# Supplementary material for: Genome assembly of Melilotus officinalis provides a new reference genome for functional genomics
Source: BMC Genom Data. 2024 Apr 18;25:37. doi: 10.1186/s12863-024-01224-y (PMC11025269; doi:10.1186/s12863-024-01224-y)
Supplement: Supplementary file 2 — Supplementary Material 2 [file 12863_2024_1224_MOESM2_ESM.xls]

SupplementaryTable S2. The gene families described (including their GO terms) and their numbers between sweet yellow clover and the gene family expansion in sweet yellow clover.
BP	GO.ID	Term	Annotated	Significant	PValue	ann.genes
1	GO:0001172	transcription,_RNA-templated	18	14	3.00E-13	Chr02.g09890.m1;Chr02.g09892.m1;Chr02.g09893.m1;Chr02.g09894.m1;Chr02.g09896.m1;Chr02.g09899.m1;Chr02.g10075.m1;Chr02.g10077.m1;Chr02.g10079.m2;Chr02.g10080.m1;Chr02.g10081.m1;Chr02.g10082.m1;Chr02.g10156.m1;Chr07.g47424.m1
2	GO:0009772	photosynthetic_electron_transport_in_photosystem_II	18	14	3.00E-13	Chr08.g53023.m1;scaffold15.g58404.m1;scaffold16.g58408.m1;scaffold21.g58428.m1;scaffold23.g58435.m1;scaffold25.g58467.m1;scaffold26.g58470.m1;scaffold27.g58479.m1;scaffold29.g58489.m1;scaffold30.g58495.m1;scaffold31.g58498.m1;scaffold32.g58501.m1;scaffold45.g58552.m1;scaffold47.g58564.m1
3	GO:0015977	carbon_fixation	35	19	3.40E-13	Chr04.g24240.m1;Chr05.g35303.m1;Chr08.g53059.m1;scaffold11.g58383.m1;scaffold18.g58418.m1;scaffold20.g58426.m1;scaffold22.g58433.m1;scaffold23.g58439.m1;scaffold2.g08249.m1;scaffold2.g08266.m1;scaffold2.g08271.m1;scaffold2.g08282.m1;scaffold33.g58506.m1;scaffold36.g58515.m1;scaffold38.g58524.m1;scaffold42.g58543.m1;scaffold46.g58558.m1;scaffold62.g58608.m1;scaffold64.g58614.m1
4	GO:0006508	proteolysis	1024	133	4.60E-11	Chr01.g00638.m1;Chr01.g01646.m1;Chr01.g01768.m1;Chr01.g03313.m1;Chr01.g03483.m1;Chr01.g04856.m1;Chr01.g05889.m1;Chr01.g05968.m1;Chr01.g06285.m1;Chr01.g07042.m1;Chr01.g07054.m1;Chr02.g10022.m1;Chr02.g10024.m1;Chr02.g10027.m1;Chr02.g10029.m1;Chr02.g10034.m1;Chr02.g10036.m1;Chr02.g10038.m1;Chr02.g10040.m1;Chr02.g10048.m1;Chr02.g10575.m1;Chr02.g10578.m1;Chr02.g10585.m1;Chr02.g10592.m1;Chr02.g10600.m1…
5	GO:0015985	energy_coupled_proton_transport,_down_electrochemical_gradient	38	17	3.20E-10	Chr04.g24239.m1;Chr05.g35302.m1;Chr08.g53060.m1;scaffold11.g58384.m1;scaffold18.g58419.m1;scaffold22.g58434.m1;scaffold23.g58438.m1;scaffold2.g08250.m1;scaffold2.g08265.m1;scaffold2.g08272.m1;scaffold2.g08281.m1;scaffold33.g58505.m1;scaffold36.g58514.m1;scaffold42.g58544.m1;scaffold46.g58557.m1;scaffold62.g58609.m1;scaffold64.g58615.m1
6	GO:0015986	ATP_synthesis_coupled_proton_transport	38	17	3.20E-10	Chr04.g24239.m1;Chr05.g35302.m1;Chr08.g53060.m1;scaffold11.g58384.m1;scaffold18.g58419.m1;scaffold22.g58434.m1;scaffold23.g58438.m1;scaffold2.g08250.m1;scaffold2.g08265.m1;scaffold2.g08272.m1;scaffold2.g08281.m1;scaffold33.g58505.m1;scaffold36.g58514.m1;scaffold42.g58544.m1;scaffold46.g58557.m1;scaffold62.g58609.m1;scaffold64.g58615.m1
7	GO:0006869	lipid_transport	89	26	6.10E-10	Chr01.g06394.m1;Chr01.g06395.m1;Chr01.g06397.m1;Chr01.g06566.m1;Chr01.g06567.m1;Chr01.g06568.m1;Chr02.g12292.m1;Chr02.g12300.m1;Chr02.g12301.m1;Chr02.g12302.m1;Chr02.g12303.m1;Chr02.g12304.m1;Chr02.g12305.m1;Chr02.g12306.m1;Chr02.g12308.m1;Chr02.g12311.m1;Chr02.g12312.m1;Chr02.g12314.m1;Chr02.g12319.m1;Chr02.g12321.m1;Chr02.g12322.m1;Chr02.g12323.m1;Chr02.g12324.m1;Chr02.g12325.m1;Chr02.g12329.m1…
8	GO:0006952	defense_response	556	82	9.40E-10	Chr01.g02474.m1;Chr01.g02484.m1;Chr01.g02488.m1;Chr01.g02537.m1;Chr01.g02549.m1;Chr01.g02550.m1;Chr01.g04905.m1;Chr01.g07122.m1;Chr01.g07123.m1;Chr01.g07124.m1;Chr01.g07129.m1;Chr01.g07132.m1;Chr01.g07133.m1;Chr01.g07138.m1;Chr01.g07142.m1;Chr01.g07146.m1;Chr01.g07169.m1;Chr01.g07170.m1;Chr01.g07172.m1;Chr01.g07174.m1;Chr01.g07176.m1;Chr01.g07177.m1;Chr01.g07178.m1;Chr01.g07180.m1;Chr02.g11388.m1…
9	GO:0009767	photosynthetic_electron_transport_chain	27	14	1.00E-09	Chr08.g53023.m1;scaffold15.g58404.m1;scaffold16.g58408.m1;scaffold21.g58428.m1;scaffold23.g58435.m1;scaffold25.g58467.m1;scaffold26.g58470.m1;scaffold27.g58479.m1;scaffold29.g58489.m1;scaffold30.g58495.m1;scaffold31.g58498.m1;scaffold32.g58501.m1;scaffold45.g58552.m1;scaffold47.g58564.m1
10	GO:0006414	translational_elongation	134	32	1.90E-09	Chr01.g02488.m1;Chr01.g07594.m1;Chr01.g07598.m1;Chr02.g09052.m1;Chr02.g13593.m1;Chr02.g15249.m1;Chr02.g15343.m1;Chr02.g15346.m1;Chr04.g27175.m1;Chr06.g44458.m1;Chr06.g44459.m1;Chr06.g44462.m1;Chr06.g44465.m1;Chr06.g44466.m1;Chr06.g44467.m1;Chr06.g44583.m1;Chr06.g44585.m1;Chr06.g44588.m1;Chr06.g44589.m1;Chr06.g44590.m1;Chr06.g44591.m1;Chr06.g44593.m1;Chr06.g44594.m1;Chr06.g44595.m1;Chr07.g47674.m1…
11	GO:0010876	lipid_localization	94	26	2.30E-09	Chr01.g06394.m1;Chr01.g06395.m1;Chr01.g06397.m1;Chr01.g06566.m1;Chr01.g06567.m1;Chr01.g06568.m1;Chr02.g12292.m1;Chr02.g12300.m1;Chr02.g12301.m1;Chr02.g12302.m1;Chr02.g12303.m1;Chr02.g12304.m1;Chr02.g12305.m1;Chr02.g12306.m1;Chr02.g12308.m1;Chr02.g12311.m1;Chr02.g12312.m1;Chr02.g12314.m1;Chr02.g12319.m1;Chr02.g12321.m1;Chr02.g12322.m1;Chr02.g12323.m1;Chr02.g12324.m1;Chr02.g12325.m1;Chr02.g12329.m1…
12	GO:0022900	electron_transport_chain	77	23	3.70E-09	Chr04.g24377.m1;Chr07.g48947.m1;Chr08.g53015.m1;Chr08.g53023.m1;Chr08.g53028.m1;Chr08.g53032.m1;Chr08.g53073.m1;scaffold15.g58404.m1;scaffold16.g58408.m1;scaffold20.g58423.m1;scaffold21.g58428.m1;scaffold23.g58435.m1;scaffold25.g58467.m1;scaffold26.g58470.m1;scaffold27.g58479.m1;scaffold29.g58489.m1;scaffold2.g08295.m1;scaffold30.g58495.m1;scaffold31.g58498.m1;scaffold32.g58501.m1;scaffold39.g585…
13	GO:0018298	protein-chromophore_linkage	39	15	4.40E-08	Chr08.g53023.m1;Chr08.g56242.m1;scaffold15.g58404.m1;scaffold16.g58408.m1;scaffold21.g58428.m1;scaffold23.g58435.m1;scaffold25.g58467.m1;scaffold26.g58470.m1;scaffold27.g58479.m1;scaffold29.g58489.m1;scaffold30.g58495.m1;scaffold31.g58498.m1;scaffold32.g58501.m1;scaffold45.g58552.m1;scaffold47.g58564.m1
14	GO:0031407	oxylipin_metabolic_process	34	14	4.40E-08	Chr01.g03278.m1;Chr03.g20014.m1;Chr07.g52220.m1;Chr07.g52221.m1;Chr07.g52223.m1;Chr07.g52228.m1;Chr07.g52229.m1;Chr07.g52230.m1;Chr07.g52238.m1;Chr07.g52239.m1;Chr07.g52246.m1;Chr07.g52254.m1;Chr07.g52255.m1;Chr07.g52257.m1
15	GO:0031408	oxylipin_biosynthetic_process	34	14	4.40E-08	Chr01.g03278.m1;Chr03.g20014.m1;Chr07.g52220.m1;Chr07.g52221.m1;Chr07.g52223.m1;Chr07.g52228.m1;Chr07.g52229.m1;Chr07.g52230.m1;Chr07.g52238.m1;Chr07.g52239.m1;Chr07.g52246.m1;Chr07.g52254.m1;Chr07.g52255.m1;Chr07.g52257.m1
16	GO:0035066	positive_regulation_of_histone_acetylation	8	7	8.70E-08	Chr04.g28235.m1;Chr06.g44679.m1;Chr06.g44680.m1;Chr06.g44682.m1;Chr06.g44686.m1;Chr06.g44687.m1;Chr06.g44688.m1
17	GO:1901985	positive_regulation_of_protein_acetylation	8	7	8.70E-08	Chr04.g28235.m1;Chr06.g44679.m1;Chr06.g44680.m1;Chr06.g44682.m1;Chr06.g44686.m1;Chr06.g44687.m1;Chr06.g44688.m1
18	GO:2000758	positive_regulation_of_peptidyl-lysine_acetylation	8	7	8.70E-08	Chr04.g28235.m1;Chr06.g44679.m1;Chr06.g44680.m1;Chr06.g44682.m1;Chr06.g44686.m1;Chr06.g44687.m1;Chr06.g44688.m1
19	GO:0042744	hydrogen_peroxide_catabolic_process	128	28	1.50E-07	Chr01.g06348.m1;Chr01.g06350.m1;Chr01.g06353.m1;Chr01.g06354.m1;Chr01.g06533.m1;Chr05.g33747.m1;Chr05.g33748.m1;Chr05.g33751.m1;Chr05.g33755.m1;Chr05.g33802.m1;Chr05.g33803.m1;Chr05.g33805.m1;Chr06.g44362.m1;Chr06.g44363.m1;Chr06.g44364.m1;Chr06.g44367.m1;Chr06.g44368.m1;Chr06.g44369.m1;Chr06.g44373.m1;Chr06.g44376.m1;Chr06.g44382.m1;Chr06.g44471.m1;Chr06.g44473.m1;Chr06.g44474.m1;Chr06.g44475.m1…
20	GO:0006754	ATP_biosynthetic_process	55	17	2.30E-07	Chr04.g24239.m1;Chr05.g35302.m1;Chr08.g53060.m1;scaffold11.g58384.m1;scaffold18.g58419.m1;scaffold22.g58434.m1;scaffold23.g58438.m1;scaffold2.g08250.m1;scaffold2.g08265.m1;scaffold2.g08272.m1;scaffold2.g08281.m1;scaffold33.g58505.m1;scaffold36.g58514.m1;scaffold42.g58544.m1;scaffold46.g58557.m1;scaffold62.g58609.m1;scaffold64.g58615.m1
21	GO:0042743	hydrogen_peroxide_metabolic_process	132	28	2.90E-07	Chr01.g06348.m1;Chr01.g06350.m1;Chr01.g06353.m1;Chr01.g06354.m1;Chr01.g06533.m1;Chr05.g33747.m1;Chr05.g33748.m1;Chr05.g33751.m1;Chr05.g33755.m1;Chr05.g33802.m1;Chr05.g33803.m1;Chr05.g33805.m1;Chr06.g44362.m1;Chr06.g44363.m1;Chr06.g44364.m1;Chr06.g44367.m1;Chr06.g44368.m1;Chr06.g44369.m1;Chr06.g44373.m1;Chr06.g44376.m1;Chr06.g44382.m1;Chr06.g44471.m1;Chr06.g44473.m1;Chr06.g44474.m1;Chr06.g44475.m1…
22	GO:0009145	purine_nucleoside_triphosphate_biosynthetic_process	58	17	5.40E-07	Chr04.g24239.m1;Chr05.g35302.m1;Chr08.g53060.m1;scaffold11.g58384.m1;scaffold18.g58419.m1;scaffold22.g58434.m1;scaffold23.g58438.m1;scaffold2.g08250.m1;scaffold2.g08265.m1;scaffold2.g08272.m1;scaffold2.g08281.m1;scaffold33.g58505.m1;scaffold36.g58514.m1;scaffold42.g58544.m1;scaffold46.g58557.m1;scaffold62.g58609.m1;scaffold64.g58615.m1
23	GO:0009206	purine_ribonucleoside_triphosphate_biosynthetic_process	58	17	5.40E-07	Chr04.g24239.m1;Chr05.g35302.m1;Chr08.g53060.m1;scaffold11.g58384.m1;scaffold18.g58419.m1;scaffold22.g58434.m1;scaffold23.g58438.m1;scaffold2.g08250.m1;scaffold2.g08265.m1;scaffold2.g08272.m1;scaffold2.g08281.m1;scaffold33.g58505.m1;scaffold36.g58514.m1;scaffold42.g58544.m1;scaffold46.g58557.m1;scaffold62.g58609.m1;scaffold64.g58615.m1
24	GO:0045595	regulation_of_cell_differentiation	21	10	7.60E-07	Chr02.g15495.m1;Chr08.g57383.m1;Chr08.g57384.m1;Chr08.g57385.m1;Chr08.g57386.m1;Chr08.g57388.m1;Chr08.g57389.m1;Chr08.g57390.m1;Chr08.g57392.m1;Chr08.g57395.m1
25	GO:0031058	positive_regulation_of_histone_modification	10	7	1.10E-06	Chr04.g28235.m1;Chr06.g44679.m1;Chr06.g44680.m1;Chr06.g44682.m1;Chr06.g44686.m1;Chr06.g44687.m1;Chr06.g44688.m1
26	GO:1905269	positive_regulation_of_chromatin_organization	10	7	1.10E-06	Chr04.g28235.m1;Chr06.g44679.m1;Chr06.g44680.m1;Chr06.g44682.m1;Chr06.g44686.m1;Chr06.g44687.m1;Chr06.g44688.m1
27	GO:0010569	regulation_of_double-strand_break_repair_via_homologous_recombination	5	5	2.20E-06	Chr06.g41078.m1;Chr08.g55478.m1;Chr08.g55479.m1;Chr08.g55482.m1;Chr08.g56830.m1
28	GO:2000779	regulation_of_double-strand_break_repair	5	5	2.20E-06	Chr06.g41078.m1;Chr08.g55478.m1;Chr08.g55479.m1;Chr08.g55482.m1;Chr08.g56830.m1
29	GO:0009201	ribonucleoside_triphosphate_biosynthetic_process	66	17	3.90E-06	Chr04.g24239.m1;Chr05.g35302.m1;Chr08.g53060.m1;scaffold11.g58384.m1;scaffold18.g58419.m1;scaffold22.g58434.m1;scaffold23.g58438.m1;scaffold2.g08250.m1;scaffold2.g08265.m1;scaffold2.g08272.m1;scaffold2.g08281.m1;scaffold33.g58505.m1;scaffold36.g58514.m1;scaffold42.g58544.m1;scaffold46.g58557.m1;scaffold62.g58609.m1;scaffold64.g58615.m1
30	GO:0009142	nucleoside_triphosphate_biosynthetic_process	67	17	4.90E-06	Chr04.g24239.m1;Chr05.g35302.m1;Chr08.g53060.m1;scaffold11.g58384.m1;scaffold18.g58419.m1;scaffold22.g58434.m1;scaffold23.g58438.m1;scaffold2.g08250.m1;scaffold2.g08265.m1;scaffold2.g08272.m1;scaffold2.g08281.m1;scaffold33.g58505.m1;scaffold36.g58514.m1;scaffold42.g58544.m1;scaffold46.g58557.m1;scaffold62.g58609.m1;scaffold64.g58615.m1
31	GO:0035065	regulation_of_histone_acetylation	12	7	6.60E-06	Chr04.g28235.m1;Chr06.g44679.m1;Chr06.g44680.m1;Chr06.g44682.m1;Chr06.g44686.m1;Chr06.g44687.m1;Chr06.g44688.m1
32	GO:1901983	regulation_of_protein_acetylation	12	7	6.60E-06	Chr04.g28235.m1;Chr06.g44679.m1;Chr06.g44680.m1;Chr06.g44682.m1;Chr06.g44686.m1;Chr06.g44687.m1;Chr06.g44688.m1
33	GO:2000756	regulation_of_peptidyl-lysine_acetylation	12	7	6.60E-06	Chr04.g28235.m1;Chr06.g44679.m1;Chr06.g44680.m1;Chr06.g44682.m1;Chr06.g44686.m1;Chr06.g44687.m1;Chr06.g44688.m1
34	GO:0015074	DNA_integration	348	49	8.70E-06	Chr01.g01646.m1;Chr01.g04486.m1;Chr01.g04987.m1;Chr01.g06276.m1;Chr01.g06285.m1;Chr01.g07126.m1;Chr02.g09727.m1;Chr02.g10131.m1;Chr02.g11117.m1;Chr02.g11235.m1;Chr02.g12105.m1;Chr03.g17811.m1;Chr03.g19814.m1;Chr03.g20754.m1;Chr03.g21071.m1;Chr03.g23470.m1;Chr04.g24519.m1;Chr04.g25228.m1;Chr04.g25354.m1;Chr04.g27867.m1;Chr04.g27868.m1;Chr04.g27874.m1;Chr04.g28194.m1;Chr04.g28690.m1;Chr04.g28958.m1…
35	GO:0072593	reactive_oxygen_species_metabolic_process	156	28	9.20E-06	Chr01.g06348.m1;Chr01.g06350.m1;Chr01.g06353.m1;Chr01.g06354.m1;Chr01.g06533.m1;Chr05.g33747.m1;Chr05.g33748.m1;Chr05.g33751.m1;Chr05.g33755.m1;Chr05.g33802.m1;Chr05.g33803.m1;Chr05.g33805.m1;Chr06.g44362.m1;Chr06.g44363.m1;Chr06.g44364.m1;Chr06.g44367.m1;Chr06.g44368.m1;Chr06.g44369.m1;Chr06.g44373.m1;Chr06.g44376.m1;Chr06.g44382.m1;Chr06.g44471.m1;Chr06.g44473.m1;Chr06.g44474.m1;Chr06.g44475.m1…
36	GO:0006402	mRNA_catabolic_process	44	13	1.10E-05	Chr01.g00083.m1;Chr04.g25722.m1;Chr04.g25740.m1;Chr04.g25741.m1;Chr04.g25742.m1;Chr04.g25743.m1;Chr04.g25744.m1;Chr04.g25745.m1;Chr04.g25746.m1;Chr04.g25747.m1;Chr04.g25748.m1;Chr04.g25749.m1;Chr04.g25801.m1
37	GO:0015979	photosynthesis	149	27	1.10E-05	Chr04.g31152.m1;Chr04.g31153.m1;Chr04.g31155.m1;Chr04.g31156.m1;Chr08.g53023.m1;Chr08.g56242.m1;scaffold15.g58404.m1;scaffold16.g58408.m1;scaffold19.g58420.m1;scaffold21.g58428.m1;scaffold23.g58435.m1;scaffold25.g58467.m1;scaffold26.g58470.m1;scaffold27.g58479.m1;scaffold29.g58489.m1;scaffold29.g58490.m1;scaffold2.g08266.m1;scaffold2.g08271.m1;scaffold2.g08282.m1;scaffold30.g58495.m1;scaffold31.g…
38	GO:0006751	glutathione_catabolic_process	6	5	1.20E-05	Chr04.g25890.m1;Chr04.g25892.m1;Chr08.g55351.m1;Chr08.g55352.m1;Chr08.g55353.m1
39	GO:0042451	purine_nucleoside_biosynthetic_process	74	17	2.00E-05	Chr04.g24239.m1;Chr05.g35302.m1;Chr08.g53060.m1;scaffold11.g58384.m1;scaffold18.g58419.m1;scaffold22.g58434.m1;scaffold23.g58438.m1;scaffold2.g08250.m1;scaffold2.g08265.m1;scaffold2.g08272.m1;scaffold2.g08281.m1;scaffold33.g58505.m1;scaffold36.g58514.m1;scaffold42.g58544.m1;scaffold46.g58557.m1;scaffold62.g58609.m1;scaffold64.g58615.m1
40	GO:0046129	purine_ribonucleoside_biosynthetic_process	74	17	2.00E-05	Chr04.g24239.m1;Chr05.g35302.m1;Chr08.g53060.m1;scaffold11.g58384.m1;scaffold18.g58419.m1;scaffold22.g58434.m1;scaffold23.g58438.m1;scaffold2.g08250.m1;scaffold2.g08265.m1;scaffold2.g08272.m1;scaffold2.g08281.m1;scaffold33.g58505.m1;scaffold36.g58514.m1;scaffold42.g58544.m1;scaffold46.g58557.m1;scaffold62.g58609.m1;scaffold64.g58615.m1
41	GO:0008152	metabolic_process	12431	973	2.40E-05	Chr01.g00083.m1;Chr01.g00124.m1;Chr01.g00553.m1;Chr01.g00638.m1;Chr01.g01012.m2;Chr01.g01347.m1;Chr01.g01421.m1;Chr01.g01599.m1;Chr01.g01637.m1;Chr01.g01644.m1;Chr01.g01646.m1;Chr01.g01768.m1;Chr01.g01899.m1;Chr01.g02252.m1;Chr01.g02253.m1;Chr01.g02254.m1;Chr01.g02362.m1;Chr01.g02387.m1;Chr01.g02488.m1;Chr01.g02675.m1;Chr01.g02820.m1;Chr01.g03278.m1;Chr01.g03282.m1;Chr01.g03313.m1;Chr01.g03483.m1…
42	GO:0023052	signaling	908	100	2.80E-05	Chr01.g01362.m1;Chr01.g02474.m1;Chr01.g02484.m1;Chr01.g02488.m1;Chr01.g02506.m1;Chr01.g02519.m1;Chr01.g02522.m1;Chr01.g02523.m1;Chr01.g02537.m1;Chr01.g02549.m1;Chr01.g02550.m1;Chr01.g07016.m1;Chr01.g07020.m1;Chr01.g07038.m1;Chr01.g07056.m1;Chr01.g07057.m1;Chr01.g07122.m1;Chr01.g07123.m1;Chr01.g07124.m1;Chr01.g07129.m1;Chr01.g07132.m1;Chr01.g07133.m1;Chr01.g07138.m1;Chr01.g07142.m1;Chr01.g07146.m1…
43	GO:0044700	single_organism_signaling	908	100	2.80E-05	Chr01.g01362.m1;Chr01.g02474.m1;Chr01.g02484.m1;Chr01.g02488.m1;Chr01.g02506.m1;Chr01.g02519.m1;Chr01.g02522.m1;Chr01.g02523.m1;Chr01.g02537.m1;Chr01.g02549.m1;Chr01.g02550.m1;Chr01.g07016.m1;Chr01.g07020.m1;Chr01.g07038.m1;Chr01.g07056.m1;Chr01.g07057.m1;Chr01.g07122.m1;Chr01.g07123.m1;Chr01.g07124.m1;Chr01.g07129.m1;Chr01.g07132.m1;Chr01.g07133.m1;Chr01.g07138.m1;Chr01.g07142.m1;Chr01.g07146.m1…
44	GO:0009127	purine_nucleoside_monophosphate_biosynthetic_process	76	17	3.00E-05	Chr04.g24239.m1;Chr05.g35302.m1;Chr08.g53060.m1;scaffold11.g58384.m1;scaffold18.g58419.m1;scaffold22.g58434.m1;scaffold23.g58438.m1;scaffold2.g08250.m1;scaffold2.g08265.m1;scaffold2.g08272.m1;scaffold2.g08281.m1;scaffold33.g58505.m1;scaffold36.g58514.m1;scaffold42.g58544.m1;scaffold46.g58557.m1;scaffold62.g58609.m1;scaffold64.g58615.m1
45	GO:0009168	purine_ribonucleoside_monophosphate_biosynthetic_process	76	17	3.00E-05	Chr04.g24239.m1;Chr05.g35302.m1;Chr08.g53060.m1;scaffold11.g58384.m1;scaffold18.g58419.m1;scaffold22.g58434.m1;scaffold23.g58438.m1;scaffold2.g08250.m1;scaffold2.g08265.m1;scaffold2.g08272.m1;scaffold2.g08281.m1;scaffold33.g58505.m1;scaffold36.g58514.m1;scaffold42.g58544.m1;scaffold46.g58557.m1;scaffold62.g58609.m1;scaffold64.g58615.m1
46	GO:0006401	RNA_catabolic_process	49	13	3.80E-05	Chr01.g00083.m1;Chr04.g25722.m1;Chr04.g25740.m1;Chr04.g25741.m1;Chr04.g25742.m1;Chr04.g25743.m1;Chr04.g25744.m1;Chr04.g25745.m1;Chr04.g25746.m1;Chr04.g25747.m1;Chr04.g25748.m1;Chr04.g25749.m1;Chr04.g25801.m1
47	GO:0006427	histidyl-tRNA_aminoacylation	7	5	4.00E-05	Chr02.g09277.m1;Chr02.g12517.m1;Chr02.g12520.m1;Chr02.g12995.m1;Chr02.g13001.m1
48	GO:0009864	induced_systemic_resistance,_jasmonic_acid_mediated_signaling_pathway	7	5	4.00E-05	Chr04.g31536.m1;Chr07.g50903.m1;Chr07.g51719.m1;Chr07.g51721.m1;Chr07.g51722.m1
49	GO:0042219	cellular_modified_amino_acid_catabolic_process	7	5	4.00E-05	Chr04.g25890.m1;Chr04.g25892.m1;Chr08.g55351.m1;Chr08.g55352.m1;Chr08.g55353.m1
50	GO:0043171	peptide_catabolic_process	7	5	4.00E-05	Chr04.g25890.m1;Chr04.g25892.m1;Chr08.g55351.m1;Chr08.g55352.m1;Chr08.g55353.m1
51	GO:1902275	regulation_of_chromatin_organization	25	9	4.30E-05	Chr03.g22592.m1;Chr03.g22595.m1;Chr04.g28235.m1;Chr06.g44679.m1;Chr06.g44680.m1;Chr06.g44682.m1;Chr06.g44686.m1;Chr06.g44687.m1;Chr06.g44688.m1
52	GO:0007165	signal_transduction	907	99	4.40E-05	Chr01.g01362.m1;Chr01.g02474.m1;Chr01.g02484.m1;Chr01.g02488.m1;Chr01.g02506.m1;Chr01.g02519.m1;Chr01.g02522.m1;Chr01.g02523.m1;Chr01.g02537.m1;Chr01.g02549.m1;Chr01.g02550.m1;Chr01.g07016.m1;Chr01.g07020.m1;Chr01.g07038.m1;Chr01.g07056.m1;Chr01.g07057.m1;Chr01.g07122.m1;Chr01.g07123.m1;Chr01.g07124.m1;Chr01.g07129.m1;Chr01.g07132.m1;Chr01.g07133.m1;Chr01.g07138.m1;Chr01.g07142.m1;Chr01.g07146.m1…
53	GO:0007154	cell_communication	1012	108	5.10E-05	Chr01.g01362.m1;Chr01.g02474.m1;Chr01.g02484.m1;Chr01.g02488.m1;Chr01.g02506.m1;Chr01.g02519.m1;Chr01.g02522.m1;Chr01.g02523.m1;Chr01.g02537.m1;Chr01.g02549.m1;Chr01.g02550.m1;Chr01.g04311.m1;Chr01.g04459.m1;Chr01.g04905.m1;Chr01.g04910.m1;Chr01.g07016.m1;Chr01.g07020.m1;Chr01.g07038.m1;Chr01.g07056.m1;Chr01.g07057.m1;Chr01.g07122.m1;Chr01.g07123.m1;Chr01.g07124.m1;Chr01.g07129.m1;Chr01.g07132.m1…
54	GO:0009152	purine_ribonucleotide_biosynthetic_process	83	17	9.60E-05	Chr04.g24239.m1;Chr05.g35302.m1;Chr08.g53060.m1;scaffold11.g58384.m1;scaffold18.g58419.m1;scaffold22.g58434.m1;scaffold23.g58438.m1;scaffold2.g08250.m1;scaffold2.g08265.m1;scaffold2.g08272.m1;scaffold2.g08281.m1;scaffold33.g58505.m1;scaffold36.g58514.m1;scaffold42.g58544.m1;scaffold46.g58557.m1;scaffold62.g58609.m1;scaffold64.g58615.m1
55	GO:0009682	induced_systemic_resistance	8	5	1.00E-04	Chr04.g31536.m1;Chr07.g50903.m1;Chr07.g51719.m1;Chr07.g51721.m1;Chr07.g51722.m1
56	GO:0006164	purine_nucleotide_biosynthetic_process	84	17	0.00011	Chr04.g24239.m1;Chr05.g35302.m1;Chr08.g53060.m1;scaffold11.g58384.m1;scaffold18.g58419.m1;scaffold22.g58434.m1;scaffold23.g58438.m1;scaffold2.g08250.m1;scaffold2.g08265.m1;scaffold2.g08272.m1;scaffold2.g08281.m1;scaffold33.g58505.m1;scaffold36.g58514.m1;scaffold42.g58544.m1;scaffold46.g58557.m1;scaffold62.g58609.m1;scaffold64.g58615.m1
57	GO:0016109	tetraterpenoid_biosynthetic_process	17	7	0.00012	Chr04.g29915.m1;Chr06.g40079.m1;Chr06.g40080.m1;Chr06.g40081.m1;Chr06.g40082.m1;Chr06.g40083.m1;Chr06.g40084.m1
58	GO:0016117	carotenoid_biosynthetic_process	17	7	0.00012	Chr04.g29915.m1;Chr06.g40079.m1;Chr06.g40080.m1;Chr06.g40081.m1;Chr06.g40082.m1;Chr06.g40083.m1;Chr06.g40084.m1
59	GO:0031056	regulation_of_histone_modification	17	7	0.00012	Chr04.g28235.m1;Chr06.g44679.m1;Chr06.g44680.m1;Chr06.g44682.m1;Chr06.g44686.m1;Chr06.g44687.m1;Chr06.g44688.m1
60	GO:0098869	cellular_oxidant_detoxification	179	28	0.00012	Chr01.g06348.m1;Chr01.g06350.m1;Chr01.g06353.m1;Chr01.g06354.m1;Chr01.g06533.m1;Chr05.g33747.m1;Chr05.g33748.m1;Chr05.g33751.m1;Chr05.g33755.m1;Chr05.g33802.m1;Chr05.g33803.m1;Chr05.g33805.m1;Chr06.g44362.m1;Chr06.g44363.m1;Chr06.g44364.m1;Chr06.g44367.m1;Chr06.g44368.m1;Chr06.g44369.m1;Chr06.g44373.m1;Chr06.g44376.m1;Chr06.g44382.m1;Chr06.g44471.m1;Chr06.g44473.m1;Chr06.g44474.m1;Chr06.g44475.m1…
61	GO:1990748	cellular_detoxification	179	28	0.00012	Chr01.g06348.m1;Chr01.g06350.m1;Chr01.g06353.m1;Chr01.g06354.m1;Chr01.g06533.m1;Chr05.g33747.m1;Chr05.g33748.m1;Chr05.g33751.m1;Chr05.g33755.m1;Chr05.g33802.m1;Chr05.g33803.m1;Chr05.g33805.m1;Chr06.g44362.m1;Chr06.g44363.m1;Chr06.g44364.m1;Chr06.g44367.m1;Chr06.g44368.m1;Chr06.g44369.m1;Chr06.g44373.m1;Chr06.g44376.m1;Chr06.g44382.m1;Chr06.g44471.m1;Chr06.g44473.m1;Chr06.g44474.m1;Chr06.g44475.m1…
62	GO:0098754	detoxification	180	28	0.00013	Chr01.g06348.m1;Chr01.g06350.m1;Chr01.g06353.m1;Chr01.g06354.m1;Chr01.g06533.m1;Chr05.g33747.m1;Chr05.g33748.m1;Chr05.g33751.m1;Chr05.g33755.m1;Chr05.g33802.m1;Chr05.g33803.m1;Chr05.g33805.m1;Chr06.g44362.m1;Chr06.g44363.m1;Chr06.g44364.m1;Chr06.g44367.m1;Chr06.g44368.m1;Chr06.g44369.m1;Chr06.g44373.m1;Chr06.g44376.m1;Chr06.g44382.m1;Chr06.g44471.m1;Chr06.g44473.m1;Chr06.g44474.m1;Chr06.g44475.m1…
63	GO:0046034	ATP_metabolic_process	144	24	0.00013	Chr04.g24239.m1;Chr05.g35302.m1;Chr08.g53015.m1;Chr08.g53028.m1;Chr08.g53032.m1;Chr08.g53060.m1;Chr08.g53073.m1;scaffold11.g58384.m1;scaffold18.g58419.m1;scaffold20.g58423.m1;scaffold22.g58434.m1;scaffold23.g58438.m1;scaffold2.g08250.m1;scaffold2.g08265.m1;scaffold2.g08272.m1;scaffold2.g08281.m1;scaffold2.g08295.m1;scaffold33.g58505.m1;scaffold36.g58514.m1;scaffold39.g58527.m1;scaffold42.g58544.m…
64	GO:0009636	response_to_toxic_substance	181	28	0.00015	Chr01.g06348.m1;Chr01.g06350.m1;Chr01.g06353.m1;Chr01.g06354.m1;Chr01.g06533.m1;Chr05.g33747.m1;Chr05.g33748.m1;Chr05.g33751.m1;Chr05.g33755.m1;Chr05.g33802.m1;Chr05.g33803.m1;Chr05.g33805.m1;Chr06.g44362.m1;Chr06.g44363.m1;Chr06.g44364.m1;Chr06.g44367.m1;Chr06.g44368.m1;Chr06.g44369.m1;Chr06.g44373.m1;Chr06.g44376.m1;Chr06.g44382.m1;Chr06.g44471.m1;Chr06.g44473.m1;Chr06.g44474.m1;Chr06.g44475.m1…
65	GO:0019684	photosynthesis,_light_reaction	71	15	0.00017	Chr08.g53023.m1;Chr08.g56242.m1;scaffold15.g58404.m1;scaffold16.g58408.m1;scaffold21.g58428.m1;scaffold23.g58435.m1;scaffold25.g58467.m1;scaffold26.g58470.m1;scaffold27.g58479.m1;scaffold29.g58489.m1;scaffold30.g58495.m1;scaffold31.g58498.m1;scaffold32.g58501.m1;scaffold45.g58552.m1;scaffold47.g58564.m1
66	GO:0006014	D-ribose_metabolic_process	18	7	0.00018	Chr01.g04059.m1;Chr01.g04166.m1;Chr02.g15710.m2;Chr05.g33205.m1;Chr05.g33401.m1;Chr06.g41749.m3;Chr08.g53838.m1
67	GO:0016108	tetraterpenoid_metabolic_process	18	7	0.00018	Chr04.g29915.m1;Chr06.g40079.m1;Chr06.g40080.m1;Chr06.g40081.m1;Chr06.g40082.m1;Chr06.g40083.m1;Chr06.g40084.m1
68	GO:0016116	carotenoid_metabolic_process	18	7	0.00018	Chr04.g29915.m1;Chr06.g40079.m1;Chr06.g40080.m1;Chr06.g40081.m1;Chr06.g40082.m1;Chr06.g40083.m1;Chr06.g40084.m1
69	GO:0055114	oxidation-reduction_process	2001	188	0.00019	Chr01.g01012.m2;Chr01.g01347.m1;Chr01.g01644.m1;Chr01.g02820.m1;Chr01.g03278.m1;Chr01.g06348.m1;Chr01.g06350.m1;Chr01.g06353.m1;Chr01.g06354.m1;Chr01.g06533.m1;Chr01.g07095.m1;Chr01.g07096.m1;Chr01.g07099.m1;Chr01.g07102.m1;Chr01.g07104.m1;Chr01.g07781.m1;Chr01.g07782.m1;Chr01.g07786.m1;Chr01.g07787.m1;Chr01.g07789.m1;Chr01.g08210.m1;Chr01.g08213.m1;Chr02.g09504.m1;Chr02.g09505.m1;Chr02.g09536.m1…
70	GO:0006282	regulation_of_DNA_repair	9	5	0.00021	Chr06.g41078.m1;Chr08.g55478.m1;Chr08.g55479.m1;Chr08.g55482.m1;Chr08.g56830.m1
71	GO:0010412	mannan_metabolic_process	9	5	0.00021	Chr01.g01421.m1;Chr04.g31217.m1;Chr04.g31218.m1;Chr04.g31225.m1;Chr04.g31226.m1
72	GO:0046355	mannan_catabolic_process	9	5	0.00021	Chr01.g01421.m1;Chr04.g31217.m1;Chr04.g31218.m1;Chr04.g31225.m1;Chr04.g31226.m1
73	GO:2001020	regulation_of_response_to_DNA_damage_stimulus	9	5	0.00021	Chr06.g41078.m1;Chr08.g55478.m1;Chr08.g55479.m1;Chr08.g55482.m1;Chr08.g56830.m1
74	GO:0009205	purine_ribonucleoside_triphosphate_metabolic_process	149	24	0.00023	Chr04.g24239.m1;Chr05.g35302.m1;Chr08.g53015.m1;Chr08.g53028.m1;Chr08.g53032.m1;Chr08.g53060.m1;Chr08.g53073.m1;scaffold11.g58384.m1;scaffold18.g58419.m1;scaffold20.g58423.m1;scaffold22.g58434.m1;scaffold23.g58438.m1;scaffold2.g08250.m1;scaffold2.g08265.m1;scaffold2.g08272.m1;scaffold2.g08281.m1;scaffold2.g08295.m1;scaffold33.g58505.m1;scaffold36.g58514.m1;scaffold39.g58527.m1;scaffold42.g58544.m…
75	GO:0009144	purine_nucleoside_triphosphate_metabolic_process	151	24	0.00028	Chr04.g24239.m1;Chr05.g35302.m1;Chr08.g53015.m1;Chr08.g53028.m1;Chr08.g53032.m1;Chr08.g53060.m1;Chr08.g53073.m1;scaffold11.g58384.m1;scaffold18.g58419.m1;scaffold20.g58423.m1;scaffold22.g58434.m1;scaffold23.g58438.m1;scaffold2.g08250.m1;scaffold2.g08265.m1;scaffold2.g08272.m1;scaffold2.g08281.m1;scaffold2.g08295.m1;scaffold33.g58505.m1;scaffold36.g58514.m1;scaffold39.g58527.m1;scaffold42.g58544.m…
76	GO:0015669	gas_transport	14	6	0.00028	Chr04.g31144.m1;Chr05.g33151.m1;Chr05.g33153.m1;Chr05.g33349.m1;Chr05.g33351.m1;Chr05.g33353.m1
77	GO:0015671	oxygen_transport	14	6	0.00028	Chr04.g31144.m1;Chr05.g33151.m1;Chr05.g33153.m1;Chr05.g33349.m1;Chr05.g33351.m1;Chr05.g33353.m1
78	GO:0000018	regulation_of_DNA_recombination	10	5	0.0004	Chr06.g41078.m1;Chr08.g55478.m1;Chr08.g55479.m1;Chr08.g55482.m1;Chr08.g56830.m1
79	GO:0070919	production_of_siRNA_involved_in_chromatin_silencing_by_small_RNA	3	3	0.0004	Chr03.g22592.m1;Chr03.g22595.m1;Chr07.g47424.m1
80	GO:0009199	ribonucleoside_triphosphate_metabolic_process	156	24	0.00046	Chr04.g24239.m1;Chr05.g35302.m1;Chr08.g53015.m1;Chr08.g53028.m1;Chr08.g53032.m1;Chr08.g53060.m1;Chr08.g53073.m1;scaffold11.g58384.m1;scaffold18.g58419.m1;scaffold20.g58423.m1;scaffold22.g58434.m1;scaffold23.g58438.m1;scaffold2.g08250.m1;scaffold2.g08265.m1;scaffold2.g08272.m1;scaffold2.g08281.m1;scaffold2.g08295.m1;scaffold33.g58505.m1;scaffold36.g58514.m1;scaffold39.g58527.m1;scaffold42.g58544.m…
81	GO:0009156	ribonucleoside_monophosphate_biosynthetic_process	94	17	0.00046	Chr04.g24239.m1;Chr05.g35302.m1;Chr08.g53060.m1;scaffold11.g58384.m1;scaffold18.g58419.m1;scaffold22.g58434.m1;scaffold23.g58438.m1;scaffold2.g08250.m1;scaffold2.g08265.m1;scaffold2.g08272.m1;scaffold2.g08281.m1;scaffold33.g58505.m1;scaffold36.g58514.m1;scaffold42.g58544.m1;scaffold46.g58557.m1;scaffold62.g58609.m1;scaffold64.g58615.m1
82	GO:0072522	purine-containing_compound_biosynthetic_process	96	17	0.00059	Chr04.g24239.m1;Chr05.g35302.m1;Chr08.g53060.m1;scaffold11.g58384.m1;scaffold18.g58419.m1;scaffold22.g58434.m1;scaffold23.g58438.m1;scaffold2.g08250.m1;scaffold2.g08265.m1;scaffold2.g08272.m1;scaffold2.g08281.m1;scaffold33.g58505.m1;scaffold36.g58514.m1;scaffold42.g58544.m1;scaffold46.g58557.m1;scaffold62.g58609.m1;scaffold64.g58615.m1
83	GO:0009611	response_to_wounding	16	6	0.00066	Chr04.g31536.m1;Chr07.g50903.m1;Chr07.g51719.m1;Chr07.g51721.m1;Chr07.g51722.m1;Chr08.g54267.m1
84	GO:0010020	chloroplast_fission	16	6	0.00066	Chr01.g00553.m1;Chr01.g03892.m1;Chr01.g05307.m1;Chr01.g06349.m1;Chr01.g07151.m1;Chr08.g55969.m1
85	GO:0043572	plastid_fission	16	6	0.00066	Chr01.g00553.m1;Chr01.g03892.m1;Chr01.g05307.m1;Chr01.g06349.m1;Chr01.g07151.m1;Chr08.g55969.m1
86	GO:0009163	nucleoside_biosynthetic_process	97	17	0.00067	Chr04.g24239.m1;Chr05.g35302.m1;Chr08.g53060.m1;scaffold11.g58384.m1;scaffold18.g58419.m1;scaffold22.g58434.m1;scaffold23.g58438.m1;scaffold2.g08250.m1;scaffold2.g08265.m1;scaffold2.g08272.m1;scaffold2.g08281.m1;scaffold33.g58505.m1;scaffold36.g58514.m1;scaffold42.g58544.m1;scaffold46.g58557.m1;scaffold62.g58609.m1;scaffold64.g58615.m1
87	GO:0042455	ribonucleoside_biosynthetic_process	97	17	0.00067	Chr04.g24239.m1;Chr05.g35302.m1;Chr08.g53060.m1;scaffold11.g58384.m1;scaffold18.g58419.m1;scaffold22.g58434.m1;scaffold23.g58438.m1;scaffold2.g08250.m1;scaffold2.g08265.m1;scaffold2.g08272.m1;scaffold2.g08281.m1;scaffold33.g58505.m1;scaffold36.g58514.m1;scaffold42.g58544.m1;scaffold46.g58557.m1;scaffold62.g58609.m1;scaffold64.g58615.m1
88	GO:1901659	glycosyl_compound_biosynthetic_process	97	17	0.00067	Chr04.g24239.m1;Chr05.g35302.m1;Chr08.g53060.m1;scaffold11.g58384.m1;scaffold18.g58419.m1;scaffold22.g58434.m1;scaffold23.g58438.m1;scaffold2.g08250.m1;scaffold2.g08265.m1;scaffold2.g08272.m1;scaffold2.g08281.m1;scaffold33.g58505.m1;scaffold36.g58514.m1;scaffold42.g58544.m1;scaffold46.g58557.m1;scaffold62.g58609.m1;scaffold64.g58615.m1
89	GO:0006475	internal_protein_amino_acid_acetylation	35	9	0.00076	Chr03.g21944.m1;Chr03.g22031.m1;Chr04.g28235.m1;Chr06.g44679.m1;Chr06.g44680.m1;Chr06.g44682.m1;Chr06.g44686.m1;Chr06.g44687.m1;Chr06.g44688.m1
90	GO:0016573	histone_acetylation	35	9	0.00076	Chr03.g21944.m1;Chr03.g22031.m1;Chr04.g28235.m1;Chr06.g44679.m1;Chr06.g44680.m1;Chr06.g44682.m1;Chr06.g44686.m1;Chr06.g44687.m1;Chr06.g44688.m1
91	GO:0018393	internal_peptidyl-lysine_acetylation	35	9	0.00076	Chr03.g21944.m1;Chr03.g22031.m1;Chr04.g28235.m1;Chr06.g44679.m1;Chr06.g44680.m1;Chr06.g44682.m1;Chr06.g44686.m1;Chr06.g44687.m1;Chr06.g44688.m1
92	GO:0018394	peptidyl-lysine_acetylation	35	9	0.00076	Chr03.g21944.m1;Chr03.g22031.m1;Chr04.g28235.m1;Chr06.g44679.m1;Chr06.g44680.m1;Chr06.g44682.m1;Chr06.g44686.m1;Chr06.g44687.m1;Chr06.g44688.m1
93	GO:0009141	nucleoside_triphosphate_metabolic_process	163	24	0.00087	Chr04.g24239.m1;Chr05.g35302.m1;Chr08.g53015.m1;Chr08.g53028.m1;Chr08.g53032.m1;Chr08.g53060.m1;Chr08.g53073.m1;scaffold11.g58384.m1;scaffold18.g58419.m1;scaffold20.g58423.m1;scaffold22.g58434.m1;scaffold23.g58438.m1;scaffold2.g08250.m1;scaffold2.g08265.m1;scaffold2.g08272.m1;scaffold2.g08281.m1;scaffold2.g08295.m1;scaffold33.g58505.m1;scaffold36.g58514.m1;scaffold39.g58527.m1;scaffold42.g58544.m…
94	GO:0009124	nucleoside_monophosphate_biosynthetic_process	100	17	0.00096	Chr04.g24239.m1;Chr05.g35302.m1;Chr08.g53060.m1;scaffold11.g58384.m1;scaffold18.g58419.m1;scaffold22.g58434.m1;scaffold23.g58438.m1;scaffold2.g08250.m1;scaffold2.g08265.m1;scaffold2.g08272.m1;scaffold2.g08281.m1;scaffold33.g58505.m1;scaffold36.g58514.m1;scaffold42.g58544.m1;scaffold46.g58557.m1;scaffold62.g58609.m1;scaffold64.g58615.m1
95	GO:0002218	activation_of_innate_immune_response	12	5	0.0011	Chr04.g31536.m1;Chr07.g50903.m1;Chr07.g51719.m1;Chr07.g51721.m1;Chr07.g51722.m1
96	GO:0002253	activation_of_immune_response	12	5	0.0011	Chr04.g31536.m1;Chr07.g50903.m1;Chr07.g51719.m1;Chr07.g51721.m1;Chr07.g51722.m1
97	GO:0009694	jasmonic_acid_metabolic_process	12	5	0.0011	Chr04.g31536.m1;Chr07.g50903.m1;Chr07.g51719.m1;Chr07.g51721.m1;Chr07.g51722.m1
98	GO:0009126	purine_nucleoside_monophosphate_metabolic_process	167	24	0.00122	Chr04.g24239.m1;Chr05.g35302.m1;Chr08.g53015.m1;Chr08.g53028.m1;Chr08.g53032.m1;Chr08.g53060.m1;Chr08.g53073.m1;scaffold11.g58384.m1;scaffold18.g58419.m1;scaffold20.g58423.m1;scaffold22.g58434.m1;scaffold23.g58438.m1;scaffold2.g08250.m1;scaffold2.g08265.m1;scaffold2.g08272.m1;scaffold2.g08281.m1;scaffold2.g08295.m1;scaffold33.g58505.m1;scaffold36.g58514.m1;scaffold39.g58527.m1;scaffold42.g58544.m…
99	GO:0009167	purine_ribonucleoside_monophosphate_metabolic_process	167	24	0.00122	Chr04.g24239.m1;Chr05.g35302.m1;Chr08.g53015.m1;Chr08.g53028.m1;Chr08.g53032.m1;Chr08.g53060.m1;Chr08.g53073.m1;scaffold11.g58384.m1;scaffold18.g58419.m1;scaffold20.g58423.m1;scaffold22.g58434.m1;scaffold23.g58438.m1;scaffold2.g08250.m1;scaffold2.g08265.m1;scaffold2.g08272.m1;scaffold2.g08281.m1;scaffold2.g08295.m1;scaffold33.g58505.m1;scaffold36.g58514.m1;scaffold39.g58527.m1;scaffold42.g58544.m…
100	GO:0006950	response_to_stress	1259	121	0.0013	Chr01.g02474.m1;Chr01.g02484.m1;Chr01.g02488.m1;Chr01.g02537.m1;Chr01.g02549.m1;Chr01.g02550.m1;Chr01.g04905.m1;Chr01.g06348.m1;Chr01.g06350.m1;Chr01.g06353.m1;Chr01.g06354.m1;Chr01.g06533.m1;Chr01.g06737.m1;Chr01.g07122.m1;Chr01.g07123.m1;Chr01.g07124.m1;Chr01.g07129.m1;Chr01.g07132.m1;Chr01.g07133.m1;Chr01.g07138.m1;Chr01.g07142.m1;Chr01.g07146.m1;Chr01.g07169.m1;Chr01.g07170.m1;Chr01.g07172.m1…
101	GO:0009260	ribonucleotide_biosynthetic_process	103	17	0.00135	Chr04.g24239.m1;Chr05.g35302.m1;Chr08.g53060.m1;scaffold11.g58384.m1;scaffold18.g58419.m1;scaffold22.g58434.m1;scaffold23.g58438.m1;scaffold2.g08250.m1;scaffold2.g08265.m1;scaffold2.g08272.m1;scaffold2.g08281.m1;scaffold33.g58505.m1;scaffold36.g58514.m1;scaffold42.g58544.m1;scaffold46.g58557.m1;scaffold62.g58609.m1;scaffold64.g58615.m1
102	GO:0046390	ribose_phosphate_biosynthetic_process	103	17	0.00135	Chr04.g24239.m1;Chr05.g35302.m1;Chr08.g53060.m1;scaffold11.g58384.m1;scaffold18.g58419.m1;scaffold22.g58434.m1;scaffold23.g58438.m1;scaffold2.g08250.m1;scaffold2.g08265.m1;scaffold2.g08272.m1;scaffold2.g08281.m1;scaffold33.g58505.m1;scaffold36.g58514.m1;scaffold42.g58544.m1;scaffold46.g58557.m1;scaffold62.g58609.m1;scaffold64.g58615.m1
103	GO:0030417	nicotianamine_metabolic_process	8	4	0.00161	Chr04.g31262.m1;Chr04.g31263.m1;Chr04.g31264.m1;Chr04.g31266.m1
104	GO:0030418	nicotianamine_biosynthetic_process	8	4	0.00161	Chr04.g31262.m1;Chr04.g31263.m1;Chr04.g31264.m1;Chr04.g31266.m1
105	GO:0072351	tricarboxylic_acid_biosynthetic_process	8	4	0.00161	Chr04.g31262.m1;Chr04.g31263.m1;Chr04.g31264.m1;Chr04.g31266.m1
106	GO:0002684	positive_regulation_of_immune_system_process	13	5	0.00168	Chr04.g31536.m1;Chr07.g50903.m1;Chr07.g51719.m1;Chr07.g51721.m1;Chr07.g51722.m1
107	GO:0044273	sulfur_compound_catabolic_process	13	5	0.00168	Chr04.g25890.m1;Chr04.g25892.m1;Chr08.g55351.m1;Chr08.g55352.m1;Chr08.g55353.m1
108	GO:0045089	positive_regulation_of_innate_immune_response	13	5	0.00168	Chr04.g31536.m1;Chr07.g50903.m1;Chr07.g51719.m1;Chr07.g51721.m1;Chr07.g51722.m1
109	GO:0050778	positive_regulation_of_immune_response	13	5	0.00168	Chr04.g31536.m1;Chr07.g50903.m1;Chr07.g51719.m1;Chr07.g51721.m1;Chr07.g51722.m1
110	GO:0051130	positive_regulation_of_cellular_component_organization	25	7	0.00171	Chr04.g28235.m1;Chr06.g44679.m1;Chr06.g44680.m1;Chr06.g44682.m1;Chr06.g44686.m1;Chr06.g44687.m1;Chr06.g44688.m1
111	GO:0006979	response_to_oxidative_stress	215	28	0.00231	Chr01.g06348.m1;Chr01.g06350.m1;Chr01.g06353.m1;Chr01.g06354.m1;Chr01.g06533.m1;Chr05.g33747.m1;Chr05.g33748.m1;Chr05.g33751.m1;Chr05.g33755.m1;Chr05.g33802.m1;Chr05.g33803.m1;Chr05.g33805.m1;Chr06.g44362.m1;Chr06.g44363.m1;Chr06.g44364.m1;Chr06.g44367.m1;Chr06.g44368.m1;Chr06.g44369.m1;Chr06.g44373.m1;Chr06.g44376.m1;Chr06.g44382.m1;Chr06.g44471.m1;Chr06.g44473.m1;Chr06.g44474.m1;Chr06.g44475.m1…
112	GO:0034655	nucleobase-containing_compound_catabolic_process	73	13	0.0024	Chr01.g00083.m1;Chr04.g25722.m1;Chr04.g25740.m1;Chr04.g25741.m1;Chr04.g25742.m1;Chr04.g25743.m1;Chr04.g25744.m1;Chr04.g25745.m1;Chr04.g25746.m1;Chr04.g25747.m1;Chr04.g25748.m1;Chr04.g25749.m1;Chr04.g25801.m1
113	GO:0009399	nitrogen_fixation	20	6	0.00249	Chr04.g31144.m1;Chr05.g33151.m1;Chr05.g33153.m1;Chr05.g33349.m1;Chr05.g33351.m1;Chr05.g33353.m1
114	GO:0006749	glutathione_metabolic_process	42	9	0.00301	Chr03.g20656.m1;Chr03.g20657.m1;Chr03.g20662.m1;Chr03.g22382.m1;Chr04.g25890.m1;Chr04.g25892.m1;Chr08.g55351.m1;Chr08.g55352.m1;Chr08.g55353.m1
115	GO:0046128	purine_ribonucleoside_metabolic_process	183	24	0.00418	Chr04.g24239.m1;Chr05.g35302.m1;Chr08.g53015.m1;Chr08.g53028.m1;Chr08.g53032.m1;Chr08.g53060.m1;Chr08.g53073.m1;scaffold11.g58384.m1;scaffold18.g58419.m1;scaffold20.g58423.m1;scaffold22.g58434.m1;scaffold23.g58438.m1;scaffold2.g08250.m1;scaffold2.g08265.m1;scaffold2.g08272.m1;scaffold2.g08281.m1;scaffold2.g08295.m1;scaffold33.g58505.m1;scaffold36.g58514.m1;scaffold39.g58527.m1;scaffold42.g58544.m…
116	GO:0008360	regulation_of_cell_shape	22	6	0.00423	Chr01.g00553.m1;Chr01.g03892.m1;Chr01.g05307.m1;Chr01.g06349.m1;Chr01.g07151.m1;Chr08.g55969.m1
117	GO:0090304	nucleic_acid_metabolic_process	3463	292	0.00428	Chr01.g00083.m1;Chr01.g01599.m1;Chr01.g01637.m1;Chr01.g01646.m1;Chr01.g02387.m1;Chr01.g03282.m1;Chr01.g04486.m1;Chr01.g04528.m1;Chr01.g04606.m1;Chr01.g04987.m1;Chr01.g05214.m1;Chr01.g05557.m1;Chr01.g05692.m1;Chr01.g06276.m1;Chr01.g06285.m1;Chr01.g07016.m1;Chr01.g07018.m1;Chr01.g07020.m1;Chr01.g07036.m1;Chr01.g07038.m1;Chr01.g07040.m1;Chr01.g07056.m1;Chr01.g07057.m1;Chr01.g07069.m1;Chr01.g07126.m1…
118	GO:0042773	ATP_synthesis_coupled_electron_transport	29	7	0.00429	Chr08.g53015.m1;Chr08.g53028.m1;Chr08.g53032.m1;Chr08.g53073.m1;scaffold20.g58423.m1;scaffold2.g08295.m1;scaffold39.g58527.m1
119	GO:0009161	ribonucleoside_monophosphate_metabolic_process	184	24	0.00448	Chr04.g24239.m1;Chr05.g35302.m1;Chr08.g53015.m1;Chr08.g53028.m1;Chr08.g53032.m1;Chr08.g53060.m1;Chr08.g53073.m1;scaffold11.g58384.m1;scaffold18.g58419.m1;scaffold20.g58423.m1;scaffold22.g58434.m1;scaffold23.g58438.m1;scaffold2.g08250.m1;scaffold2.g08265.m1;scaffold2.g08272.m1;scaffold2.g08281.m1;scaffold2.g08295.m1;scaffold33.g58505.m1;scaffold36.g58514.m1;scaffold39.g58527.m1;scaffold42.g58544.m…
120	GO:0042278	purine_nucleoside_metabolic_process	184	24	0.00448	Chr04.g24239.m1;Chr05.g35302.m1;Chr08.g53015.m1;Chr08.g53028.m1;Chr08.g53032.m1;Chr08.g53060.m1;Chr08.g53073.m1;scaffold11.g58384.m1;scaffold18.g58419.m1;scaffold20.g58423.m1;scaffold22.g58434.m1;scaffold23.g58438.m1;scaffold2.g08250.m1;scaffold2.g08265.m1;scaffold2.g08272.m1;scaffold2.g08281.m1;scaffold2.g08295.m1;scaffold33.g58505.m1;scaffold36.g58514.m1;scaffold39.g58527.m1;scaffold42.g58544.m…
121	GO:0009867	jasmonic_acid_mediated_signaling_pathway	16	5	0.00473	Chr04.g31536.m1;Chr07.g50903.m1;Chr07.g51719.m1;Chr07.g51721.m1;Chr07.g51722.m1
122	GO:0031349	positive_regulation_of_defense_response	16	5	0.00473	Chr04.g31536.m1;Chr07.g50903.m1;Chr07.g51719.m1;Chr07.g51721.m1;Chr07.g51722.m1
123	GO:0071395	cellular_response_to_jasmonic_acid_stimulus	16	5	0.00473	Chr04.g31536.m1;Chr07.g50903.m1;Chr07.g51719.m1;Chr07.g51721.m1;Chr07.g51722.m1
124	GO:0006338	chromatin_remodeling	30	7	0.00525	Chr04.g28235.m1;Chr06.g44679.m1;Chr06.g44680.m1;Chr06.g44682.m1;Chr06.g44686.m1;Chr06.g44687.m1;Chr06.g44688.m1
125	GO:0070921	regulation_of_production_of_siRNA_involved_in_chromatin_silencing_by_small_RNA	2	2	0.00543	Chr03.g22592.m1;Chr03.g22595.m1
126	GO:0009150	purine_ribonucleotide_metabolic_process	187	24	0.00549	Chr04.g24239.m1;Chr05.g35302.m1;Chr08.g53015.m1;Chr08.g53028.m1;Chr08.g53032.m1;Chr08.g53060.m1;Chr08.g53073.m1;scaffold11.g58384.m1;scaffold18.g58419.m1;scaffold20.g58423.m1;scaffold22.g58434.m1;scaffold23.g58438.m1;scaffold2.g08250.m1;scaffold2.g08265.m1;scaffold2.g08272.m1;scaffold2.g08281.m1;scaffold2.g08295.m1;scaffold33.g58505.m1;scaffold36.g58514.m1;scaffold39.g58527.m1;scaffold42.g58544.m…
127	GO:0006139	nucleobase-containing_compound_metabolic_process	3817	318	0.00557	Chr01.g00083.m1;Chr01.g01599.m1;Chr01.g01637.m1;Chr01.g01646.m1;Chr01.g02387.m1;Chr01.g03282.m1;Chr01.g04486.m1;Chr01.g04528.m1;Chr01.g04606.m1;Chr01.g04987.m1;Chr01.g05214.m1;Chr01.g05557.m1;Chr01.g05692.m1;Chr01.g06276.m1;Chr01.g06285.m1;Chr01.g07016.m1;Chr01.g07018.m1;Chr01.g07020.m1;Chr01.g07036.m1;Chr01.g07038.m1;Chr01.g07040.m1;Chr01.g07056.m1;Chr01.g07057.m1;Chr01.g07069.m1;Chr01.g07126.m1…
128	GO:0006473	protein_acetylation	46	9	0.00572	Chr03.g21944.m1;Chr03.g22031.m1;Chr04.g28235.m1;Chr06.g44679.m1;Chr06.g44680.m1;Chr06.g44682.m1;Chr06.g44686.m1;Chr06.g44687.m1;Chr06.g44688.m1
129	GO:0018105	peptidyl-serine_phosphorylation	46	9	0.00572	Chr02.g10764.m1;Chr02.g10766.m1;Chr02.g10768.m1;Chr02.g10831.m1;Chr02.g10833.m1;Chr02.g10838.m1;Chr02.g13765.m1;Chr05.g35599.m1;Chr05.g35600.m1
130	GO:0018209	peptidyl-serine_modification	46	9	0.00572	Chr02.g10764.m1;Chr02.g10766.m1;Chr02.g10768.m1;Chr02.g10831.m1;Chr02.g10833.m1;Chr02.g10838.m1;Chr02.g13765.m1;Chr05.g35599.m1;Chr05.g35600.m1
131	GO:0043086	negative_regulation_of_catalytic_activity	209	26	0.00599	Chr01.g01768.m1;Chr02.g14831.m1;Chr02.g14832.m1;Chr03.g22311.m1;Chr03.g23152.m1;Chr03.g23154.m1;Chr03.g23165.m1;Chr03.g23171.m1;Chr04.g31152.m1;Chr04.g31153.m1;Chr04.g31155.m1;Chr04.g31156.m1;Chr04.g31157.m1;Chr05.g38666.m1;Chr06.g39093.m1;Chr06.g39095.m1;Chr06.g43035.m1;Chr07.g46477.m1;Chr07.g46480.m1;Chr07.g51159.m1;Chr07.g51160.m1;Chr07.g51279.m1;Chr08.g55461.m1;Chr08.g56819.m1;Chr08.g57458.m1…
132	GO:0010114	response_to_red_light	11	4	0.00636	Chr04.g31294.m1;Chr04.g31522.m1;Chr04.g31523.m1;Chr05.g33470.m1
133	GO:0006163	purine_nucleotide_metabolic_process	190	24	0.00669	Chr04.g24239.m1;Chr05.g35302.m1;Chr08.g53015.m1;Chr08.g53028.m1;Chr08.g53032.m1;Chr08.g53060.m1;Chr08.g53073.m1;scaffold11.g58384.m1;scaffold18.g58419.m1;scaffold20.g58423.m1;scaffold22.g58434.m1;scaffold23.g58438.m1;scaffold2.g08250.m1;scaffold2.g08265.m1;scaffold2.g08272.m1;scaffold2.g08281.m1;scaffold2.g08295.m1;scaffold33.g58505.m1;scaffold36.g58514.m1;scaffold39.g58527.m1;scaffold42.g58544.m…
134	GO:0009123	nucleoside_monophosphate_metabolic_process	190	24	0.00669	Chr04.g24239.m1;Chr05.g35302.m1;Chr08.g53015.m1;Chr08.g53028.m1;Chr08.g53032.m1;Chr08.g53060.m1;Chr08.g53073.m1;scaffold11.g58384.m1;scaffold18.g58419.m1;scaffold20.g58423.m1;scaffold22.g58434.m1;scaffold23.g58438.m1;scaffold2.g08250.m1;scaffold2.g08265.m1;scaffold2.g08272.m1;scaffold2.g08281.m1;scaffold2.g08295.m1;scaffold33.g58505.m1;scaffold36.g58514.m1;scaffold39.g58527.m1;scaffold42.g58544.m…
135	GO:0031048	chromatin_silencing_by_small_RNA	6	3	0.00674	Chr03.g22592.m1;Chr03.g22595.m1;Chr07.g47424.m1
136	GO:0070125	mitochondrial_translational_elongation	6	3	0.00674	Chr04.g27175.m1;Chr07.g47674.m1;Chr07.g49073.m1
137	GO:0016071	mRNA_metabolic_process	211	26	0.00677	Chr01.g00083.m1;Chr01.g02387.m1;Chr02.g15495.m1;Chr04.g25722.m1;Chr04.g25740.m1;Chr04.g25741.m1;Chr04.g25742.m1;Chr04.g25743.m1;Chr04.g25744.m1;Chr04.g25745.m1;Chr04.g25746.m1;Chr04.g25747.m1;Chr04.g25748.m1;Chr04.g25749.m1;Chr04.g25801.m1;Chr08.g53187.m1;Chr08.g56274.m1;Chr08.g57383.m1;Chr08.g57384.m1;Chr08.g57385.m1;Chr08.g57386.m1;Chr08.g57388.m1;Chr08.g57389.m1;Chr08.g57390.m1;Chr08.g57392.m1…
138	GO:0044092	negative_regulation_of_molecular_function	211	26	0.00677	Chr01.g01768.m1;Chr02.g14831.m1;Chr02.g14832.m1;Chr03.g22311.m1;Chr03.g23152.m1;Chr03.g23154.m1;Chr03.g23165.m1;Chr03.g23171.m1;Chr04.g31152.m1;Chr04.g31153.m1;Chr04.g31155.m1;Chr04.g31156.m1;Chr04.g31157.m1;Chr05.g38666.m1;Chr06.g39093.m1;Chr06.g39095.m1;Chr06.g43035.m1;Chr07.g46477.m1;Chr07.g46480.m1;Chr07.g51159.m1;Chr07.g51160.m1;Chr07.g51279.m1;Chr08.g55461.m1;Chr08.g56819.m1;Chr08.g57458.m1…
139	GO:0043543	protein_acylation	48	9	0.00762	Chr03.g21944.m1;Chr03.g22031.m1;Chr04.g28235.m1;Chr06.g44679.m1;Chr06.g44680.m1;Chr06.g44682.m1;Chr06.g44686.m1;Chr06.g44687.m1;Chr06.g44688.m1
140	GO:0006119	oxidative_phosphorylation	32	7	0.00763	Chr08.g53015.m1;Chr08.g53028.m1;Chr08.g53032.m1;Chr08.g53073.m1;scaffold20.g58423.m1;scaffold2.g08295.m1;scaffold39.g58527.m1
141	GO:0019321	pentose_metabolic_process	32	7	0.00763	Chr01.g04059.m1;Chr01.g04166.m1;Chr02.g15710.m2;Chr05.g33205.m1;Chr05.g33401.m1;Chr06.g41749.m3;Chr08.g53838.m1
142	GO:0043170	macromolecule_metabolic_process	7607	601	0.00819	Chr01.g00083.m1;Chr01.g00124.m1;Chr01.g00638.m1;Chr01.g01421.m1;Chr01.g01599.m1;Chr01.g01637.m1;Chr01.g01646.m1;Chr01.g01768.m1;Chr01.g02387.m1;Chr01.g02488.m1;Chr01.g03282.m1;Chr01.g03313.m1;Chr01.g03483.m1;Chr01.g03963.m1;Chr01.g04311.m1;Chr01.g04459.m1;Chr01.g04486.m1;Chr01.g04528.m1;Chr01.g04606.m1;Chr01.g04856.m1;Chr01.g04905.m1;Chr01.g04910.m1;Chr01.g04987.m1;Chr01.g05214.m1;Chr01.g05557.m1…
143	GO:0002252	immune_effector_process	18	5	0.00821	Chr04.g31536.m1;Chr07.g50903.m1;Chr07.g51719.m1;Chr07.g51721.m1;Chr07.g51722.m1
144	GO:0016998	cell_wall_macromolecule_catabolic_process	18	5	0.00821	Chr01.g01421.m1;Chr04.g31217.m1;Chr04.g31218.m1;Chr04.g31225.m1;Chr04.g31226.m1
145	GO:0080135	regulation_of_cellular_response_to_stress	18	5	0.00821	Chr06.g41078.m1;Chr08.g55478.m1;Chr08.g55479.m1;Chr08.g55482.m1;Chr08.g56830.m1
146	GO:0042545	cell_wall_modification	104	15	0.0091	Chr02.g14831.m1;Chr02.g14832.m1;Chr03.g19004.m1;Chr04.g31152.m1;Chr04.g31153.m1;Chr04.g31155.m1;Chr04.g31156.m1;Chr04.g31157.m1;Chr05.g35574.m1;Chr05.g35578.m1;Chr05.g35581.m1;Chr06.g43035.m1;Chr07.g46477.m1;Chr07.g46480.m1;Chr07.g50175.m1
147	GO:0006334	nucleosome_assembly	43	8	0.01215	Chr01.g02982.m1;Chr01.g03544.m1;Chr03.g20356.m1;Chr03.g20363.m1;Chr03.g20365.m1;Chr07.g46263.m1;Chr07.g46265.m1;Chr07.g46500.m1
148	GO:0046835	carbohydrate_phosphorylation	35	7	0.01257	Chr01.g04059.m1;Chr01.g04166.m1;Chr02.g15710.m2;Chr05.g33205.m1;Chr05.g33401.m1;Chr06.g41749.m3;Chr08.g53838.m1
149	GO:0009753	response_to_jasmonic_acid	20	5	0.01314	Chr04.g31536.m1;Chr07.g50903.m1;Chr07.g51719.m1;Chr07.g51721.m1;Chr07.g51722.m1
150	GO:0044248	cellular_catabolic_process	742	71	0.01362	Chr01.g00083.m1;Chr01.g01421.m1;Chr01.g06348.m1;Chr01.g06350.m1;Chr01.g06353.m1;Chr01.g06354.m1;Chr01.g06533.m1;Chr02.g10027.m1;Chr02.g10029.m1;Chr02.g10036.m1;Chr02.g10038.m1;Chr02.g10040.m1;Chr02.g10585.m1;Chr02.g10600.m1;Chr02.g13057.m1;Chr03.g23025.m1;Chr04.g25590.m1;Chr04.g25722.m1;Chr04.g25740.m1;Chr04.g25741.m1;Chr04.g25742.m1;Chr04.g25743.m1;Chr04.g25744.m1;Chr04.g25745.m1;Chr04.g25746.m1…
151	GO:0034641	cellular_nitrogen_compound_metabolic_process	4682	379	0.01371	Chr01.g00083.m1;Chr01.g01599.m1;Chr01.g01637.m1;Chr01.g01646.m1;Chr01.g02387.m1;Chr01.g02488.m1;Chr01.g03282.m1;Chr01.g03963.m1;Chr01.g04486.m1;Chr01.g04528.m1;Chr01.g04606.m1;Chr01.g04987.m1;Chr01.g05214.m1;Chr01.g05557.m1;Chr01.g05692.m1;Chr01.g06276.m1;Chr01.g06285.m1;Chr01.g06419.m1;Chr01.g07016.m1;Chr01.g07018.m1;Chr01.g07020.m1;Chr01.g07036.m1;Chr01.g07038.m1;Chr01.g07040.m1;Chr01.g07056.m1…
152	GO:0034728	nucleosome_organization	44	8	0.01392	Chr01.g02982.m1;Chr01.g03544.m1;Chr03.g20356.m1;Chr03.g20363.m1;Chr03.g20365.m1;Chr07.g46263.m1;Chr07.g46265.m1;Chr07.g46500.m1
153	GO:0022904	respiratory_electron_transport_chain	36	7	0.01464	Chr08.g53015.m1;Chr08.g53028.m1;Chr08.g53032.m1;Chr08.g53073.m1;scaffold20.g58423.m1;scaffold2.g08295.m1;scaffold39.g58527.m1
154	GO:0009165	nucleotide_biosynthetic_process	131	17	0.01587	Chr04.g24239.m1;Chr05.g35302.m1;Chr08.g53060.m1;scaffold11.g58384.m1;scaffold18.g58419.m1;scaffold22.g58434.m1;scaffold23.g58438.m1;scaffold2.g08250.m1;scaffold2.g08265.m1;scaffold2.g08272.m1;scaffold2.g08281.m1;scaffold33.g58505.m1;scaffold36.g58514.m1;scaffold42.g58544.m1;scaffold46.g58557.m1;scaffold62.g58609.m1;scaffold64.g58615.m1
155	GO:0072350	tricarboxylic_acid_metabolic_process	14	4	0.01615	Chr04.g31262.m1;Chr04.g31263.m1;Chr04.g31264.m1;Chr04.g31266.m1
156	GO:0031122	cytoplasmic_microtubule_organization	21	5	0.01622	Chr06.g41078.m1;Chr08.g55478.m1;Chr08.g55479.m1;Chr08.g55482.m1;Chr08.g56830.m1
157	GO:0051554	flavonol_metabolic_process	8	3	0.01687	Chr02.g09504.m1;Chr02.g09536.m1;Chr02.g09537.m1
158	GO:0051555	flavonol_biosynthetic_process	8	3	0.01687	Chr02.g09504.m1;Chr02.g09536.m1;Chr02.g09537.m1
159	GO:0009259	ribonucleotide_metabolic_process	206	24	0.01719	Chr04.g24239.m1;Chr05.g35302.m1;Chr08.g53015.m1;Chr08.g53028.m1;Chr08.g53032.m1;Chr08.g53060.m1;Chr08.g53073.m1;scaffold11.g58384.m1;scaffold18.g58419.m1;scaffold20.g58423.m1;scaffold22.g58434.m1;scaffold23.g58438.m1;scaffold2.g08250.m1;scaffold2.g08265.m1;scaffold2.g08272.m1;scaffold2.g08281.m1;scaffold2.g08295.m1;scaffold33.g58505.m1;scaffold36.g58514.m1;scaffold39.g58527.m1;scaffold42.g58544.m…
160	GO:0009119	ribonucleoside_metabolic_process	208	24	0.01912	Chr04.g24239.m1;Chr05.g35302.m1;Chr08.g53015.m1;Chr08.g53028.m1;Chr08.g53032.m1;Chr08.g53060.m1;Chr08.g53073.m1;scaffold11.g58384.m1;scaffold18.g58419.m1;scaffold20.g58423.m1;scaffold22.g58434.m1;scaffold23.g58438.m1;scaffold2.g08250.m1;scaffold2.g08265.m1;scaffold2.g08272.m1;scaffold2.g08281.m1;scaffold2.g08295.m1;scaffold33.g58505.m1;scaffold36.g58514.m1;scaffold39.g58527.m1;scaffold42.g58544.m…
161	GO:0045088	regulation_of_innate_immune_response	22	5	0.01975	Chr04.g31536.m1;Chr07.g50903.m1;Chr07.g51719.m1;Chr07.g51721.m1;Chr07.g51722.m1
162	GO:0050776	regulation_of_immune_response	22	5	0.01975	Chr04.g31536.m1;Chr07.g50903.m1;Chr07.g51719.m1;Chr07.g51721.m1;Chr07.g51722.m1
163	GO:0031497	chromatin_assembly	47	8	0.02034	Chr01.g02982.m1;Chr01.g03544.m1;Chr03.g20356.m1;Chr03.g20363.m1;Chr03.g20365.m1;Chr07.g46263.m1;Chr07.g46265.m1;Chr07.g46500.m1
164	GO:0046700	heterocycle_catabolic_process	95	13	0.02183	Chr01.g00083.m1;Chr04.g25722.m1;Chr04.g25740.m1;Chr04.g25741.m1;Chr04.g25742.m1;Chr04.g25743.m1;Chr04.g25744.m1;Chr04.g25745.m1;Chr04.g25746.m1;Chr04.g25747.m1;Chr04.g25748.m1;Chr04.g25749.m1;Chr04.g25801.m1
165	GO:1901293	nucleoside_phosphate_biosynthetic_process	136	17	0.0222	Chr04.g24239.m1;Chr05.g35302.m1;Chr08.g53060.m1;scaffold11.g58384.m1;scaffold18.g58419.m1;scaffold22.g58434.m1;scaffold23.g58438.m1;scaffold2.g08250.m1;scaffold2.g08265.m1;scaffold2.g08272.m1;scaffold2.g08281.m1;scaffold33.g58505.m1;scaffold36.g58514.m1;scaffold42.g58544.m1;scaffold46.g58557.m1;scaffold62.g58609.m1;scaffold64.g58615.m1
166	GO:0006333	chromatin_assembly_or_disassembly	48	8	0.02289	Chr01.g02982.m1;Chr01.g03544.m1;Chr03.g20356.m1;Chr03.g20363.m1;Chr03.g20365.m1;Chr07.g46263.m1;Chr07.g46265.m1;Chr07.g46500.m1
167	GO:0022604	regulation_of_cell_morphogenesis	31	6	0.02367	Chr01.g00553.m1;Chr01.g03892.m1;Chr01.g05307.m1;Chr01.g06349.m1;Chr01.g07151.m1;Chr08.g55969.m1
168	GO:0019253	reductive_pentose-phosphate_cycle	9	3	0.02394	scaffold2.g08266.m1;scaffold2.g08271.m1;scaffold2.g08282.m1
169	GO:0019685	photosynthesis,_dark_reaction	9	3	0.02394	scaffold2.g08266.m1;scaffold2.g08271.m1;scaffold2.g08282.m1
170	GO:1902600	hydrogen_ion_transmembrane_transport	202	23	0.02465	Chr02.g10465.m1;Chr02.g10466.m1;Chr02.g10467.m1;Chr02.g16382.m1;Chr04.g24239.m1;Chr04.g24377.m1;Chr05.g35302.m1;Chr07.g48947.m1;Chr08.g53060.m1;scaffold11.g58384.m1;scaffold18.g58419.m1;scaffold22.g58434.m1;scaffold23.g58438.m1;scaffold2.g08250.m1;scaffold2.g08265.m1;scaffold2.g08272.m1;scaffold2.g08281.m1;scaffold33.g58505.m1;scaffold36.g58514.m1;scaffold42.g58544.m1;scaffold46.g58557.m1;scaffol…
171	GO:0071103	DNA_conformation_change	128	16	0.02597	Chr01.g02982.m1;Chr01.g03544.m1;Chr03.g17688.m1;Chr03.g20356.m1;Chr03.g20363.m1;Chr03.g20365.m1;Chr03.g23337.m1;Chr04.g26741.m1;Chr06.g40582.m1;Chr06.g40630.m1;Chr06.g40685.m1;Chr06.g42258.m1;Chr07.g46263.m1;Chr07.g46265.m1;Chr07.g46500.m1;Chr07.g51101.m1
172	GO:0046148	pigment_biosynthetic_process	68	10	0.02653	Chr02.g09504.m1;Chr02.g09536.m1;Chr02.g09537.m1;Chr04.g29915.m1;Chr06.g40079.m1;Chr06.g40080.m1;Chr06.g40081.m1;Chr06.g40082.m1;Chr06.g40083.m1;Chr06.g40084.m1
173	GO:0002682	regulation_of_immune_system_process	24	5	0.02822	Chr04.g31536.m1;Chr07.g50903.m1;Chr07.g51719.m1;Chr07.g51721.m1;Chr07.g51722.m1
174	GO:0072521	purine-containing_compound_metabolic_process	216	24	0.02859	Chr04.g24239.m1;Chr05.g35302.m1;Chr08.g53015.m1;Chr08.g53028.m1;Chr08.g53032.m1;Chr08.g53060.m1;Chr08.g53073.m1;scaffold11.g58384.m1;scaffold18.g58419.m1;scaffold20.g58423.m1;scaffold22.g58434.m1;scaffold23.g58438.m1;scaffold2.g08250.m1;scaffold2.g08265.m1;scaffold2.g08272.m1;scaffold2.g08281.m1;scaffold2.g08295.m1;scaffold33.g58505.m1;scaffold36.g58514.m1;scaffold39.g58527.m1;scaffold42.g58544.m…
175	GO:0006818	hydrogen_transport	205	23	0.02866	Chr02.g10465.m1;Chr02.g10466.m1;Chr02.g10467.m1;Chr02.g16382.m1;Chr04.g24239.m1;Chr04.g24377.m1;Chr05.g35302.m1;Chr07.g48947.m1;Chr08.g53060.m1;scaffold11.g58384.m1;scaffold18.g58419.m1;scaffold22.g58434.m1;scaffold23.g58438.m1;scaffold2.g08250.m1;scaffold2.g08265.m1;scaffold2.g08272.m1;scaffold2.g08281.m1;scaffold33.g58505.m1;scaffold36.g58514.m1;scaffold42.g58544.m1;scaffold46.g58557.m1;scaffol…
176	GO:0015992	proton_transport	205	23	0.02866	Chr02.g10465.m1;Chr02.g10466.m1;Chr02.g10467.m1;Chr02.g16382.m1;Chr04.g24239.m1;Chr04.g24377.m1;Chr05.g35302.m1;Chr07.g48947.m1;Chr08.g53060.m1;scaffold11.g58384.m1;scaffold18.g58419.m1;scaffold22.g58434.m1;scaffold23.g58438.m1;scaffold2.g08250.m1;scaffold2.g08265.m1;scaffold2.g08272.m1;scaffold2.g08281.m1;scaffold33.g58505.m1;scaffold36.g58514.m1;scaffold42.g58544.m1;scaffold46.g58557.m1;scaffol…
177	GO:0031401	positive_regulation_of_protein_modification_process	41	7	0.02868	Chr04.g28235.m1;Chr06.g44679.m1;Chr06.g44680.m1;Chr06.g44682.m1;Chr06.g44686.m1;Chr06.g44687.m1;Chr06.g44688.m1
178	GO:0006357	regulation_of_transcription_from_RNA_polymerase_II_promoter	109	14	0.02911	Chr02.g08327.m1;Chr02.g08328.m1;Chr03.g19071.m1;Chr03.g21944.m1;Chr03.g22031.m1;Chr04.g25480.m1;Chr04.g28235.m1;Chr05.g33274.m1;Chr06.g44679.m1;Chr06.g44680.m1;Chr06.g44682.m1;Chr06.g44686.m1;Chr06.g44687.m1;Chr06.g44688.m1
179	GO:0010964	regulation_of_chromatin_silencing_by_small_RNA	4	2	0.02945	Chr03.g22592.m1;Chr03.g22595.m1
180	GO:0070920	regulation_of_production_of_small_RNA_involved_in_gene_silencing_by_RNA	4	2	0.02945	Chr03.g22592.m1;Chr03.g22595.m1
181	GO:0007005	mitochondrion_organization	89	12	0.0298	Chr01.g01362.m1;Chr02.g13996.m1;Chr02.g14625.m1;Chr04.g27175.m1;Chr04.g30237.m1;Chr05.g36424.m1;Chr05.g36858.m1;Chr05.g37015.m1;Chr05.g38512.m1;Chr07.g46210.m1;Chr07.g47674.m1;Chr07.g49073.m1
182	GO:0051552	flavone_metabolic_process	10	3	0.03236	Chr02.g09504.m1;Chr02.g09536.m1;Chr02.g09537.m1
183	GO:0051553	flavone_biosynthetic_process	10	3	0.03236	Chr02.g09504.m1;Chr02.g09536.m1;Chr02.g09537.m1
184	GO:0044270	cellular_nitrogen_compound_catabolic_process	101	13	0.03413	Chr01.g00083.m1;Chr04.g25722.m1;Chr04.g25740.m1;Chr04.g25741.m1;Chr04.g25742.m1;Chr04.g25743.m1;Chr04.g25744.m1;Chr04.g25745.m1;Chr04.g25746.m1;Chr04.g25747.m1;Chr04.g25748.m1;Chr04.g25749.m1;Chr04.g25801.m1
185	GO:0051716	cellular_response_to_stimulus	1289	112	0.03541	Chr01.g01362.m1;Chr01.g02474.m1;Chr01.g02484.m1;Chr01.g02488.m1;Chr01.g02506.m1;Chr01.g02519.m1;Chr01.g02522.m1;Chr01.g02523.m1;Chr01.g02537.m1;Chr01.g02549.m1;Chr01.g02550.m1;Chr01.g07016.m1;Chr01.g07020.m1;Chr01.g07038.m1;Chr01.g07056.m1;Chr01.g07057.m1;Chr01.g07122.m1;Chr01.g07123.m1;Chr01.g07124.m1;Chr01.g07129.m1;Chr01.g07132.m1;Chr01.g07133.m1;Chr01.g07138.m1;Chr01.g07142.m1;Chr01.g07146.m1…
186	GO:0071941	nitrogen_cycle_metabolic_process	34	6	0.03589	Chr04.g31144.m1;Chr05.g33151.m1;Chr05.g33153.m1;Chr05.g33349.m1;Chr05.g33351.m1;Chr05.g33353.m1
187	GO:0051128	regulation_of_cellular_component_organization	123	15	0.0368	Chr01.g00553.m1;Chr01.g03892.m1;Chr01.g05307.m1;Chr01.g06349.m1;Chr01.g07151.m1;Chr03.g22592.m1;Chr03.g22595.m1;Chr04.g28235.m1;Chr06.g44679.m1;Chr06.g44680.m1;Chr06.g44682.m1;Chr06.g44686.m1;Chr06.g44687.m1;Chr06.g44688.m1;Chr08.g55969.m1
188	GO:0065004	protein-DNA_complex_assembly	53	8	0.03899	Chr01.g02982.m1;Chr01.g03544.m1;Chr03.g20356.m1;Chr03.g20363.m1;Chr03.g20365.m1;Chr07.g46263.m1;Chr07.g46265.m1;Chr07.g46500.m1
189	GO:1901642	nucleoside_transmembrane_transport	18	4	0.03905	Chr01.g05279.m1;Chr01.g05328.m1;Chr03.g20346.m1;Chr07.g50539.m1
190	GO:0071824	protein-DNA_complex_subunit_organization	54	8	0.04293	Chr01.g02982.m1;Chr01.g03544.m1;Chr03.g20356.m1;Chr03.g20363.m1;Chr03.g20365.m1;Chr07.g46263.m1;Chr07.g46265.m1;Chr07.g46500.m1
191	GO:0080134	regulation_of_response_to_stress	74	10	0.04426	Chr04.g31536.m1;Chr06.g41078.m1;Chr07.g50903.m1;Chr07.g51719.m1;Chr07.g51721.m1;Chr07.g51722.m1;Chr08.g55478.m1;Chr08.g55479.m1;Chr08.g55482.m1;Chr08.g56830.m1
192	GO:0009116	nucleoside_metabolic_process	226	24	0.04501	Chr04.g24239.m1;Chr05.g35302.m1;Chr08.g53015.m1;Chr08.g53028.m1;Chr08.g53032.m1;Chr08.g53060.m1;Chr08.g53073.m1;scaffold11.g58384.m1;scaffold18.g58419.m1;scaffold20.g58423.m1;scaffold22.g58434.m1;scaffold23.g58438.m1;scaffold2.g08250.m1;scaffold2.g08265.m1;scaffold2.g08272.m1;scaffold2.g08281.m1;scaffold2.g08295.m1;scaffold33.g58505.m1;scaffold36.g58514.m1;scaffold39.g58527.m1;scaffold42.g58544.m…
193	GO:0033962	cytoplasmic_mRNA_processing_body_assembly	5	2	0.0467	Chr01.g02387.m1;Chr08.g53187.m1
194	GO:0019693	ribose_phosphate_metabolic_process	227	24	0.04697	Chr04.g24239.m1;Chr05.g35302.m1;Chr08.g53015.m1;Chr08.g53028.m1;Chr08.g53032.m1;Chr08.g53060.m1;Chr08.g53073.m1;scaffold11.g58384.m1;scaffold18.g58419.m1;scaffold20.g58423.m1;scaffold22.g58434.m1;scaffold23.g58438.m1;scaffold2.g08250.m1;scaffold2.g08265.m1;scaffold2.g08272.m1;scaffold2.g08281.m1;scaffold2.g08295.m1;scaffold33.g58505.m1;scaffold36.g58514.m1;scaffold39.g58527.m1;scaffold42.g58544.m…
195	GO:0046483	heterocycle_metabolic_process	3987	318	0.04988	Chr01.g00083.m1;Chr01.g01599.m1;Chr01.g01637.m1;Chr01.g01646.m1;Chr01.g02387.m1;Chr01.g03282.m1;Chr01.g04486.m1;Chr01.g04528.m1;Chr01.g04606.m1;Chr01.g04987.m1;Chr01.g05214.m1;Chr01.g05557.m1;Chr01.g05692.m1;Chr01.g06276.m1;Chr01.g06285.m1;Chr01.g07016.m1;Chr01.g07018.m1;Chr01.g07020.m1;Chr01.g07036.m1;Chr01.g07038.m1;Chr01.g07040.m1;Chr01.g07056.m1;Chr01.g07057.m1;Chr01.g07069.m1;Chr01.g07126.m1…
196	GO:0006323	DNA_packaging	56	8	0.05159	Chr01.g02982.m1;Chr01.g03544.m1;Chr03.g20356.m1;Chr03.g20363.m1;Chr03.g20365.m1;Chr07.g46263.m1;Chr07.g46265.m1;Chr07.g46500.m1
197	GO:0045490	pectin_catabolic_process	129	15	0.05239	Chr02.g14831.m1;Chr02.g14832.m1;Chr03.g19004.m1;Chr04.g31152.m1;Chr04.g31153.m1;Chr04.g31155.m1;Chr04.g31156.m1;Chr04.g31157.m1;Chr05.g35574.m1;Chr05.g35578.m1;Chr05.g35581.m1;Chr06.g43035.m1;Chr07.g46477.m1;Chr07.g46480.m1;Chr07.g50175.m1
198	GO:1901657	glycosyl_compound_metabolic_process	230	24	0.05321	Chr04.g24239.m1;Chr05.g35302.m1;Chr08.g53015.m1;Chr08.g53028.m1;Chr08.g53032.m1;Chr08.g53060.m1;Chr08.g53073.m1;scaffold11.g58384.m1;scaffold18.g58419.m1;scaffold20.g58423.m1;scaffold22.g58434.m1;scaffold23.g58438.m1;scaffold2.g08250.m1;scaffold2.g08265.m1;scaffold2.g08272.m1;scaffold2.g08281.m1;scaffold2.g08295.m1;scaffold33.g58505.m1;scaffold36.g58514.m1;scaffold39.g58527.m1;scaffold42.g58544.m…
199	GO:0016114	terpenoid_biosynthetic_process	47	7	0.05496	Chr04.g29915.m1;Chr06.g40079.m1;Chr06.g40080.m1;Chr06.g40081.m1;Chr06.g40082.m1;Chr06.g40083.m1;Chr06.g40084.m1
200	GO:0006465	signal_peptide_processing	20	4	0.05505	Chr06.g41870.m1;Chr07.g47176.m1;Chr07.g47177.m1;Chr07.g47180.m1
201	GO:0080188	RNA-directed_DNA_methylation	6	2	0.06668	Chr03.g22592.m1;Chr03.g22595.m1
202	GO:0006091	generation_of_precursor_metabolites_and_energy	236	24	0.06744	Chr04.g24377.m1;Chr07.g48947.m1;Chr08.g53015.m1;Chr08.g53023.m1;Chr08.g53028.m1;Chr08.g53032.m1;Chr08.g53073.m1;Chr08.g56242.m1;scaffold15.g58404.m1;scaffold16.g58408.m1;scaffold20.g58423.m1;scaffold21.g58428.m1;scaffold23.g58435.m1;scaffold25.g58467.m1;scaffold26.g58470.m1;scaffold27.g58479.m1;scaffold29.g58489.m1;scaffold2.g08295.m1;scaffold30.g58495.m1;scaffold31.g58498.m1;scaffold32.g58501.m1…
203	GO:0006325	chromatin_organization	190	20	0.06761	Chr01.g02982.m1;Chr01.g03544.m1;Chr03.g20356.m1;Chr03.g20363.m1;Chr03.g20365.m1;Chr03.g21944.m1;Chr03.g22031.m1;Chr03.g22592.m1;Chr03.g22595.m1;Chr04.g28235.m1;Chr06.g44679.m1;Chr06.g44680.m1;Chr06.g44682.m1;Chr06.g44686.m1;Chr06.g44687.m1;Chr06.g44688.m1;Chr07.g46263.m1;Chr07.g46265.m1;Chr07.g46500.m1;Chr07.g47424.m1
204	GO:0032392	DNA_geometric_change	60	8	0.07208	Chr03.g17688.m1;Chr03.g23337.m1;Chr04.g26741.m1;Chr06.g40582.m1;Chr06.g40630.m1;Chr06.g40685.m1;Chr06.g42258.m1;Chr07.g51101.m1
205	GO:0032508	DNA_duplex_unwinding	60	8	0.07208	Chr03.g17688.m1;Chr03.g23337.m1;Chr04.g26741.m1;Chr06.g40582.m1;Chr06.g40630.m1;Chr06.g40685.m1;Chr06.g42258.m1;Chr07.g51101.m1
206	GO:0010495	long-distance_posttranscriptional_gene_silencing	1	1	0.07368	Chr07.g47424.m1
207	GO:0080051	cutin_transport	1	1	0.07368	Chr08.g54267.m1
208	GO:0006725	cellular_aromatic_compound_metabolic_process	4065	321	0.07379	Chr01.g00083.m1;Chr01.g01599.m1;Chr01.g01637.m1;Chr01.g01646.m1;Chr01.g02387.m1;Chr01.g03282.m1;Chr01.g04486.m1;Chr01.g04528.m1;Chr01.g04606.m1;Chr01.g04987.m1;Chr01.g05214.m1;Chr01.g05557.m1;Chr01.g05692.m1;Chr01.g06276.m1;Chr01.g06285.m1;Chr01.g07016.m1;Chr01.g07018.m1;Chr01.g07020.m1;Chr01.g07036.m1;Chr01.g07038.m1;Chr01.g07040.m1;Chr01.g07056.m1;Chr01.g07057.m1;Chr01.g07069.m1;Chr01.g07126.m1…
209	GO:0009057	macromolecule_catabolic_process	666	59	0.07936	Chr01.g00083.m1;Chr01.g01421.m1;Chr02.g10027.m1;Chr02.g10029.m1;Chr02.g10036.m1;Chr02.g10038.m1;Chr02.g10040.m1;Chr02.g10585.m1;Chr02.g10600.m1;Chr02.g13057.m1;Chr02.g14831.m1;Chr02.g14832.m1;Chr02.g15550.m1;Chr02.g15553.m1;Chr03.g19004.m1;Chr03.g19340.m1;Chr03.g19342.m1;Chr03.g19345.m1;Chr03.g21060.m1;Chr03.g23025.m1;Chr04.g25590.m1;Chr04.g25722.m1;Chr04.g25740.m1;Chr04.g25741.m1;Chr04.g25742.m1…
210	GO:0019439	aromatic_compound_catabolic_process	115	13	0.08055	Chr01.g00083.m1;Chr04.g25722.m1;Chr04.g25740.m1;Chr04.g25741.m1;Chr04.g25742.m1;Chr04.g25743.m1;Chr04.g25744.m1;Chr04.g25745.m1;Chr04.g25746.m1;Chr04.g25747.m1;Chr04.g25748.m1;Chr04.g25749.m1;Chr04.g25801.m1
211	GO:0031047	gene_silencing_by_RNA	62	8	0.08394	Chr02.g10699.m1;Chr03.g22592.m1;Chr03.g22595.m1;Chr05.g33173.m1;Chr05.g33230.m1;Chr05.g33371.m1;Chr05.g33418.m1;Chr07.g47424.m1
212	GO:0031050	dsRNA_fragmentation	23	4	0.08466	Chr02.g10699.m1;Chr03.g22592.m1;Chr03.g22595.m1;Chr07.g47424.m1
213	GO:0043331	response_to_dsRNA	23	4	0.08466	Chr02.g10699.m1;Chr03.g22592.m1;Chr03.g22595.m1;Chr07.g47424.m1
214	GO:0070918	production_of_small_RNA_involved_in_gene_silencing_by_RNA	23	4	0.08466	Chr02.g10699.m1;Chr03.g22592.m1;Chr03.g22595.m1;Chr07.g47424.m1
215	GO:0071359	cellular_response_to_dsRNA	23	4	0.08466	Chr02.g10699.m1;Chr03.g22592.m1;Chr03.g22595.m1;Chr07.g47424.m1
216	GO:0009056	catabolic_process	1088	92	0.08855	Chr01.g00083.m1;Chr01.g01421.m1;Chr01.g06348.m1;Chr01.g06350.m1;Chr01.g06353.m1;Chr01.g06354.m1;Chr01.g06533.m1;Chr02.g10027.m1;Chr02.g10029.m1;Chr02.g10036.m1;Chr02.g10038.m1;Chr02.g10040.m1;Chr02.g10585.m1;Chr02.g10600.m1;Chr02.g13057.m1;Chr02.g14831.m1;Chr02.g14832.m1;Chr02.g15550.m1;Chr02.g15553.m1;Chr03.g19004.m1;Chr03.g19340.m1;Chr03.g19342.m1;Chr03.g19345.m1;Chr03.g21060.m1;Chr03.g23025.m1…
217	GO:0060966	regulation_of_gene_silencing_by_RNA	7	2	0.08889	Chr03.g22592.m1;Chr03.g22595.m1
218	GO:0050794	regulation_of_cellular_process	2817	225	0.09061	Chr01.g00553.m1;Chr01.g01362.m1;Chr01.g01768.m1;Chr01.g02474.m1;Chr01.g02484.m1;Chr01.g02488.m1;Chr01.g02506.m1;Chr01.g02519.m1;Chr01.g02522.m1;Chr01.g02523.m1;Chr01.g02537.m1;Chr01.g02549.m1;Chr01.g02550.m1;Chr01.g03282.m1;Chr01.g03892.m1;Chr01.g05307.m1;Chr01.g06349.m1;Chr01.g07016.m1;Chr01.g07018.m1;Chr01.g07020.m1;Chr01.g07036.m1;Chr01.g07038.m1;Chr01.g07040.m1;Chr01.g07056.m1;Chr01.g07057.m1…
219	GO:0042440	pigment_metabolic_process	85	10	0.09447	Chr02.g09504.m1;Chr02.g09536.m1;Chr02.g09537.m1;Chr04.g29915.m1;Chr06.g40079.m1;Chr06.g40080.m1;Chr06.g40081.m1;Chr06.g40082.m1;Chr06.g40083.m1;Chr06.g40084.m1
220	GO:1901699	cellular_response_to_nitrogen_compound	24	4	0.09595	Chr02.g10699.m1;Chr03.g22592.m1;Chr03.g22595.m1;Chr07.g47424.m1
221	GO:0022603	regulation_of_anatomical_structure_morphogenesis	44	6	0.10201	Chr01.g00553.m1;Chr01.g03892.m1;Chr01.g05307.m1;Chr01.g06349.m1;Chr01.g07151.m1;Chr08.g55969.m1
222	GO:0007264	small_GTPase_mediated_signal_transduction	120	13	0.10387	Chr01.g01362.m1;Chr02.g13996.m1;Chr02.g14625.m1;Chr04.g30237.m1;Chr05.g36424.m1;Chr05.g36858.m1;Chr05.g37015.m1;Chr05.g38512.m1;Chr07.g46210.m1;Chr07.g51399.m1;Chr07.g51403.m1;Chr07.g51408.m1;Chr07.g51411.m1
223	GO:0010466	negative_regulation_of_peptidase_activity	76	9	0.10559	Chr01.g01768.m1;Chr03.g22311.m1;Chr03.g23152.m1;Chr03.g23154.m1;Chr03.g23165.m1;Chr03.g23171.m1;Chr05.g38666.m1;Chr06.g39093.m1;Chr06.g39095.m1
224	GO:0052547	regulation_of_peptidase_activity	76	9	0.10559	Chr01.g01768.m1;Chr03.g22311.m1;Chr03.g23152.m1;Chr03.g23154.m1;Chr03.g23165.m1;Chr03.g23171.m1;Chr05.g38666.m1;Chr06.g39093.m1;Chr06.g39095.m1
225	GO:0050793	regulation_of_developmental_process	155	16	0.10727	Chr01.g00553.m1;Chr01.g03892.m1;Chr01.g05307.m1;Chr01.g06349.m1;Chr01.g07151.m1;Chr02.g15495.m1;Chr08.g55969.m1;Chr08.g57383.m1;Chr08.g57384.m1;Chr08.g57385.m1;Chr08.g57386.m1;Chr08.g57388.m1;Chr08.g57389.m1;Chr08.g57390.m1;Chr08.g57392.m1;Chr08.g57395.m1
226	GO:0051052	regulation_of_DNA_metabolic_process	35	5	0.11163	Chr06.g41078.m1;Chr08.g55478.m1;Chr08.g55479.m1;Chr08.g55482.m1;Chr08.g56830.m1
227	GO:0051346	negative_regulation_of_hydrolase_activity	77	9	0.11221	Chr01.g01768.m1;Chr03.g22311.m1;Chr03.g23152.m1;Chr03.g23154.m1;Chr03.g23165.m1;Chr03.g23171.m1;Chr05.g38666.m1;Chr06.g39093.m1;Chr06.g39095.m1
228	GO:0006366	transcription_from_RNA_polymerase_II_promoter	145	15	0.11452	Chr02.g08327.m1;Chr02.g08328.m1;Chr03.g19071.m1;Chr03.g21944.m1;Chr03.g22031.m1;Chr04.g25480.m1;Chr04.g28235.m1;Chr05.g33274.m1;Chr06.g44679.m1;Chr06.g44680.m1;Chr06.g44682.m1;Chr06.g44686.m1;Chr06.g44687.m1;Chr06.g44688.m1;Chr08.g56274.m1
229	GO:0000272	polysaccharide_catabolic_process	204	20	0.11656	Chr01.g01421.m1;Chr02.g14831.m1;Chr02.g14832.m1;Chr03.g19004.m1;Chr04.g31152.m1;Chr04.g31153.m1;Chr04.g31155.m1;Chr04.g31156.m1;Chr04.g31157.m1;Chr04.g31217.m1;Chr04.g31218.m1;Chr04.g31225.m1;Chr04.g31226.m1;Chr05.g35574.m1;Chr05.g35578.m1;Chr05.g35581.m1;Chr06.g43035.m1;Chr07.g46477.m1;Chr07.g46480.m1;Chr07.g50175.m1
230	GO:0045861	negative_regulation_of_proteolysis	78	9	0.11906	Chr01.g01768.m1;Chr03.g22311.m1;Chr03.g23152.m1;Chr03.g23154.m1;Chr03.g23165.m1;Chr03.g23171.m1;Chr05.g38666.m1;Chr06.g39093.m1;Chr06.g39095.m1
231	GO:0015858	nucleoside_transport	26	4	0.12048	Chr01.g05279.m1;Chr01.g05328.m1;Chr03.g20346.m1;Chr07.g50539.m1
232	GO:1901361	organic_cyclic_compound_catabolic_process	124	13	0.12515	Chr01.g00083.m1;Chr04.g25722.m1;Chr04.g25740.m1;Chr04.g25741.m1;Chr04.g25742.m1;Chr04.g25743.m1;Chr04.g25744.m1;Chr04.g25745.m1;Chr04.g25746.m1;Chr04.g25747.m1;Chr04.g25748.m1;Chr04.g25749.m1;Chr04.g25801.m1
233	GO:0097659	nucleic_acid-templated_transcription	1724	139	0.13229	Chr01.g01599.m1;Chr01.g01637.m1;Chr01.g03282.m1;Chr01.g07016.m1;Chr01.g07018.m1;Chr01.g07020.m1;Chr01.g07036.m1;Chr01.g07038.m1;Chr01.g07040.m1;Chr01.g07056.m1;Chr01.g07057.m1;Chr01.g07069.m1;Chr02.g08327.m1;Chr02.g08328.m1;Chr02.g09890.m1;Chr02.g09892.m1;Chr02.g09893.m1;Chr02.g09894.m1;Chr02.g09896.m1;Chr02.g09899.m1;Chr02.g10075.m1;Chr02.g10077.m1;Chr02.g10079.m2;Chr02.g10080.m1;Chr02.g10081.m1…
234	GO:0010951	negative_regulation_of_endopeptidase_activity	69	8	0.13381	Chr01.g01768.m1;Chr03.g22311.m1;Chr03.g23152.m1;Chr03.g23154.m1;Chr03.g23165.m1;Chr03.g23171.m1;Chr06.g39093.m1;Chr06.g39095.m1
235	GO:0052548	regulation_of_endopeptidase_activity	69	8	0.13381	Chr01.g01768.m1;Chr03.g22311.m1;Chr03.g23152.m1;Chr03.g23154.m1;Chr03.g23165.m1;Chr03.g23171.m1;Chr06.g39093.m1;Chr06.g39095.m1
236	GO:0050896	response_to_stimulus	2344	186	0.13767	Chr01.g01362.m1;Chr01.g02474.m1;Chr01.g02477.m1;Chr01.g02481.m1;Chr01.g02484.m1;Chr01.g02486.m1;Chr01.g02488.m1;Chr01.g02506.m1;Chr01.g02519.m1;Chr01.g02522.m1;Chr01.g02523.m1;Chr01.g02537.m1;Chr01.g02549.m1;Chr01.g02550.m1;Chr01.g02556.m1;Chr01.g04229.m1;Chr01.g04905.m1;Chr01.g06348.m1;Chr01.g06350.m1;Chr01.g06353.m1;Chr01.g06354.m1;Chr01.g06533.m1;Chr01.g06737.m1;Chr01.g07016.m1;Chr01.g07020.m1…
237	GO:0006575	cellular_modified_amino_acid_metabolic_process	81	9	0.14091	Chr03.g20656.m1;Chr03.g20657.m1;Chr03.g20662.m1;Chr03.g22382.m1;Chr04.g25890.m1;Chr04.g25892.m1;Chr08.g55351.m1;Chr08.g55352.m1;Chr08.g55353.m1
238	GO:1901360	organic_cyclic_compound_metabolic_process	4098	318	0.14154	Chr01.g00083.m1;Chr01.g01599.m1;Chr01.g01637.m1;Chr01.g01646.m1;Chr01.g02387.m1;Chr01.g03282.m1;Chr01.g04486.m1;Chr01.g04528.m1;Chr01.g04606.m1;Chr01.g04987.m1;Chr01.g05214.m1;Chr01.g05557.m1;Chr01.g05692.m1;Chr01.g06276.m1;Chr01.g06285.m1;Chr01.g07016.m1;Chr01.g07018.m1;Chr01.g07020.m1;Chr01.g07036.m1;Chr01.g07038.m1;Chr01.g07040.m1;Chr01.g07056.m1;Chr01.g07057.m1;Chr01.g07069.m1;Chr01.g07126.m1…
239	GO:0032270	positive_regulation_of_cellular_protein_metabolic_process	59	7	0.1417	Chr04.g28235.m1;Chr06.g44679.m1;Chr06.g44680.m1;Chr06.g44682.m1;Chr06.g44686.m1;Chr06.g44687.m1;Chr06.g44688.m1
240	GO:0032774	RNA_biosynthetic_process	1730	139	0.14188	Chr01.g01599.m1;Chr01.g01637.m1;Chr01.g03282.m1;Chr01.g07016.m1;Chr01.g07018.m1;Chr01.g07020.m1;Chr01.g07036.m1;Chr01.g07038.m1;Chr01.g07040.m1;Chr01.g07056.m1;Chr01.g07057.m1;Chr01.g07069.m1;Chr02.g08327.m1;Chr02.g08328.m1;Chr02.g09890.m1;Chr02.g09892.m1;Chr02.g09893.m1;Chr02.g09894.m1;Chr02.g09896.m1;Chr02.g09899.m1;Chr02.g10075.m1;Chr02.g10077.m1;Chr02.g10079.m2;Chr02.g10080.m1;Chr02.g10081.m1…
241	GO:0006369	termination_of_RNA_polymerase_II_transcription	2	1	0.14194	Chr08.g56274.m1
242	GO:0010222	stem_vascular_tissue_pattern_formation	2	1	0.14194	Chr08.g54267.m1
243	GO:0050789	regulation_of_biological_process	2995	235	0.1426	Chr01.g00553.m1;Chr01.g01362.m1;Chr01.g01768.m1;Chr01.g02474.m1;Chr01.g02484.m1;Chr01.g02488.m1;Chr01.g02506.m1;Chr01.g02519.m1;Chr01.g02522.m1;Chr01.g02523.m1;Chr01.g02537.m1;Chr01.g02549.m1;Chr01.g02550.m1;Chr01.g03282.m1;Chr01.g03892.m1;Chr01.g05307.m1;Chr01.g06349.m1;Chr01.g07016.m1;Chr01.g07018.m1;Chr01.g07020.m1;Chr01.g07036.m1;Chr01.g07038.m1;Chr01.g07040.m1;Chr01.g07056.m1;Chr01.g07057.m1…
244	GO:0005992	trehalose_biosynthetic_process	28	4	0.14739	Chr03.g21755.m1;Chr03.g21756.m1;Chr03.g21757.m1;Chr07.g48992.m1
245	GO:0051247	positive_regulation_of_protein_metabolic_process	60	7	0.15089	Chr04.g28235.m1;Chr06.g44679.m1;Chr06.g44680.m1;Chr06.g44682.m1;Chr06.g44686.m1;Chr06.g44687.m1;Chr06.g44688.m1
246	GO:0035556	intracellular_signal_transduction	361	32	0.15878	Chr01.g01362.m1;Chr01.g07016.m1;Chr01.g07020.m1;Chr01.g07038.m1;Chr01.g07056.m1;Chr01.g07057.m1;Chr02.g10764.m1;Chr02.g10766.m1;Chr02.g10768.m1;Chr02.g10831.m1;Chr02.g10833.m1;Chr02.g10838.m1;Chr02.g13765.m1;Chr02.g13996.m1;Chr02.g14625.m1;Chr04.g30237.m1;Chr05.g35107.m1;Chr05.g35109.m1;Chr05.g35114.m1;Chr05.g35116.m1;Chr05.g35117.m1;Chr05.g35599.m1;Chr05.g35600.m1;Chr05.g36424.m1;Chr05.g36858.m1…
247	GO:0000160	phosphorelay_signal_transduction_system	95	10	0.16098	Chr01.g07016.m1;Chr01.g07020.m1;Chr01.g07038.m1;Chr01.g07056.m1;Chr01.g07057.m1;Chr05.g35107.m1;Chr05.g35109.m1;Chr05.g35114.m1;Chr05.g35116.m1;Chr05.g35117.m1
248	GO:0071704	organic_substance_metabolic_process	9762	736	0.16099	Chr01.g00083.m1;Chr01.g00124.m1;Chr01.g00638.m1;Chr01.g01421.m1;Chr01.g01599.m1;Chr01.g01637.m1;Chr01.g01646.m1;Chr01.g01768.m1;Chr01.g01899.m1;Chr01.g02362.m1;Chr01.g02387.m1;Chr01.g02488.m1;Chr01.g03278.m1;Chr01.g03282.m1;Chr01.g03313.m1;Chr01.g03483.m1;Chr01.g03963.m1;Chr01.g04059.m1;Chr01.g04166.m1;Chr01.g04311.m1;Chr01.g04459.m1;Chr01.g04486.m1;Chr01.g04528.m1;Chr01.g04606.m1;Chr01.g04856.m1…
249	GO:0005991	trehalose_metabolic_process	29	4	0.16164	Chr03.g21755.m1;Chr03.g21756.m1;Chr03.g21757.m1;Chr07.g48992.m1
250	GO:0006807	nitrogen_compound_metabolic_process	5040	387	0.16311	Chr01.g00083.m1;Chr01.g01599.m1;Chr01.g01637.m1;Chr01.g01646.m1;Chr01.g02387.m1;Chr01.g02488.m1;Chr01.g03282.m1;Chr01.g03963.m1;Chr01.g04486.m1;Chr01.g04528.m1;Chr01.g04606.m1;Chr01.g04987.m1;Chr01.g05214.m1;Chr01.g05557.m1;Chr01.g05692.m1;Chr01.g06276.m1;Chr01.g06285.m1;Chr01.g06419.m1;Chr01.g07016.m1;Chr01.g07018.m1;Chr01.g07020.m1;Chr01.g07036.m1;Chr01.g07038.m1;Chr01.g07040.m1;Chr01.g07056.m1…
251	GO:0030162	regulation_of_proteolysis	84	9	0.16465	Chr01.g01768.m1;Chr03.g22311.m1;Chr03.g23152.m1;Chr03.g23154.m1;Chr03.g23165.m1;Chr03.g23171.m1;Chr05.g38666.m1;Chr06.g39093.m1;Chr06.g39095.m1
252	GO:0031935	regulation_of_chromatin_silencing	10	2	0.16481	Chr03.g22592.m1;Chr03.g22595.m1
253	GO:0030154	cell_differentiation	96	10	0.16866	Chr02.g15495.m1;Chr08.g57383.m1;Chr08.g57384.m1;Chr08.g57385.m1;Chr08.g57386.m1;Chr08.g57388.m1;Chr08.g57389.m1;Chr08.g57390.m1;Chr08.g57392.m1;Chr08.g57395.m1
254	GO:0000724	double-strand_break_repair_via_homologous_recombination	40	5	0.16889	Chr06.g41078.m1;Chr08.g55478.m1;Chr08.g55479.m1;Chr08.g55482.m1;Chr08.g56830.m1
255	GO:0000725	recombinational_repair	40	5	0.16889	Chr06.g41078.m1;Chr08.g55478.m1;Chr08.g55479.m1;Chr08.g55482.m1;Chr08.g56830.m1
256	GO:0010393	galacturonan_metabolic_process	156	15	0.17527	Chr02.g14831.m1;Chr02.g14832.m1;Chr03.g19004.m1;Chr04.g31152.m1;Chr04.g31153.m1;Chr04.g31155.m1;Chr04.g31156.m1;Chr04.g31157.m1;Chr05.g35574.m1;Chr05.g35578.m1;Chr05.g35581.m1;Chr06.g43035.m1;Chr07.g46477.m1;Chr07.g46480.m1;Chr07.g50175.m1
257	GO:0045488	pectin_metabolic_process	156	15	0.17527	Chr02.g14831.m1;Chr02.g14832.m1;Chr03.g19004.m1;Chr04.g31152.m1;Chr04.g31153.m1;Chr04.g31155.m1;Chr04.g31156.m1;Chr04.g31157.m1;Chr05.g35574.m1;Chr05.g35578.m1;Chr05.g35581.m1;Chr06.g43035.m1;Chr07.g46477.m1;Chr07.g46480.m1;Chr07.g50175.m1
258	GO:0032543	mitochondrial_translation	20	3	0.17921	Chr04.g27175.m1;Chr07.g47674.m1;Chr07.g49073.m1
259	GO:0044070	regulation_of_anion_transport	20	3	0.17921	Chr08.g57131.m1;Chr08.g57132.m1;Chr08.g57146.m1
260	GO:1903959	regulation_of_anion_transmembrane_transport	20	3	0.17921	Chr08.g57131.m1;Chr08.g57132.m1;Chr08.g57146.m1
261	GO:0006721	terpenoid_metabolic_process	63	7	0.18006	Chr04.g29915.m1;Chr06.g40079.m1;Chr06.g40080.m1;Chr06.g40081.m1;Chr06.g40082.m1;Chr06.g40083.m1;Chr06.g40084.m1
262	GO:0016458	gene_silencing	86	9	0.18146	Chr02.g10699.m1;Chr03.g22592.m1;Chr03.g22595.m1;Chr05.g33173.m1;Chr05.g33230.m1;Chr05.g33371.m1;Chr05.g33418.m1;Chr07.g47424.m1;Chr08.g56658.m1
263	GO:0016485	protein_processing	52	6	0.18197	Chr04.g28113.m1;Chr04.g28118.m1;Chr06.g41870.m1;Chr07.g47176.m1;Chr07.g47177.m1;Chr07.g47180.m1
264	GO:0046351	disaccharide_biosynthetic_process	31	4	0.19153	Chr03.g21755.m1;Chr03.g21756.m1;Chr03.g21757.m1;Chr07.g48992.m1
265	GO:0009226	nucleotide-sugar_biosynthetic_process	11	2	0.19208	Chr04.g28784.m2;Chr04.g31022.m1
266	GO:0000723	telomere_maintenance	32	4	0.20707	Chr03.g17688.m1;Chr04.g26741.m1;Chr06.g42258.m1;Chr07.g51101.m1
267	GO:0032200	telomere_organization	32	4	0.20707	Chr03.g17688.m1;Chr04.g26741.m1;Chr06.g42258.m1;Chr07.g51101.m1
268	GO:0060249	anatomical_structure_homeostasis	32	4	0.20707	Chr03.g17688.m1;Chr04.g26741.m1;Chr06.g42258.m1;Chr07.g51101.m1
269	GO:0044765	single-organism_transport	851	69	0.21539	Chr01.g00722.m1;Chr01.g00723.m1;Chr01.g02924.m1;Chr01.g05279.m1;Chr01.g05328.m1;Chr01.g06394.m1;Chr01.g06395.m1;Chr01.g06397.m1;Chr01.g06566.m1;Chr01.g06567.m1;Chr01.g06568.m1;Chr02.g10465.m1;Chr02.g10466.m1;Chr02.g10467.m1;Chr02.g12292.m1;Chr02.g12300.m1;Chr02.g12301.m1;Chr02.g12302.m1;Chr02.g12303.m1;Chr02.g12304.m1;Chr02.g12305.m1;Chr02.g12306.m1;Chr02.g12308.m1;Chr02.g12311.m1;Chr02.g12312.m1…
270	GO:0009853	photorespiration	12	2	0.21986	scaffold2.g08266.m1;scaffold2.g08271.m1
271	GO:0009117	nucleotide_metabolic_process	275	24	0.22134	Chr04.g24239.m1;Chr05.g35302.m1;Chr08.g53015.m1;Chr08.g53028.m1;Chr08.g53032.m1;Chr08.g53060.m1;Chr08.g53073.m1;scaffold11.g58384.m1;scaffold18.g58419.m1;scaffold20.g58423.m1;scaffold22.g58434.m1;scaffold23.g58438.m1;scaffold2.g08250.m1;scaffold2.g08265.m1;scaffold2.g08272.m1;scaffold2.g08281.m1;scaffold2.g08295.m1;scaffold33.g58505.m1;scaffold36.g58514.m1;scaffold39.g58527.m1;scaffold42.g58544.m…
272	GO:0008299	isoprenoid_biosynthetic_process	67	7	0.22224	Chr04.g29915.m1;Chr06.g40079.m1;Chr06.g40080.m1;Chr06.g40081.m1;Chr06.g40082.m1;Chr06.g40083.m1;Chr06.g40084.m1
273	GO:0010501	RNA_secondary_structure_unwinding	33	4	0.22297	Chr02.g08443.m1;Chr02.g08444.m1;Chr02.g08641.m1;Chr02.g16500.m1
274	GO:0006518	peptide_metabolic_process	854	69	0.22435	Chr01.g02488.m1;Chr01.g03963.m1;Chr01.g06419.m1;Chr01.g07594.m1;Chr01.g07598.m1;Chr02.g09052.m1;Chr02.g09277.m1;Chr02.g11052.m1;Chr02.g12517.m1;Chr02.g12520.m1;Chr02.g12995.m1;Chr02.g13001.m1;Chr02.g13531.m1;Chr02.g13593.m1;Chr02.g15249.m1;Chr02.g15343.m1;Chr02.g15346.m1;Chr03.g20656.m1;Chr03.g20657.m1;Chr03.g20662.m1;Chr03.g22382.m1;Chr04.g25890.m1;Chr04.g25892.m1;Chr04.g27175.m1;Chr05.g37347.m1…
275	GO:0048869	cellular_developmental_process	176	16	0.22558	Chr01.g00553.m1;Chr01.g03892.m1;Chr01.g05307.m1;Chr01.g06349.m1;Chr01.g07151.m1;Chr02.g15495.m1;Chr08.g55969.m1;Chr08.g57383.m1;Chr08.g57384.m1;Chr08.g57385.m1;Chr08.g57386.m1;Chr08.g57388.m1;Chr08.g57389.m1;Chr08.g57390.m1;Chr08.g57392.m1;Chr08.g57395.m1
276	GO:0044265	cellular_macromolecule_catabolic_process	390	33	0.22646	Chr01.g00083.m1;Chr02.g10027.m1;Chr02.g10029.m1;Chr02.g10036.m1;Chr02.g10038.m1;Chr02.g10040.m1;Chr02.g10585.m1;Chr02.g10600.m1;Chr02.g13057.m1;Chr03.g23025.m1;Chr04.g25590.m1;Chr04.g25722.m1;Chr04.g25740.m1;Chr04.g25741.m1;Chr04.g25742.m1;Chr04.g25743.m1;Chr04.g25744.m1;Chr04.g25745.m1;Chr04.g25746.m1;Chr04.g25747.m1;Chr04.g25748.m1;Chr04.g25749.m1;Chr04.g25801.m1;Chr08.g55019.m1;Chr08.g55020.m1…
277	GO:0034762	regulation_of_transmembrane_transport	23	3	0.23802	Chr08.g57131.m1;Chr08.g57132.m1;Chr08.g57146.m1
278	GO:0034765	regulation_of_ion_transmembrane_transport	23	3	0.23802	Chr08.g57131.m1;Chr08.g57132.m1;Chr08.g57146.m1
279	GO:0051604	protein_maturation	57	6	0.24141	Chr04.g28113.m1;Chr04.g28118.m1;Chr06.g41870.m1;Chr07.g47176.m1;Chr07.g47177.m1;Chr07.g47180.m1
280	GO:0008037	cell_recognition	81	8	0.24571	Chr01.g04311.m1;Chr01.g04459.m1;Chr01.g04905.m1;Chr01.g04910.m1;Chr06.g39935.m1;Chr06.g45515.m1;Chr06.g45517.m1;Chr07.g49566.m1
281	GO:0009875	pollen-pistil_interaction	81	8	0.24571	Chr01.g04311.m1;Chr01.g04459.m1;Chr01.g04905.m1;Chr01.g04910.m1;Chr06.g39935.m1;Chr06.g45515.m1;Chr06.g45517.m1;Chr07.g49566.m1
282	GO:0048544	recognition_of_pollen	81	8	0.24571	Chr01.g04311.m1;Chr01.g04459.m1;Chr01.g04905.m1;Chr01.g04910.m1;Chr06.g39935.m1;Chr06.g45515.m1;Chr06.g45517.m1;Chr07.g49566.m1
283	GO:0015672	monovalent_inorganic_cation_transport	269	23	0.25785	Chr02.g10465.m1;Chr02.g10466.m1;Chr02.g10467.m1;Chr02.g16382.m1;Chr04.g24239.m1;Chr04.g24377.m1;Chr05.g35302.m1;Chr07.g48947.m1;Chr08.g53060.m1;scaffold11.g58384.m1;scaffold18.g58419.m1;scaffold22.g58434.m1;scaffold23.g58438.m1;scaffold2.g08250.m1;scaffold2.g08265.m1;scaffold2.g08272.m1;scaffold2.g08281.m1;scaffold33.g58505.m1;scaffold36.g58514.m1;scaffold42.g58544.m1;scaffold46.g58557.m1;scaffol…
284	GO:0018205	peptidyl-lysine_modification	95	9	0.26533	Chr03.g21944.m1;Chr03.g22031.m1;Chr04.g28235.m1;Chr06.g44679.m1;Chr06.g44680.m1;Chr06.g44682.m1;Chr06.g44686.m1;Chr06.g44687.m1;Chr06.g44688.m1
285	GO:0006753	nucleoside_phosphate_metabolic_process	284	24	0.27086	Chr04.g24239.m1;Chr05.g35302.m1;Chr08.g53015.m1;Chr08.g53028.m1;Chr08.g53032.m1;Chr08.g53060.m1;Chr08.g53073.m1;scaffold11.g58384.m1;scaffold18.g58419.m1;scaffold20.g58423.m1;scaffold22.g58434.m1;scaffold23.g58438.m1;scaffold2.g08250.m1;scaffold2.g08265.m1;scaffold2.g08272.m1;scaffold2.g08281.m1;scaffold2.g08295.m1;scaffold33.g58505.m1;scaffold36.g58514.m1;scaffold39.g58527.m1;scaffold42.g58544.m…
286	GO:1901698	response_to_nitrogen_compound	36	4	0.27229	Chr02.g10699.m1;Chr03.g22592.m1;Chr03.g22595.m1;Chr07.g47424.m1
287	GO:0090407	organophosphate_biosynthetic_process	196	17	0.27694	Chr04.g24239.m1;Chr05.g35302.m1;Chr08.g53060.m1;scaffold11.g58384.m1;scaffold18.g58419.m1;scaffold22.g58434.m1;scaffold23.g58438.m1;scaffold2.g08250.m1;scaffold2.g08265.m1;scaffold2.g08272.m1;scaffold2.g08281.m1;scaffold33.g58505.m1;scaffold36.g58514.m1;scaffold42.g58544.m1;scaffold46.g58557.m1;scaffold62.g58609.m1;scaffold64.g58615.m1
288	GO:0048584	positive_regulation_of_response_to_stimulus	48	5	0.27784	Chr04.g31536.m1;Chr07.g50903.m1;Chr07.g51719.m1;Chr07.g51721.m1;Chr07.g51722.m1
289	GO:0044247	cellular_polysaccharide_catabolic_process	49	5	0.29242	Chr01.g01421.m1;Chr04.g31217.m1;Chr04.g31218.m1;Chr04.g31225.m1;Chr04.g31226.m1
290	GO:0065007	biological_regulation	3464	263	0.29588	Chr01.g00252.m1;Chr01.g00553.m1;Chr01.g01362.m1;Chr01.g01768.m1;Chr01.g02474.m1;Chr01.g02484.m1;Chr01.g02488.m1;Chr01.g02506.m1;Chr01.g02519.m1;Chr01.g02522.m1;Chr01.g02523.m1;Chr01.g02537.m1;Chr01.g02549.m1;Chr01.g02550.m1;Chr01.g03282.m1;Chr01.g03892.m1;Chr01.g05307.m1;Chr01.g06349.m1;Chr01.g07016.m1;Chr01.g07018.m1;Chr01.g07020.m1;Chr01.g07036.m1;Chr01.g07038.m1;Chr01.g07040.m1;Chr01.g07056.m1…
291	GO:0060968	regulation_of_gene_silencing	15	2	0.30424	Chr03.g22592.m1;Chr03.g22595.m1
292	GO:0009607	response_to_biotic_stimulus	162	14	0.30678	Chr03.g24183.m1;Chr04.g30994.m1;Chr04.g31536.m1;Chr07.g47424.m1;Chr07.g50367.m1;Chr07.g50368.m1;Chr07.g50372.m1;Chr07.g50376.m1;Chr07.g50903.m1;Chr07.g51719.m1;Chr07.g51721.m1;Chr07.g51722.m1;Chr07.g52711.m1;Chr07.g52712.m1
293	GO:1902578	single-organism_localization	882	69	0.3162	Chr01.g00722.m1;Chr01.g00723.m1;Chr01.g02924.m1;Chr01.g05279.m1;Chr01.g05328.m1;Chr01.g06394.m1;Chr01.g06395.m1;Chr01.g06397.m1;Chr01.g06566.m1;Chr01.g06567.m1;Chr01.g06568.m1;Chr02.g10465.m1;Chr02.g10466.m1;Chr02.g10467.m1;Chr02.g12292.m1;Chr02.g12300.m1;Chr02.g12301.m1;Chr02.g12302.m1;Chr02.g12303.m1;Chr02.g12304.m1;Chr02.g12305.m1;Chr02.g12306.m1;Chr02.g12308.m1;Chr02.g12311.m1;Chr02.g12312.m1…
294	GO:0006353	DNA-templated_transcription,_termination	5	1	0.31801	Chr08.g56274.m1
295	GO:0010588	cotyledon_vascular_tissue_pattern_formation	5	1	0.31801	Chr08.g54267.m1
296	GO:0009639	response_to_red_or_far_red_light	39	4	0.32322	Chr04.g31294.m1;Chr04.g31522.m1;Chr04.g31523.m1;Chr05.g33470.m1
297	GO:0035428	hexose_transmembrane_transport	39	4	0.32322	Chr02.g10465.m1;Chr02.g10466.m1;Chr02.g10467.m1;Chr02.g16382.m1
298	GO:1904659	glucose_transmembrane_transport	39	4	0.32322	Chr02.g10465.m1;Chr02.g10466.m1;Chr02.g10467.m1;Chr02.g16382.m1
299	GO:0043603	cellular_amide_metabolic_process	884	69	0.32325	Chr01.g02488.m1;Chr01.g03963.m1;Chr01.g06419.m1;Chr01.g07594.m1;Chr01.g07598.m1;Chr02.g09052.m1;Chr02.g09277.m1;Chr02.g11052.m1;Chr02.g12517.m1;Chr02.g12520.m1;Chr02.g12995.m1;Chr02.g13001.m1;Chr02.g13531.m1;Chr02.g13593.m1;Chr02.g15249.m1;Chr02.g15343.m1;Chr02.g15346.m1;Chr03.g20656.m1;Chr03.g20657.m1;Chr03.g20662.m1;Chr03.g22382.m1;Chr04.g25890.m1;Chr04.g25892.m1;Chr04.g27175.m1;Chr05.g37347.m1…
300	GO:0071555	cell_wall_organization	358	29	0.32407	Chr01.g02362.m1;Chr02.g08667.m1;Chr02.g14831.m1;Chr02.g14832.m1;Chr03.g19004.m1;Chr03.g22124.m1;Chr03.g22125.m1;Chr03.g22126.m1;Chr03.g22129.m1;Chr04.g31152.m1;Chr04.g31153.m1;Chr04.g31155.m1;Chr04.g31156.m1;Chr04.g31157.m1;Chr05.g35574.m1;Chr05.g35578.m1;Chr05.g35581.m1;Chr06.g42650.m1;Chr06.g43035.m1;Chr06.g44408.m1;Chr06.g44520.m1;Chr07.g46243.m1;Chr07.g46244.m1;Chr07.g46245.m1;Chr07.g46477.m1…
301	GO:0007215	glutamate_receptor_signaling_pathway	16	2	0.33214	Chr07.g46219.m1;Chr07.g46222.m1
302	GO:0035235	ionotropic_glutamate_receptor_signaling_pathway	16	2	0.33214	Chr07.g46219.m1;Chr07.g46222.m1
303	GO:0008645	hexose_transport	40	4	0.34036	Chr02.g10465.m1;Chr02.g10466.m1;Chr02.g10467.m1;Chr02.g16382.m1
304	GO:0009312	oligosaccharide_biosynthetic_process	40	4	0.34036	Chr03.g21755.m1;Chr03.g21756.m1;Chr03.g21757.m1;Chr07.g48992.m1
305	GO:0015749	monosaccharide_transport	40	4	0.34036	Chr02.g10465.m1;Chr02.g10466.m1;Chr02.g10467.m1;Chr02.g16382.m1
306	GO:0015758	glucose_transport	40	4	0.34036	Chr02.g10465.m1;Chr02.g10466.m1;Chr02.g10467.m1;Chr02.g16382.m1
307	GO:0046323	glucose_import	40	4	0.34036	Chr02.g10465.m1;Chr02.g10466.m1;Chr02.g10467.m1;Chr02.g16382.m1
308	GO:0043269	regulation_of_ion_transport	28	3	0.34094	Chr08.g57131.m1;Chr08.g57132.m1;Chr08.g57146.m1
309	GO:0045333	cellular_respiration	78	7	0.3514	Chr08.g53015.m1;Chr08.g53028.m1;Chr08.g53032.m1;Chr08.g53073.m1;scaffold20.g58423.m1;scaffold2.g08295.m1;scaffold39.g58527.m1
310	GO:0000226	microtubule_cytoskeleton_organization	53	5	0.35178	Chr06.g41078.m1;Chr08.g55478.m1;Chr08.g55479.m1;Chr08.g55482.m1;Chr08.g56830.m1
311	GO:0034654	nucleobase-containing_compound_biosynthetic_process	2124	161	0.35793	Chr01.g01599.m1;Chr01.g01637.m1;Chr01.g03282.m1;Chr01.g07016.m1;Chr01.g07018.m1;Chr01.g07020.m1;Chr01.g07036.m1;Chr01.g07038.m1;Chr01.g07040.m1;Chr01.g07056.m1;Chr01.g07057.m1;Chr01.g07069.m1;Chr01.g08135.m1;Chr02.g08327.m1;Chr02.g08328.m1;Chr02.g09890.m1;Chr02.g09892.m1;Chr02.g09893.m1;Chr02.g09894.m1;Chr02.g09896.m1;Chr02.g09899.m1;Chr02.g10075.m1;Chr02.g10077.m1;Chr02.g10079.m2;Chr02.g10080.m1…
312	GO:0016570	histone_modification	104	9	0.35846	Chr03.g21944.m1;Chr03.g22031.m1;Chr04.g28235.m1;Chr06.g44679.m1;Chr06.g44680.m1;Chr06.g44682.m1;Chr06.g44686.m1;Chr06.g44687.m1;Chr06.g44688.m1
313	GO:0032269	negative_regulation_of_cellular_protein_metabolic_process	104	9	0.35846	Chr01.g01768.m1;Chr03.g22311.m1;Chr03.g23152.m1;Chr03.g23154.m1;Chr03.g23165.m1;Chr03.g23171.m1;Chr05.g38666.m1;Chr06.g39093.m1;Chr06.g39095.m1
314	GO:0051248	negative_regulation_of_protein_metabolic_process	104	9	0.35846	Chr01.g01768.m1;Chr03.g22311.m1;Chr03.g23152.m1;Chr03.g23154.m1;Chr03.g23165.m1;Chr03.g23171.m1;Chr05.g38666.m1;Chr06.g39093.m1;Chr06.g39095.m1
315	GO:0006342	chromatin_silencing	29	3	0.36163	Chr03.g22592.m1;Chr03.g22595.m1;Chr07.g47424.m1
316	GO:0045814	negative_regulation_of_gene_expression,_epigenetic	29	3	0.36163	Chr03.g22592.m1;Chr03.g22595.m1;Chr07.g47424.m1
317	GO:0006302	double-strand_break_repair	54	5	0.36675	Chr06.g41078.m1;Chr08.g55478.m1;Chr08.g55479.m1;Chr08.g55482.m1;Chr08.g56830.m1
318	GO:0031347	regulation_of_defense_response	54	5	0.36675	Chr04.g31536.m1;Chr07.g50903.m1;Chr07.g51719.m1;Chr07.g51721.m1;Chr07.g51722.m1
319	GO:0031425	chloroplast_RNA_processing	6	1	0.36828	Chr07.g47056.m1
320	GO:0048194	Golgi_vesicle_budding	6	1	0.36828	Chr06.g41991.m1
321	GO:0048826	cotyledon_morphogenesis	6	1	0.36828	Chr08.g54267.m1
322	GO:0006397	mRNA_processing	157	13	0.37254	Chr01.g02387.m1;Chr02.g15495.m1;Chr08.g53187.m1;Chr08.g56274.m1;Chr08.g57383.m1;Chr08.g57384.m1;Chr08.g57385.m1;Chr08.g57386.m1;Chr08.g57388.m1;Chr08.g57389.m1;Chr08.g57390.m1;Chr08.g57392.m1;Chr08.g57395.m1
323	GO:0009309	amine_biosynthetic_process	42	4	0.3747	Chr04.g31262.m1;Chr04.g31263.m1;Chr04.g31264.m1;Chr04.g31266.m1
324	GO:0042401	cellular_biogenic_amine_biosynthetic_process	42	4	0.3747	Chr04.g31262.m1;Chr04.g31263.m1;Chr04.g31264.m1;Chr04.g31266.m1
325	GO:1901137	carbohydrate_derivative_biosynthetic_process	236	19	0.37806	Chr04.g24239.m1;Chr04.g28784.m2;Chr04.g31022.m1;Chr05.g35302.m1;Chr08.g53060.m1;scaffold11.g58384.m1;scaffold18.g58419.m1;scaffold22.g58434.m1;scaffold23.g58438.m1;scaffold2.g08250.m1;scaffold2.g08265.m1;scaffold2.g08272.m1;scaffold2.g08281.m1;scaffold33.g58505.m1;scaffold36.g58514.m1;scaffold42.g58544.m1;scaffold46.g58557.m1;scaffold62.g58609.m1;scaffold64.g58615.m1
326	GO:0005984	disaccharide_metabolic_process	43	4	0.39183	Chr03.g21755.m1;Chr03.g21756.m1;Chr03.g21757.m1;Chr07.g48992.m1
327	GO:0016569	chromatin_modification	108	9	0.40121	Chr03.g21944.m1;Chr03.g22031.m1;Chr04.g28235.m1;Chr06.g44679.m1;Chr06.g44680.m1;Chr06.g44682.m1;Chr06.g44686.m1;Chr06.g44687.m1;Chr06.g44688.m1
328	GO:0016070	RNA_metabolic_process	2425	182	0.40313	Chr01.g00083.m1;Chr01.g01599.m1;Chr01.g01637.m1;Chr01.g02387.m1;Chr01.g03282.m1;Chr01.g07016.m1;Chr01.g07018.m1;Chr01.g07020.m1;Chr01.g07036.m1;Chr01.g07038.m1;Chr01.g07040.m1;Chr01.g07056.m1;Chr01.g07057.m1;Chr01.g07069.m1;Chr02.g08327.m1;Chr02.g08328.m1;Chr02.g08441.m1;Chr02.g08443.m1;Chr02.g08444.m1;Chr02.g08641.m1;Chr02.g09277.m1;Chr02.g09890.m1;Chr02.g09892.m1;Chr02.g09893.m1;Chr02.g09894.m1…
329	GO:0010605	negative_regulation_of_macromolecule_metabolic_process	227	18	0.40831	Chr01.g01768.m1;Chr02.g10699.m1;Chr03.g22311.m1;Chr03.g22592.m1;Chr03.g22595.m1;Chr03.g23152.m1;Chr03.g23154.m1;Chr03.g23165.m1;Chr03.g23171.m1;Chr05.g33173.m1;Chr05.g33230.m1;Chr05.g33371.m1;Chr05.g33418.m1;Chr05.g38666.m1;Chr06.g39093.m1;Chr06.g39095.m1;Chr07.g47424.m1;Chr08.g56658.m1
330	GO:0045229	external_encapsulating_structure_organization	373	29	0.40916	Chr01.g02362.m1;Chr02.g08667.m1;Chr02.g14831.m1;Chr02.g14832.m1;Chr03.g19004.m1;Chr03.g22124.m1;Chr03.g22125.m1;Chr03.g22126.m1;Chr03.g22129.m1;Chr04.g31152.m1;Chr04.g31153.m1;Chr04.g31155.m1;Chr04.g31156.m1;Chr04.g31157.m1;Chr05.g35574.m1;Chr05.g35578.m1;Chr05.g35581.m1;Chr06.g42650.m1;Chr06.g43035.m1;Chr06.g44408.m1;Chr06.g44520.m1;Chr07.g46243.m1;Chr07.g46244.m1;Chr07.g46245.m1;Chr07.g46477.m1…
331	GO:0051276	chromosome_organization	201	16	0.41151	Chr01.g02982.m1;Chr01.g03544.m1;Chr03.g17688.m1;Chr03.g20356.m1;Chr03.g20363.m1;Chr03.g20365.m1;Chr03.g23337.m1;Chr04.g26741.m1;Chr06.g40582.m1;Chr06.g40630.m1;Chr06.g40685.m1;Chr06.g42258.m1;Chr07.g46263.m1;Chr07.g46265.m1;Chr07.g46500.m1;Chr07.g51101.m1
332	GO:0045087	innate_immune_response	57	5	0.41164	Chr04.g31536.m1;Chr07.g50903.m1;Chr07.g51719.m1;Chr07.g51721.m1;Chr07.g51722.m1
333	GO:0044036	cell_wall_macromolecule_metabolic_process	96	8	0.41261	Chr01.g01421.m1;Chr04.g31217.m1;Chr04.g31218.m1;Chr04.g31225.m1;Chr04.g31226.m1;Chr07.g46243.m1;Chr07.g46244.m1;Chr07.g46245.m1
334	GO:0048598	embryonic_morphogenesis	7	1	0.41484	Chr08.g54267.m1
335	GO:0006955	immune_response	58	5	0.42651	Chr04.g31536.m1;Chr07.g50903.m1;Chr07.g51719.m1;Chr07.g51721.m1;Chr07.g51722.m1
336	GO:0005996	monosaccharide_metabolic_process	85	7	0.43752	Chr01.g04059.m1;Chr01.g04166.m1;Chr02.g15710.m2;Chr05.g33205.m1;Chr05.g33401.m1;Chr06.g41749.m3;Chr08.g53838.m1
337	GO:0009658	chloroplast_organization	72	6	0.43952	Chr01.g00553.m1;Chr01.g03892.m1;Chr01.g05307.m1;Chr01.g06349.m1;Chr01.g07151.m1;Chr08.g55969.m1
338	GO:0006887	exocytosis	73	6	0.45282	Chr04.g26095.m1;Chr04.g26100.m1;Chr04.g26104.m1;Chr04.g26108.m1;Chr04.g26115.m1;Chr08.g57064.m1
339	GO:0044238	primary_metabolic_process	9132	675	0.46141	Chr01.g00083.m1;Chr01.g00124.m1;Chr01.g00638.m1;Chr01.g01421.m1;Chr01.g01599.m1;Chr01.g01637.m1;Chr01.g01646.m1;Chr01.g01768.m1;Chr01.g01899.m1;Chr01.g02362.m1;Chr01.g02387.m1;Chr01.g02488.m1;Chr01.g03282.m1;Chr01.g03313.m1;Chr01.g03483.m1;Chr01.g03963.m1;Chr01.g04059.m1;Chr01.g04166.m1;Chr01.g04311.m1;Chr01.g04459.m1;Chr01.g04486.m1;Chr01.g04528.m1;Chr01.g04606.m1;Chr01.g04856.m1;Chr01.g04905.m1…
340	GO:0006305	DNA_alkylation	21	2	0.46489	Chr03.g22592.m1;Chr03.g22595.m1
341	GO:0006306	DNA_methylation	21	2	0.46489	Chr03.g22592.m1;Chr03.g22595.m1
342	GO:0007031	peroxisome_organization	21	2	0.46489	Chr07.g51137.m1;Chr07.g51287.m1
343	GO:0009892	negative_regulation_of_metabolic_process	235	18	0.46765	Chr01.g01768.m1;Chr02.g10699.m1;Chr03.g22311.m1;Chr03.g22592.m1;Chr03.g22595.m1;Chr03.g23152.m1;Chr03.g23154.m1;Chr03.g23165.m1;Chr03.g23171.m1;Chr05.g33173.m1;Chr05.g33230.m1;Chr05.g33371.m1;Chr05.g33418.m1;Chr05.g38666.m1;Chr06.g39093.m1;Chr06.g39095.m1;Chr07.g47424.m1;Chr08.g56658.m1
344	GO:0044275	cellular_carbohydrate_catabolic_process	61	5	0.47062	Chr01.g01421.m1;Chr04.g31217.m1;Chr04.g31218.m1;Chr04.g31225.m1;Chr04.g31226.m1
345	GO:0042742	defense_response_to_bacterium	62	5	0.48509	Chr04.g31536.m1;Chr07.g50903.m1;Chr07.g51719.m1;Chr07.g51721.m1;Chr07.g51722.m1
346	GO:0009225	nucleotide-sugar_metabolic_process	22	2	0.48958	Chr04.g28784.m2;Chr04.g31022.m1
347	GO:1901264	carbohydrate_derivative_transport	49	4	0.49214	Chr01.g05279.m1;Chr01.g05328.m1;Chr03.g20346.m1;Chr07.g50539.m1
348	GO:0006351	transcription,_DNA-templated	1703	126	0.49494	Chr01.g01599.m1;Chr01.g01637.m1;Chr01.g03282.m1;Chr01.g07016.m1;Chr01.g07018.m1;Chr01.g07020.m1;Chr01.g07036.m1;Chr01.g07038.m1;Chr01.g07040.m1;Chr01.g07056.m1;Chr01.g07057.m1;Chr01.g07069.m1;Chr02.g08327.m1;Chr02.g08328.m1;Chr02.g10296.m1;Chr02.g10299.m1;Chr02.g10300.m1;Chr02.g10301.m1;Chr02.g10302.m1;Chr02.g11140.m1;Chr02.g11150.m1;Chr02.g11155.m1;Chr02.g11165.m1;Chr02.g11171.m1;Chr02.g11179.m1…
349	GO:0019538	protein_metabolic_process	3983	294	0.49746	Chr01.g00124.m1;Chr01.g00638.m1;Chr01.g01646.m1;Chr01.g01768.m1;Chr01.g02488.m1;Chr01.g03313.m1;Chr01.g03483.m1;Chr01.g03963.m1;Chr01.g04311.m1;Chr01.g04459.m1;Chr01.g04856.m1;Chr01.g04905.m1;Chr01.g04910.m1;Chr01.g05889.m1;Chr01.g05968.m1;Chr01.g06285.m1;Chr01.g06419.m1;Chr01.g07042.m1;Chr01.g07054.m1;Chr01.g07594.m1;Chr01.g07598.m1;Chr02.g09052.m1;Chr02.g09277.m1;Chr02.g09485.m1;Chr02.g09516.m1…
350	GO:0006900	membrane_budding	9	1	0.49794	Chr06.g41991.m1
351	GO:0071554	cell_wall_organization_or_biogenesis	457	34	0.50281	Chr01.g01421.m1;Chr01.g02362.m1;Chr02.g08667.m1;Chr02.g14831.m1;Chr02.g14832.m1;Chr03.g19004.m1;Chr03.g22124.m1;Chr03.g22125.m1;Chr03.g22126.m1;Chr03.g22129.m1;Chr04.g31152.m1;Chr04.g31153.m1;Chr04.g31155.m1;Chr04.g31156.m1;Chr04.g31157.m1;Chr04.g31217.m1;Chr04.g31218.m1;Chr04.g31225.m1;Chr04.g31226.m1;Chr05.g35574.m1;Chr05.g35578.m1;Chr05.g35581.m1;Chr06.g42650.m1;Chr06.g43035.m1;Chr06.g44408.m1…
352	GO:0071407	cellular_response_to_organic_cyclic_compound	50	4	0.50823	Chr02.g10699.m1;Chr03.g22592.m1;Chr03.g22595.m1;Chr07.g47424.m1
353	GO:0048583	regulation_of_response_to_stimulus	159	12	0.50912	Chr03.g22592.m1;Chr03.g22595.m1;Chr04.g31536.m1;Chr06.g41078.m1;Chr07.g50903.m1;Chr07.g51719.m1;Chr07.g51721.m1;Chr07.g51722.m1;Chr08.g55478.m1;Chr08.g55479.m1;Chr08.g55482.m1;Chr08.g56830.m1
354	GO:0044271	cellular_nitrogen_compound_biosynthetic_process	3007	221	0.5301	Chr01.g01599.m1;Chr01.g01637.m1;Chr01.g02488.m1;Chr01.g03282.m1;Chr01.g03963.m1;Chr01.g06419.m1;Chr01.g07016.m1;Chr01.g07018.m1;Chr01.g07020.m1;Chr01.g07036.m1;Chr01.g07038.m1;Chr01.g07040.m1;Chr01.g07056.m1;Chr01.g07057.m1;Chr01.g07069.m1;Chr01.g07594.m1;Chr01.g07598.m1;Chr01.g08135.m1;Chr02.g08327.m1;Chr02.g08328.m1;Chr02.g09052.m1;Chr02.g09277.m1;Chr02.g09890.m1;Chr02.g09892.m1;Chr02.g09893.m1…
355	GO:0032940	secretion_by_cell	79	6	0.53067	Chr04.g26095.m1;Chr04.g26100.m1;Chr04.g26104.m1;Chr04.g26108.m1;Chr04.g26115.m1;Chr08.g57064.m1
356	GO:0006378	mRNA_polyadenylation	10	1	0.53495	Chr08.g56274.m1
357	GO:0006379	mRNA_cleavage	10	1	0.53495	Chr08.g56274.m1
358	GO:0007267	cell-cell_signaling	10	1	0.53495	Chr07.g47424.m1
359	GO:0048825	cotyledon_development	10	1	0.53495	Chr08.g54267.m1
360	GO:0019748	secondary_metabolic_process	162	12	0.5358	Chr01.g01347.m1;Chr02.g10027.m1;Chr02.g10029.m1;Chr02.g10036.m1;Chr02.g10038.m1;Chr02.g10040.m1;Chr02.g10585.m1;Chr02.g10600.m1;Chr03.g23025.m1;Chr04.g25590.m1;Chr04.g29915.m1;Chr07.g47520.m1
361	GO:0009856	pollination	107	8	0.53595	Chr01.g04311.m1;Chr01.g04459.m1;Chr01.g04905.m1;Chr01.g04910.m1;Chr06.g39935.m1;Chr06.g45515.m1;Chr06.g45517.m1;Chr07.g49566.m1
362	GO:0044706	multi-multicellular_organism_process	107	8	0.53595	Chr01.g04311.m1;Chr01.g04459.m1;Chr01.g04905.m1;Chr01.g04910.m1;Chr06.g39935.m1;Chr06.g45515.m1;Chr06.g45517.m1;Chr07.g49566.m1
363	GO:0002376	immune_system_process	66	5	0.54143	Chr04.g31536.m1;Chr07.g50903.m1;Chr07.g51719.m1;Chr07.g51721.m1;Chr07.g51722.m1
364	GO:0040029	regulation_of_gene_expression,_epigenetic	66	5	0.54143	Chr02.g10699.m1;Chr03.g22592.m1;Chr03.g22595.m1;Chr07.g47424.m1;Chr08.g56658.m1
365	GO:0046903	secretion	80	6	0.54322	Chr04.g26095.m1;Chr04.g26100.m1;Chr04.g26104.m1;Chr04.g26108.m1;Chr04.g26115.m1;Chr08.g57064.m1
366	GO:0016052	carbohydrate_catabolic_process	274	20	0.55137	Chr01.g01421.m1;Chr02.g14831.m1;Chr02.g14832.m1;Chr03.g19004.m1;Chr04.g31152.m1;Chr04.g31153.m1;Chr04.g31155.m1;Chr04.g31156.m1;Chr04.g31157.m1;Chr04.g31217.m1;Chr04.g31218.m1;Chr04.g31225.m1;Chr04.g31226.m1;Chr05.g35574.m1;Chr05.g35578.m1;Chr05.g35581.m1;Chr06.g43035.m1;Chr07.g46477.m1;Chr07.g46480.m1;Chr07.g50175.m1
367	GO:0055086	nucleobase-containing_small_molecule_metabolic_process	329	24	0.55151	Chr04.g24239.m1;Chr05.g35302.m1;Chr08.g53015.m1;Chr08.g53028.m1;Chr08.g53032.m1;Chr08.g53060.m1;Chr08.g53073.m1;scaffold11.g58384.m1;scaffold18.g58419.m1;scaffold20.g58423.m1;scaffold22.g58434.m1;scaffold23.g58438.m1;scaffold2.g08250.m1;scaffold2.g08265.m1;scaffold2.g08272.m1;scaffold2.g08281.m1;scaffold2.g08295.m1;scaffold33.g58505.m1;scaffold36.g58514.m1;scaffold39.g58527.m1;scaffold42.g58544.m…
368	GO:0009617	response_to_bacterium	68	5	0.5685	Chr04.g31536.m1;Chr07.g50903.m1;Chr07.g51719.m1;Chr07.g51721.m1;Chr07.g51722.m1
369	GO:0043631	RNA_polyadenylation	11	1	0.56924	Chr08.g56274.m1
370	GO:0046394	carboxylic_acid_biosynthetic_process	277	20	0.57153	Chr01.g03278.m1;Chr03.g20014.m1;Chr04.g31262.m1;Chr04.g31263.m1;Chr04.g31264.m1;Chr04.g31266.m1;Chr07.g51137.m1;Chr07.g51287.m1;Chr07.g52220.m1;Chr07.g52221.m1;Chr07.g52223.m1;Chr07.g52228.m1;Chr07.g52229.m1;Chr07.g52230.m1;Chr07.g52238.m1;Chr07.g52239.m1;Chr07.g52246.m1;Chr07.g52254.m1;Chr07.g52255.m1;Chr07.g52257.m1
371	GO:0044710	single-organism_metabolic_process	3652	267	0.57178	Chr01.g01012.m2;Chr01.g01347.m1;Chr01.g01644.m1;Chr01.g02820.m1;Chr01.g03278.m1;Chr01.g04059.m1;Chr01.g04166.m1;Chr01.g06348.m1;Chr01.g06350.m1;Chr01.g06353.m1;Chr01.g06354.m1;Chr01.g06533.m1;Chr01.g07095.m1;Chr01.g07096.m1;Chr01.g07099.m1;Chr01.g07102.m1;Chr01.g07104.m1;Chr01.g07781.m1;Chr01.g07782.m1;Chr01.g07786.m1;Chr01.g07787.m1;Chr01.g07789.m1;Chr01.g08210.m1;Chr01.g08213.m1;Chr02.g08377.m1…
372	GO:0010629	negative_regulation_of_gene_expression	125	9	0.5783	Chr02.g10699.m1;Chr03.g22592.m1;Chr03.g22595.m1;Chr05.g33173.m1;Chr05.g33230.m1;Chr05.g33371.m1;Chr05.g33418.m1;Chr07.g47424.m1;Chr08.g56658.m1
373	GO:0000902	cell_morphogenesis	83	6	0.57991	Chr01.g00553.m1;Chr01.g03892.m1;Chr01.g05307.m1;Chr01.g06349.m1;Chr01.g07151.m1;Chr08.g55969.m1
374	GO:0006304	DNA_modification	26	2	0.5808	Chr03.g22592.m1;Chr03.g22595.m1
375	GO:0044728	DNA_methylation_or_demethylation	26	2	0.5808	Chr03.g22592.m1;Chr03.g22595.m1
376	GO:0006576	cellular_biogenic_amine_metabolic_process	55	4	0.58486	Chr04.g31262.m1;Chr04.g31263.m1;Chr04.g31264.m1;Chr04.g31266.m1
377	GO:0006720	isoprenoid_metabolic_process	98	7	0.58995	Chr04.g29915.m1;Chr06.g40079.m1;Chr06.g40080.m1;Chr06.g40081.m1;Chr06.g40082.m1;Chr06.g40083.m1;Chr06.g40084.m1
378	GO:0015980	energy_derivation_by_oxidation_of_organic_compounds	98	7	0.58995	Chr08.g53015.m1;Chr08.g53028.m1;Chr08.g53032.m1;Chr08.g53073.m1;scaffold20.g58423.m1;scaffold2.g08295.m1;scaffold39.g58527.m1
379	GO:0034219	carbohydrate_transmembrane_transport	56	4	0.59933	Chr02.g10465.m1;Chr02.g10466.m1;Chr02.g10467.m1;Chr02.g16382.m1
380	GO:0044106	cellular_amine_metabolic_process	56	4	0.59933	Chr04.g31262.m1;Chr04.g31263.m1;Chr04.g31264.m1;Chr04.g31266.m1
381	GO:0031146	SCF-dependent_proteasomal_ubiquitin-dependent_protein_catabolic_process	12	1	0.601	Chr02.g13057.m1
382	GO:0006026	aminoglycan_catabolic_process	27	2	0.60165	Chr02.g15550.m1;Chr02.g15553.m1
383	GO:0006030	chitin_metabolic_process	27	2	0.60165	Chr02.g15550.m1;Chr02.g15553.m1
384	GO:0006032	chitin_catabolic_process	27	2	0.60165	Chr02.g15550.m1;Chr02.g15553.m1
385	GO:0016441	posttranscriptional_gene_silencing	27	2	0.60165	Chr02.g10699.m1;Chr07.g47424.m1
386	GO:0046348	amino_sugar_catabolic_process	27	2	0.60165	Chr02.g15550.m1;Chr02.g15553.m1
387	GO:1901072	glucosamine-containing_compound_catabolic_process	27	2	0.60165	Chr02.g15550.m1;Chr02.g15553.m1
388	GO:0098662	inorganic_cation_transmembrane_transport	326	23	0.61757	Chr02.g10465.m1;Chr02.g10466.m1;Chr02.g10467.m1;Chr02.g16382.m1;Chr04.g24239.m1;Chr04.g24377.m1;Chr05.g35302.m1;Chr07.g48947.m1;Chr08.g53060.m1;scaffold11.g58384.m1;scaffold18.g58419.m1;scaffold22.g58434.m1;scaffold23.g58438.m1;scaffold2.g08250.m1;scaffold2.g08265.m1;scaffold2.g08272.m1;scaffold2.g08281.m1;scaffold33.g58505.m1;scaffold36.g58514.m1;scaffold42.g58544.m1;scaffold46.g58557.m1;scaffol…
389	GO:1901071	glucosamine-containing_compound_metabolic_process	28	2	0.62171	Chr02.g15550.m1;Chr02.g15553.m1
390	GO:0031399	regulation_of_protein_modification_process	101	7	0.62216	Chr04.g28235.m1;Chr06.g44679.m1;Chr06.g44680.m1;Chr06.g44682.m1;Chr06.g44686.m1;Chr06.g44687.m1;Chr06.g44688.m1
391	GO:0006412	translation	785	56	0.62235	Chr01.g02488.m1;Chr01.g03963.m1;Chr01.g06419.m1;Chr01.g07594.m1;Chr01.g07598.m1;Chr02.g09052.m1;Chr02.g09277.m1;Chr02.g11052.m1;Chr02.g12517.m1;Chr02.g12520.m1;Chr02.g12995.m1;Chr02.g13001.m1;Chr02.g13531.m1;Chr02.g13593.m1;Chr02.g15249.m1;Chr02.g15343.m1;Chr02.g15346.m1;Chr04.g27175.m1;Chr05.g37347.m1;Chr05.g38009.m1;Chr06.g44458.m1;Chr06.g44459.m1;Chr06.g44462.m1;Chr06.g44465.m1;Chr06.g44466.m1…
392	GO:0014070	response_to_organic_cyclic_compound	58	4	0.62735	Chr02.g10699.m1;Chr03.g22592.m1;Chr03.g22595.m1;Chr07.g47424.m1
393	GO:0015931	nucleobase-containing_compound_transport	58	4	0.62735	Chr01.g05279.m1;Chr01.g05328.m1;Chr03.g20346.m1;Chr07.g50539.m1
394	GO:0016246	RNA_interference	13	1	0.63042	Chr07.g47424.m1
395	GO:0030422	production_of_siRNA_involved_in_RNA_interference	13	1	0.63042	Chr07.g47424.m1
396	GO:0006857	oligopeptide_transport	29	2	0.64097	Chr04.g28139.m1;Chr04.g28319.m1
397	GO:0015833	peptide_transport	29	2	0.64097	Chr04.g28139.m1;Chr04.g28319.m1
398	GO:0006873	cellular_ion_homeostasis	74	5	0.64436	Chr02.g15580.m1;Chr02.g15582.m1;Chr08.g57131.m1;Chr08.g57132.m1;Chr08.g57146.m1
399	GO:0050790	regulation_of_catalytic_activity	415	29	0.64566	Chr01.g00252.m1;Chr01.g01768.m1;Chr01.g07136.m1;Chr02.g14831.m1;Chr02.g14832.m1;Chr03.g22311.m1;Chr03.g23152.m1;Chr03.g23154.m1;Chr03.g23165.m1;Chr03.g23171.m1;Chr04.g31152.m1;Chr04.g31153.m1;Chr04.g31155.m1;Chr04.g31156.m1;Chr04.g31157.m1;Chr05.g35840.m1;Chr05.g38666.m1;Chr06.g39093.m1;Chr06.g39095.m1;Chr06.g43035.m1;Chr07.g46477.m1;Chr07.g46480.m1;Chr07.g51159.m1;Chr07.g51160.m1;Chr07.g51279.m1…
400	GO:0005975	carbohydrate_metabolic_process	1027	73	0.64743	Chr01.g01421.m1;Chr01.g01899.m1;Chr01.g02362.m1;Chr01.g04059.m1;Chr01.g04166.m1;Chr02.g11290.m1;Chr02.g11293.m1;Chr02.g11296.m1;Chr02.g14787.m1;Chr02.g14789.m1;Chr02.g14792.m1;Chr02.g14831.m1;Chr02.g14832.m1;Chr02.g15550.m1;Chr02.g15553.m1;Chr02.g15710.m2;Chr03.g19004.m1;Chr03.g21755.m1;Chr03.g21756.m1;Chr03.g21757.m1;Chr03.g22124.m1;Chr03.g22125.m1;Chr03.g22126.m1;Chr03.g22129.m1;Chr04.g25059.m1…
401	GO:0051301	cell_division	89	6	0.6485	Chr01.g00553.m1;Chr01.g03892.m1;Chr01.g05307.m1;Chr01.g06349.m1;Chr01.g07151.m1;Chr08.g55969.m1
402	GO:1901565	organonitrogen_compound_catabolic_process	104	7	0.65292	Chr02.g15550.m1;Chr02.g15553.m1;Chr04.g25890.m1;Chr04.g25892.m1;Chr08.g55351.m1;Chr08.g55352.m1;Chr08.g55353.m1
403	GO:0043043	peptide_biosynthetic_process	793	56	0.65298	Chr01.g02488.m1;Chr01.g03963.m1;Chr01.g06419.m1;Chr01.g07594.m1;Chr01.g07598.m1;Chr02.g09052.m1;Chr02.g09277.m1;Chr02.g11052.m1;Chr02.g12517.m1;Chr02.g12520.m1;Chr02.g12995.m1;Chr02.g13001.m1;Chr02.g13531.m1;Chr02.g13593.m1;Chr02.g15249.m1;Chr02.g15343.m1;Chr02.g15346.m1;Chr04.g27175.m1;Chr05.g37347.m1;Chr05.g38009.m1;Chr06.g44458.m1;Chr06.g44459.m1;Chr06.g44462.m1;Chr06.g44465.m1;Chr06.g44466.m1…
404	GO:0031124	mRNA_3'-end_processing	14	1	0.65768	Chr08.g56274.m1
405	GO:0051336	regulation_of_hydrolase_activity	177	12	0.66013	Chr01.g00252.m1;Chr01.g01768.m1;Chr01.g07136.m1;Chr03.g22311.m1;Chr03.g23152.m1;Chr03.g23154.m1;Chr03.g23165.m1;Chr03.g23171.m1;Chr05.g35840.m1;Chr05.g38666.m1;Chr06.g39093.m1;Chr06.g39095.m1
406	GO:0018130	heterocycle_biosynthetic_process	2246	161	0.6653	Chr01.g01599.m1;Chr01.g01637.m1;Chr01.g03282.m1;Chr01.g07016.m1;Chr01.g07018.m1;Chr01.g07020.m1;Chr01.g07036.m1;Chr01.g07038.m1;Chr01.g07040.m1;Chr01.g07056.m1;Chr01.g07057.m1;Chr01.g07069.m1;Chr01.g08135.m1;Chr02.g08327.m1;Chr02.g08328.m1;Chr02.g09890.m1;Chr02.g09892.m1;Chr02.g09893.m1;Chr02.g09894.m1;Chr02.g09896.m1;Chr02.g09899.m1;Chr02.g10075.m1;Chr02.g10077.m1;Chr02.g10079.m2;Chr02.g10080.m1…
407	GO:0006418	tRNA_aminoacylation_for_protein_translation	76	5	0.6677	Chr02.g09277.m1;Chr02.g12517.m1;Chr02.g12520.m1;Chr02.g12995.m1;Chr02.g13001.m1
408	GO:0071229	cellular_response_to_acid_chemical	76	5	0.6677	Chr04.g31536.m1;Chr07.g50903.m1;Chr07.g51719.m1;Chr07.g51721.m1;Chr07.g51722.m1
409	GO:0019438	aromatic_compound_biosynthetic_process	2289	164	0.6694	Chr01.g01599.m1;Chr01.g01637.m1;Chr01.g03282.m1;Chr01.g07016.m1;Chr01.g07018.m1;Chr01.g07020.m1;Chr01.g07036.m1;Chr01.g07038.m1;Chr01.g07040.m1;Chr01.g07056.m1;Chr01.g07057.m1;Chr01.g07069.m1;Chr01.g08135.m1;Chr02.g08327.m1;Chr02.g08328.m1;Chr02.g09890.m1;Chr02.g09892.m1;Chr02.g09893.m1;Chr02.g09894.m1;Chr02.g09896.m1;Chr02.g09899.m1;Chr02.g10075.m1;Chr02.g10077.m1;Chr02.g10079.m2;Chr02.g10080.m1…
410	GO:0042886	amide_transport	31	2	0.67716	Chr04.g28139.m1;Chr04.g28319.m1
411	GO:0065009	regulation_of_molecular_function	422	29	0.68087	Chr01.g00252.m1;Chr01.g01768.m1;Chr01.g07136.m1;Chr02.g14831.m1;Chr02.g14832.m1;Chr03.g22311.m1;Chr03.g23152.m1;Chr03.g23154.m1;Chr03.g23165.m1;Chr03.g23171.m1;Chr04.g31152.m1;Chr04.g31153.m1;Chr04.g31155.m1;Chr04.g31156.m1;Chr04.g31157.m1;Chr05.g35840.m1;Chr05.g38666.m1;Chr06.g39093.m1;Chr06.g39095.m1;Chr06.g43035.m1;Chr07.g46477.m1;Chr07.g46480.m1;Chr07.g51159.m1;Chr07.g51160.m1;Chr07.g51279.m1…
412	GO:1901617	organic_hydroxy_compound_biosynthetic_process	47	3	0.68318	Chr02.g09504.m1;Chr02.g09536.m1;Chr02.g09537.m1
413	GO:0009311	oligosaccharide_metabolic_process	63	4	0.69171	Chr03.g21755.m1;Chr03.g21756.m1;Chr03.g21757.m1;Chr07.g48992.m1
414	GO:0006022	aminoglycan_metabolic_process	32	2	0.69412	Chr02.g15550.m1;Chr02.g15553.m1
415	GO:0009657	plastid_organization	94	6	0.70013	Chr01.g00553.m1;Chr01.g03892.m1;Chr01.g05307.m1;Chr01.g06349.m1;Chr01.g07151.m1;Chr08.g55969.m1
416	GO:0043038	amino_acid_activation	79	5	0.70079	Chr02.g09277.m1;Chr02.g12517.m1;Chr02.g12520.m1;Chr02.g12995.m1;Chr02.g13001.m1
417	GO:0043039	tRNA_aminoacylation	79	5	0.70079	Chr02.g09277.m1;Chr02.g12517.m1;Chr02.g12520.m1;Chr02.g12995.m1;Chr02.g13001.m1
418	GO:0010051	xylem_and_phloem_pattern_formation	16	1	0.70631	Chr08.g54267.m1
419	GO:0015914	phospholipid_transport	16	1	0.70631	Chr06.g41991.m1
420	GO:0045332	phospholipid_translocation	16	1	0.70631	Chr06.g41991.m1
421	GO:0043604	amide_biosynthetic_process	808	56	0.70718	Chr01.g02488.m1;Chr01.g03963.m1;Chr01.g06419.m1;Chr01.g07594.m1;Chr01.g07598.m1;Chr02.g09052.m1;Chr02.g09277.m1;Chr02.g11052.m1;Chr02.g12517.m1;Chr02.g12520.m1;Chr02.g12995.m1;Chr02.g13001.m1;Chr02.g13531.m1;Chr02.g13593.m1;Chr02.g15249.m1;Chr02.g15343.m1;Chr02.g15346.m1;Chr04.g27175.m1;Chr05.g37347.m1;Chr05.g38009.m1;Chr06.g44458.m1;Chr06.g44459.m1;Chr06.g44462.m1;Chr06.g44465.m1;Chr06.g44466.m1…
422	GO:0034204	lipid_translocation	17	1	0.72797	Chr06.g41991.m1
423	GO:0098660	inorganic_ion_transmembrane_transport	347	23	0.73244	Chr02.g10465.m1;Chr02.g10466.m1;Chr02.g10467.m1;Chr02.g16382.m1;Chr04.g24239.m1;Chr04.g24377.m1;Chr05.g35302.m1;Chr07.g48947.m1;Chr08.g53060.m1;scaffold11.g58384.m1;scaffold18.g58419.m1;scaffold22.g58434.m1;scaffold23.g58438.m1;scaffold2.g08250.m1;scaffold2.g08265.m1;scaffold2.g08272.m1;scaffold2.g08281.m1;scaffold33.g58505.m1;scaffold36.g58514.m1;scaffold42.g58544.m1;scaffold46.g58557.m1;scaffol…
424	GO:0010411	xyloglucan_metabolic_process	51	3	0.73572	Chr07.g46243.m1;Chr07.g46244.m1;Chr07.g46245.m1
425	GO:0031324	negative_regulation_of_cellular_metabolic_process	189	12	0.74476	Chr01.g01768.m1;Chr03.g22311.m1;Chr03.g22592.m1;Chr03.g22595.m1;Chr03.g23152.m1;Chr03.g23154.m1;Chr03.g23165.m1;Chr03.g23171.m1;Chr05.g38666.m1;Chr06.g39093.m1;Chr06.g39095.m1;Chr07.g47424.m1
426	GO:0032989	cellular_component_morphogenesis	99	6	0.7464	Chr01.g00553.m1;Chr01.g03892.m1;Chr01.g05307.m1;Chr01.g06349.m1;Chr01.g07151.m1;Chr08.g55969.m1
427	GO:0009965	leaf_morphogenesis	18	1	0.74803	Chr08.g54267.m1
428	GO:0090305	nucleic_acid_phosphodiester_bond_hydrolysis	249	16	0.75124	Chr01.g05557.m1;Chr01.g07281.m1;Chr02.g12368.m1;Chr02.g16084.m1;Chr04.g26034.m1;Chr04.g26476.m1;Chr04.g27773.m1;Chr05.g33173.m1;Chr05.g33371.m1;Chr05.g34723.m1;Chr05.g34917.m1;Chr05.g34938.m1;Chr07.g48072.m1;Chr08.g53370.m1;Chr08.g53526.m1;Chr08.g56274.m1
429	GO:1901575	organic_substance_catabolic_process	937	64	0.75983	Chr01.g00083.m1;Chr01.g01421.m1;Chr02.g10027.m1;Chr02.g10029.m1;Chr02.g10036.m1;Chr02.g10038.m1;Chr02.g10040.m1;Chr02.g10585.m1;Chr02.g10600.m1;Chr02.g13057.m1;Chr02.g14831.m1;Chr02.g14832.m1;Chr02.g15550.m1;Chr02.g15553.m1;Chr03.g19004.m1;Chr03.g19340.m1;Chr03.g19342.m1;Chr03.g19345.m1;Chr03.g21060.m1;Chr03.g23025.m1;Chr04.g25590.m1;Chr04.g25722.m1;Chr04.g25740.m1;Chr04.g25741.m1;Chr04.g25742.m1…
430	GO:0010467	gene_expression	2998	212	0.76556	Chr01.g01599.m1;Chr01.g01637.m1;Chr01.g02387.m1;Chr01.g02488.m1;Chr01.g03282.m1;Chr01.g03963.m1;Chr01.g06419.m1;Chr01.g07016.m1;Chr01.g07018.m1;Chr01.g07020.m1;Chr01.g07036.m1;Chr01.g07038.m1;Chr01.g07040.m1;Chr01.g07056.m1;Chr01.g07057.m1;Chr01.g07069.m1;Chr01.g07594.m1;Chr01.g07598.m1;Chr02.g08327.m1;Chr02.g08328.m1;Chr02.g08443.m1;Chr02.g08444.m1;Chr02.g08641.m1;Chr02.g09052.m1;Chr02.g09277.m1…
431	GO:0097035	regulation_of_membrane_lipid_distribution	19	1	0.76662	Chr06.g41991.m1
432	GO:0051049	regulation_of_transport	54	3	0.77041	Chr08.g57131.m1;Chr08.g57132.m1;Chr08.g57146.m1
433	GO:0098542	defense_response_to_other_organism	102	6	0.77157	Chr04.g31536.m1;Chr07.g47424.m1;Chr07.g50903.m1;Chr07.g51719.m1;Chr07.g51721.m1;Chr07.g51722.m1
434	GO:0044703	multi-organism_reproductive_process	133	8	0.77252	Chr01.g04311.m1;Chr01.g04459.m1;Chr01.g04905.m1;Chr01.g04910.m1;Chr06.g39935.m1;Chr06.g45515.m1;Chr06.g45517.m1;Chr07.g49566.m1
435	GO:0098655	cation_transmembrane_transport	356	23	0.77454	Chr02.g10465.m1;Chr02.g10466.m1;Chr02.g10467.m1;Chr02.g16382.m1;Chr04.g24239.m1;Chr04.g24377.m1;Chr05.g35302.m1;Chr07.g48947.m1;Chr08.g53060.m1;scaffold11.g58384.m1;scaffold18.g58419.m1;scaffold22.g58434.m1;scaffold23.g58438.m1;scaffold2.g08250.m1;scaffold2.g08265.m1;scaffold2.g08272.m1;scaffold2.g08281.m1;scaffold33.g58505.m1;scaffold36.g58514.m1;scaffold42.g58544.m1;scaffold46.g58557.m1;scaffol…
436	GO:0006040	amino_sugar_metabolic_process	38	2	0.78088	Chr02.g15550.m1;Chr02.g15553.m1
437	GO:0048285	organelle_fission	104	6	0.78729	Chr01.g00553.m1;Chr01.g03892.m1;Chr01.g05307.m1;Chr01.g06349.m1;Chr01.g07151.m1;Chr08.g55969.m1
438	GO:0032268	regulation_of_cellular_protein_metabolic_process	256	16	0.78809	Chr01.g01768.m1;Chr03.g22311.m1;Chr03.g23152.m1;Chr03.g23154.m1;Chr03.g23165.m1;Chr03.g23171.m1;Chr04.g28235.m1;Chr05.g38666.m1;Chr06.g39093.m1;Chr06.g39095.m1;Chr06.g44679.m1;Chr06.g44680.m1;Chr06.g44682.m1;Chr06.g44686.m1;Chr06.g44687.m1;Chr06.g44688.m1
439	GO:0006259	DNA_metabolic_process	964	65	0.79537	Chr01.g01646.m1;Chr01.g04486.m1;Chr01.g04987.m1;Chr01.g06276.m1;Chr01.g06285.m1;Chr01.g07126.m1;Chr01.g08135.m1;Chr02.g09727.m1;Chr02.g10131.m1;Chr02.g11117.m1;Chr02.g11235.m1;Chr02.g12105.m1;Chr02.g16084.m1;Chr03.g17688.m1;Chr03.g17811.m1;Chr03.g19814.m1;Chr03.g20754.m1;Chr03.g21071.m1;Chr03.g22592.m1;Chr03.g22595.m1;Chr03.g23470.m1;Chr04.g24519.m1;Chr04.g25228.m1;Chr04.g25354.m1;Chr04.g26029.m1…
440	GO:0030163	protein_catabolic_process	376	24	0.79733	Chr02.g10027.m1;Chr02.g10029.m1;Chr02.g10036.m1;Chr02.g10038.m1;Chr02.g10040.m1;Chr02.g10585.m1;Chr02.g10600.m1;Chr02.g13057.m1;Chr03.g19340.m1;Chr03.g19342.m1;Chr03.g19345.m1;Chr03.g21060.m1;Chr03.g23025.m1;Chr04.g25590.m1;Chr08.g55019.m1;Chr08.g55020.m1;Chr08.g55021.m1;Chr08.g55022.m1;Chr08.g55023.m1;Chr08.g55024.m1;Chr08.g55025.m1;Chr08.g55026.m1;Chr08.g55027.m1;Chr08.g55028.m1
441	GO:0098656	anion_transmembrane_transport	57	3	0.80129	Chr08.g57131.m1;Chr08.g57132.m1;Chr08.g57146.m1
442	GO:0090502	RNA_phosphodiester_bond_hydrolysis,_endonucleolytic	74	4	0.80428	Chr02.g12368.m1;Chr04.g26034.m1;Chr05.g33173.m1;Chr05.g33371.m1
443	GO:0018193	peptidyl-amino_acid_modification	304	19	0.80429	Chr01.g04905.m1;Chr02.g10764.m1;Chr02.g10766.m1;Chr02.g10768.m1;Chr02.g10831.m1;Chr02.g10833.m1;Chr02.g10838.m1;Chr02.g13765.m1;Chr03.g21944.m1;Chr03.g22031.m1;Chr04.g28235.m1;Chr05.g35599.m1;Chr05.g35600.m1;Chr06.g44679.m1;Chr06.g44680.m1;Chr06.g44682.m1;Chr06.g44686.m1;Chr06.g44687.m1;Chr06.g44688.m1
444	GO:0051246	regulation_of_protein_metabolic_process	260	16	0.80736	Chr01.g01768.m1;Chr03.g22311.m1;Chr03.g23152.m1;Chr03.g23154.m1;Chr03.g23165.m1;Chr03.g23171.m1;Chr04.g28235.m1;Chr05.g38666.m1;Chr06.g39093.m1;Chr06.g39095.m1;Chr06.g44679.m1;Chr06.g44680.m1;Chr06.g44682.m1;Chr06.g44686.m1;Chr06.g44687.m1;Chr06.g44688.m1
445	GO:0006790	sulfur_compound_metabolic_process	155	9	0.81478	Chr03.g20656.m1;Chr03.g20657.m1;Chr03.g20662.m1;Chr03.g22382.m1;Chr04.g25890.m1;Chr04.g25892.m1;Chr08.g55351.m1;Chr08.g55352.m1;Chr08.g55353.m1
446	GO:0006996	organelle_organization	675	44	0.82548	Chr01.g00553.m1;Chr01.g01362.m1;Chr01.g02387.m1;Chr01.g02982.m1;Chr01.g03544.m1;Chr01.g03892.m1;Chr01.g05307.m1;Chr01.g06349.m1;Chr01.g07151.m1;Chr02.g13996.m1;Chr02.g14625.m1;Chr03.g17688.m1;Chr03.g20356.m1;Chr03.g20363.m1;Chr03.g20365.m1;Chr03.g23337.m1;Chr04.g26741.m1;Chr04.g27175.m1;Chr04.g30237.m1;Chr05.g36424.m1;Chr05.g36858.m1;Chr05.g37015.m1;Chr05.g38512.m1;Chr06.g40582.m1;Chr06.g40630.m1…
447	GO:0051603	proteolysis_involved_in_cellular_protein_catabolic_process	324	20	0.82557	Chr02.g10027.m1;Chr02.g10029.m1;Chr02.g10036.m1;Chr02.g10038.m1;Chr02.g10040.m1;Chr02.g10585.m1;Chr02.g10600.m1;Chr02.g13057.m1;Chr03.g23025.m1;Chr04.g25590.m1;Chr08.g55019.m1;Chr08.g55020.m1;Chr08.g55021.m1;Chr08.g55022.m1;Chr08.g55023.m1;Chr08.g55024.m1;Chr08.g55025.m1;Chr08.g55026.m1;Chr08.g55027.m1;Chr08.g55028.m1
448	GO:0007166	cell_surface_receptor_signaling_pathway	42	2	0.826	Chr07.g46219.m1;Chr07.g46222.m1
449	GO:0044262	cellular_carbohydrate_metabolic_process	310	19	0.82927	Chr01.g01421.m1;Chr01.g04059.m1;Chr01.g04166.m1;Chr02.g15710.m2;Chr03.g21755.m1;Chr03.g21756.m1;Chr03.g21757.m1;Chr04.g31217.m1;Chr04.g31218.m1;Chr04.g31225.m1;Chr04.g31226.m1;Chr05.g33205.m1;Chr05.g33401.m1;Chr06.g41749.m3;Chr07.g46243.m1;Chr07.g46244.m1;Chr07.g46245.m1;Chr07.g48992.m1;Chr08.g53838.m1
450	GO:0044257	cellular_protein_catabolic_process	327	20	0.83709	Chr02.g10027.m1;Chr02.g10029.m1;Chr02.g10036.m1;Chr02.g10038.m1;Chr02.g10040.m1;Chr02.g10585.m1;Chr02.g10600.m1;Chr02.g13057.m1;Chr03.g23025.m1;Chr04.g25590.m1;Chr08.g55019.m1;Chr08.g55020.m1;Chr08.g55021.m1;Chr08.g55022.m1;Chr08.g55023.m1;Chr08.g55024.m1;Chr08.g55025.m1;Chr08.g55026.m1;Chr08.g55027.m1;Chr08.g55028.m1
451	GO:0034220	ion_transmembrane_transport	446	28	0.83786	Chr02.g10465.m1;Chr02.g10466.m1;Chr02.g10467.m1;Chr02.g16382.m1;Chr04.g24239.m1;Chr04.g24377.m1;Chr05.g35302.m1;Chr07.g46219.m1;Chr07.g46222.m1;Chr07.g48947.m1;Chr08.g53060.m1;Chr08.g57131.m1;Chr08.g57132.m1;Chr08.g57146.m1;scaffold11.g58384.m1;scaffold18.g58419.m1;scaffold22.g58434.m1;scaffold23.g58438.m1;scaffold2.g08250.m1;scaffold2.g08265.m1;scaffold2.g08272.m1;scaffold2.g08281.m1;scaffold33.…
452	GO:0035194	posttranscriptional_gene_silencing_by_RNA	24	1	0.84091	Chr07.g47424.m1
453	GO:0042221	response_to_chemical	725	47	0.84308	Chr01.g06348.m1;Chr01.g06350.m1;Chr01.g06353.m1;Chr01.g06354.m1;Chr01.g06533.m1;Chr02.g10699.m1;Chr03.g22592.m1;Chr03.g22595.m1;Chr04.g31536.m1;Chr05.g32376.m1;Chr05.g32980.m1;Chr05.g32981.m1;Chr05.g33601.m1;Chr05.g33747.m1;Chr05.g33748.m1;Chr05.g33751.m1;Chr05.g33755.m1;Chr05.g33802.m1;Chr05.g33803.m1;Chr05.g33805.m1;Chr05.g34820.m1;Chr05.g34823.m1;Chr05.g34832.m1;Chr05.g36419.m1;Chr06.g44362.m1…
454	GO:0055082	cellular_chemical_homeostasis	96	5	0.84467	Chr02.g15580.m1;Chr02.g15582.m1;Chr08.g57131.m1;Chr08.g57132.m1;Chr08.g57146.m1
455	GO:0045892	negative_regulation_of_transcription,_DNA-templated	62	3	0.84497	Chr03.g22592.m1;Chr03.g22595.m1;Chr07.g47424.m1
456	GO:0032259	methylation	449	28	0.84732	Chr02.g08580.m1;Chr02.g08584.m1;Chr02.g08586.m1;Chr02.g08589.m1;Chr03.g22592.m1;Chr03.g22595.m1;Chr04.g31616.m1;Chr05.g33757.m1;Chr05.g33763.m1;Chr05.g33764.m1;Chr05.g33766.m1;Chr05.g33769.m1;Chr05.g33771.m1;Chr05.g33809.m1;Chr05.g33812.m1;Chr05.g33813.m1;Chr05.g33815.m1;Chr05.g33817.m1;Chr05.g33820.m1;Chr06.g44794.m1;Chr06.g44795.m1;Chr06.g44796.m1;Chr06.g44802.m1;Chr07.g51550.m1;Chr07.g51920.m1…
457	GO:1901362	organic_cyclic_compound_biosynthetic_process	2343	161	0.85042	Chr01.g01599.m1;Chr01.g01637.m1;Chr01.g03282.m1;Chr01.g07016.m1;Chr01.g07018.m1;Chr01.g07020.m1;Chr01.g07036.m1;Chr01.g07038.m1;Chr01.g07040.m1;Chr01.g07056.m1;Chr01.g07057.m1;Chr01.g07069.m1;Chr01.g08135.m1;Chr02.g08327.m1;Chr02.g08328.m1;Chr02.g09890.m1;Chr02.g09892.m1;Chr02.g09893.m1;Chr02.g09894.m1;Chr02.g09896.m1;Chr02.g09899.m1;Chr02.g10075.m1;Chr02.g10077.m1;Chr02.g10079.m2;Chr02.g10080.m1…
458	GO:0032879	regulation_of_localization	63	3	0.85263	Chr08.g57131.m1;Chr08.g57132.m1;Chr08.g57146.m1
459	GO:0043094	cellular_metabolic_compound_salvage	45	2	0.85416	scaffold2.g08266.m1;scaffold2.g08271.m1
460	GO:1901136	carbohydrate_derivative_catabolic_process	45	2	0.85416	Chr02.g15550.m1;Chr02.g15553.m1
461	GO:0043207	response_to_external_biotic_stimulus	115	6	0.85929	Chr04.g31536.m1;Chr07.g47424.m1;Chr07.g50903.m1;Chr07.g51719.m1;Chr07.g51721.m1;Chr07.g51722.m1
462	GO:0051707	response_to_other_organism	115	6	0.85929	Chr04.g31536.m1;Chr07.g47424.m1;Chr07.g50903.m1;Chr07.g51719.m1;Chr07.g51721.m1;Chr07.g51722.m1
463	GO:0048518	positive_regulation_of_biological_process	211	12	0.86036	Chr04.g28235.m1;Chr04.g31536.m1;Chr06.g44679.m1;Chr06.g44680.m1;Chr06.g44682.m1;Chr06.g44686.m1;Chr06.g44687.m1;Chr06.g44688.m1;Chr07.g50903.m1;Chr07.g51719.m1;Chr07.g51721.m1;Chr07.g51722.m1
464	GO:0044699	single-organism_process	6368	452	0.86187	Chr01.g00553.m1;Chr01.g00722.m1;Chr01.g00723.m1;Chr01.g01012.m2;Chr01.g01347.m1;Chr01.g01362.m1;Chr01.g01644.m1;Chr01.g02474.m1;Chr01.g02484.m1;Chr01.g02488.m1;Chr01.g02506.m1;Chr01.g02519.m1;Chr01.g02522.m1;Chr01.g02523.m1;Chr01.g02537.m1;Chr01.g02549.m1;Chr01.g02550.m1;Chr01.g02820.m1;Chr01.g02924.m1;Chr01.g03278.m1;Chr01.g03892.m1;Chr01.g04059.m1;Chr01.g04166.m1;Chr01.g04311.m1;Chr01.g04459.m1…
465	GO:0046916	cellular_transition_metal_ion_homeostasis	46	2	0.86258	Chr02.g15580.m1;Chr02.g15582.m1
466	GO:1901135	carbohydrate_derivative_metabolic_process	455	28	0.86501	Chr02.g15550.m1;Chr02.g15553.m1;Chr04.g24239.m1;Chr04.g28784.m2;Chr04.g31022.m1;Chr05.g35302.m1;Chr08.g53015.m1;Chr08.g53028.m1;Chr08.g53032.m1;Chr08.g53060.m1;Chr08.g53073.m1;scaffold11.g58384.m1;scaffold18.g58419.m1;scaffold20.g58423.m1;scaffold22.g58434.m1;scaffold23.g58438.m1;scaffold2.g08250.m1;scaffold2.g08265.m1;scaffold2.g08272.m1;scaffold2.g08281.m1;scaffold2.g08295.m1;scaffold33.g58505.…
467	GO:0010604	positive_regulation_of_macromolecule_metabolic_process	134	7	0.8724	Chr04.g28235.m1;Chr06.g44679.m1;Chr06.g44680.m1;Chr06.g44682.m1;Chr06.g44686.m1;Chr06.g44687.m1;Chr06.g44688.m1
468	GO:0009765	photosynthesis,_light_harvesting	27	1	0.8736	Chr08.g56242.m1
469	GO:0006812	cation_transport	474	29	0.8761	Chr02.g10465.m1;Chr02.g10466.m1;Chr02.g10467.m1;Chr02.g15578.m1;Chr02.g15579.m1;Chr02.g15580.m1;Chr02.g15581.m1;Chr02.g15582.m1;Chr02.g15583.m1;Chr02.g16382.m1;Chr04.g24239.m1;Chr04.g24377.m1;Chr05.g35302.m1;Chr07.g48947.m1;Chr08.g53060.m1;scaffold11.g58384.m1;scaffold18.g58419.m1;scaffold22.g58434.m1;scaffold23.g58438.m1;scaffold2.g08250.m1;scaffold2.g08265.m1;scaffold2.g08272.m1;scaffold2.g0828…
470	GO:1902679	negative_regulation_of_RNA_biosynthetic_process	67	3	0.88007	Chr03.g22592.m1;Chr03.g22595.m1;Chr07.g47424.m1
471	GO:1903507	negative_regulation_of_nucleic_acid-templated_transcription	67	3	0.88007	Chr03.g22592.m1;Chr03.g22595.m1;Chr07.g47424.m1
472	GO:0050801	ion_homeostasis	104	5	0.88943	Chr02.g15580.m1;Chr02.g15582.m1;Chr08.g57131.m1;Chr08.g57132.m1;Chr08.g57146.m1
473	GO:0031325	positive_regulation_of_cellular_metabolic_process	138	7	0.89035	Chr04.g28235.m1;Chr06.g44679.m1;Chr06.g44680.m1;Chr06.g44682.m1;Chr06.g44686.m1;Chr06.g44687.m1;Chr06.g44688.m1
474	GO:0016053	organic_acid_biosynthetic_process	344	20	0.89188	Chr01.g03278.m1;Chr03.g20014.m1;Chr04.g31262.m1;Chr04.g31263.m1;Chr04.g31264.m1;Chr04.g31266.m1;Chr07.g51137.m1;Chr07.g51287.m1;Chr07.g52220.m1;Chr07.g52221.m1;Chr07.g52223.m1;Chr07.g52228.m1;Chr07.g52229.m1;Chr07.g52230.m1;Chr07.g52238.m1;Chr07.g52239.m1;Chr07.g52246.m1;Chr07.g52254.m1;Chr07.g52255.m1;Chr07.g52257.m1
475	GO:0005976	polysaccharide_metabolic_process	390	23	0.89241	Chr01.g01421.m1;Chr02.g14831.m1;Chr02.g14832.m1;Chr03.g19004.m1;Chr04.g31152.m1;Chr04.g31153.m1;Chr04.g31155.m1;Chr04.g31156.m1;Chr04.g31157.m1;Chr04.g31217.m1;Chr04.g31218.m1;Chr04.g31225.m1;Chr04.g31226.m1;Chr05.g35574.m1;Chr05.g35578.m1;Chr05.g35581.m1;Chr06.g43035.m1;Chr07.g46243.m1;Chr07.g46244.m1;Chr07.g46245.m1;Chr07.g46477.m1;Chr07.g46480.m1;Chr07.g50175.m1
476	GO:0043547	positive_regulation_of_GTPase_activity	70	3	0.89756	Chr01.g00252.m1;Chr01.g07136.m1;Chr05.g35840.m1
477	GO:0051253	negative_regulation_of_RNA_metabolic_process	70	3	0.89756	Chr03.g22592.m1;Chr03.g22595.m1;Chr07.g47424.m1
478	GO:0090501	RNA_phosphodiester_bond_hydrolysis	106	5	0.89871	Chr02.g12368.m1;Chr04.g26034.m1;Chr05.g33173.m1;Chr05.g33371.m1;Chr08.g56274.m1
479	GO:0009308	amine_metabolic_process	89	4	0.90156	Chr04.g31262.m1;Chr04.g31263.m1;Chr04.g31264.m1;Chr04.g31266.m1
480	GO:0003333	amino_acid_transmembrane_transport	71	3	0.90286	Chr01.g00722.m1;Chr01.g00723.m1;Chr01.g02924.m1
481	GO:0006875	cellular_metal_ion_homeostasis	52	2	0.90439	Chr02.g15580.m1;Chr02.g15582.m1
482	GO:0055076	transition_metal_ion_homeostasis	52	2	0.90439	Chr02.g15580.m1;Chr02.g15582.m1
483	GO:0009893	positive_regulation_of_metabolic_process	142	7	0.90613	Chr04.g28235.m1;Chr06.g44679.m1;Chr06.g44680.m1;Chr06.g44682.m1;Chr06.g44686.m1;Chr06.g44687.m1;Chr06.g44688.m1
484	GO:1901701	cellular_response_to_oxygen-containing_compound	108	5	0.90731	Chr04.g31536.m1;Chr07.g50903.m1;Chr07.g51719.m1;Chr07.g51721.m1;Chr07.g51722.m1
485	GO:0043087	regulation_of_GTPase_activity	72	3	0.90791	Chr01.g00252.m1;Chr01.g07136.m1;Chr05.g35840.m1
486	GO:0003002	regionalization	32	1	0.91385	Chr08.g54267.m1
487	GO:0031123	RNA_3'-end_processing	32	1	0.91385	Chr08.g56274.m1
488	GO:0010383	cell_wall_polysaccharide_metabolic_process	74	3	0.91731	Chr07.g46243.m1;Chr07.g46244.m1;Chr07.g46245.m1
489	GO:0010410	hemicellulose_metabolic_process	74	3	0.91731	Chr07.g46243.m1;Chr07.g46244.m1;Chr07.g46245.m1
490	GO:0051345	positive_regulation_of_hydrolase_activity	74	3	0.91731	Chr01.g00252.m1;Chr01.g07136.m1;Chr05.g35840.m1
491	GO:1905039	carboxylic_acid_transmembrane_transport	74	3	0.91731	Chr01.g00722.m1;Chr01.g00723.m1;Chr01.g02924.m1
492	GO:0048519	negative_regulation_of_biological_process	324	18	0.91924	Chr01.g01768.m1;Chr02.g10699.m1;Chr03.g22311.m1;Chr03.g22592.m1;Chr03.g22595.m1;Chr03.g23152.m1;Chr03.g23154.m1;Chr03.g23165.m1;Chr03.g23171.m1;Chr05.g33173.m1;Chr05.g33230.m1;Chr05.g33371.m1;Chr05.g33418.m1;Chr05.g38666.m1;Chr06.g39093.m1;Chr06.g39095.m1;Chr07.g47424.m1;Chr08.g56658.m1
493	GO:0007010	cytoskeleton_organization	112	5	0.92262	Chr06.g41078.m1;Chr08.g55478.m1;Chr08.g55479.m1;Chr08.g55482.m1;Chr08.g56830.m1
494	GO:1903825	organic_acid_transmembrane_transport	76	3	0.92582	Chr01.g00722.m1;Chr01.g00723.m1;Chr01.g02924.m1
495	GO:0006865	amino_acid_transport	77	3	0.92976	Chr01.g00722.m1;Chr01.g00723.m1;Chr01.g02924.m1
496	GO:0009813	flavonoid_biosynthetic_process	77	3	0.92976	Chr02.g09504.m1;Chr02.g09536.m1;Chr02.g09537.m1
497	GO:0019637	organophosphate_metabolic_process	423	24	0.93038	Chr04.g24239.m1;Chr05.g35302.m1;Chr08.g53015.m1;Chr08.g53028.m1;Chr08.g53032.m1;Chr08.g53060.m1;Chr08.g53073.m1;scaffold11.g58384.m1;scaffold18.g58419.m1;scaffold20.g58423.m1;scaffold22.g58434.m1;scaffold23.g58438.m1;scaffold2.g08250.m1;scaffold2.g08265.m1;scaffold2.g08272.m1;scaffold2.g08281.m1;scaffold2.g08295.m1;scaffold33.g58505.m1;scaffold36.g58514.m1;scaffold39.g58527.m1;scaffold42.g58544.m…
498	GO:0045934	negative_regulation_of_nucleobase-containing_compound_metabolic_process	78	3	0.93352	Chr03.g22592.m1;Chr03.g22595.m1;Chr07.g47424.m1
499	GO:1901566	organonitrogen_compound_biosynthetic_process	1220	77	0.93895	Chr01.g02488.m1;Chr01.g03963.m1;Chr01.g06419.m1;Chr01.g07594.m1;Chr01.g07598.m1;Chr02.g09052.m1;Chr02.g09277.m1;Chr02.g11052.m1;Chr02.g12517.m1;Chr02.g12520.m1;Chr02.g12995.m1;Chr02.g13001.m1;Chr02.g13531.m1;Chr02.g13593.m1;Chr02.g15249.m1;Chr02.g15343.m1;Chr02.g15346.m1;Chr04.g24239.m1;Chr04.g27175.m1;Chr04.g31262.m1;Chr04.g31263.m1;Chr04.g31264.m1;Chr04.g31266.m1;Chr05.g35302.m1;Chr05.g37347.m1…
500	GO:1901615	organic_hydroxy_compound_metabolic_process	81	3	0.9437	Chr02.g09504.m1;Chr02.g09536.m1;Chr02.g09537.m1
501	GO:0015748	organophosphate_ester_transport	38	1	0.94563	Chr06.g41991.m1
502	GO:0015849	organic_acid_transport	82	3	0.94675	Chr01.g00722.m1;Chr01.g00723.m1;Chr01.g02924.m1
503	GO:2000113	negative_regulation_of_cellular_macromolecule_biosynthetic_process	83	3	0.94966	Chr03.g22592.m1;Chr03.g22595.m1;Chr07.g47424.m1
504	GO:0055065	metal_ion_homeostasis	64	2	0.95486	Chr02.g15580.m1;Chr02.g15582.m1
505	GO:0001101	response_to_acid_chemical	142	6	0.95519	Chr04.g31536.m1;Chr07.g50903.m1;Chr07.g51719.m1;Chr07.g51721.m1;Chr07.g51722.m1;Chr08.g54267.m1
506	GO:0009651	response_to_salt_stress	41	1	0.95681	Chr08.g54267.m1
507	GO:0050832	defense_response_to_fungus	41	1	0.95681	Chr07.g47424.m1
508	GO:0006631	fatty_acid_metabolic_process	125	5	0.95802	Chr04.g24238.m1;Chr07.g51137.m1;Chr07.g51287.m1;scaffold52.g58578.m1;scaffold61.g58603.m1
509	GO:0048523	negative_regulation_of_cellular_process	248	12	0.95849	Chr01.g01768.m1;Chr03.g22311.m1;Chr03.g22592.m1;Chr03.g22595.m1;Chr03.g23152.m1;Chr03.g23154.m1;Chr03.g23165.m1;Chr03.g23171.m1;Chr05.g38666.m1;Chr06.g39093.m1;Chr06.g39095.m1;Chr07.g47424.m1
510	GO:0007389	pattern_specification_process	42	1	0.96	Chr08.g54267.m1
511	GO:0019219	regulation_of_nucleobase-containing_compound_metabolic_process	1509	95	0.96011	Chr01.g03282.m1;Chr01.g07016.m1;Chr01.g07020.m1;Chr01.g07038.m1;Chr01.g07056.m1;Chr01.g07057.m1;Chr02.g08327.m1;Chr02.g08328.m1;Chr02.g10296.m1;Chr02.g10301.m1;Chr02.g10302.m1;Chr02.g11140.m1;Chr02.g11150.m1;Chr02.g11155.m1;Chr02.g11165.m1;Chr02.g11171.m1;Chr02.g11179.m1;Chr02.g11205.m1;Chr02.g12392.m1;Chr02.g12393.m1;Chr02.g12395.m1;Chr02.g12396.m1;Chr02.g12397.m1;Chr02.g12398.m1;Chr02.g13743.m1…
512	GO:0009812	flavonoid_metabolic_process	88	3	0.96208	Chr02.g09504.m1;Chr02.g09536.m1;Chr02.g09537.m1
513	GO:0010558	negative_regulation_of_macromolecule_biosynthetic_process	88	3	0.96208	Chr03.g22592.m1;Chr03.g22595.m1;Chr07.g47424.m1
514	GO:0070925	organelle_assembly	67	2	0.96275	Chr01.g02387.m1;Chr08.g53187.m1
515	GO:0042546	cell_wall_biogenesis	89	3	0.96419	Chr07.g46243.m1;Chr07.g46244.m1;Chr07.g46245.m1
516	GO:0010016	shoot_system_morphogenesis	44	1	0.96569	Chr08.g54267.m1
517	GO:0090698	post-embryonic_plant_morphogenesis	44	1	0.96569	Chr08.g54267.m1
518	GO:0030003	cellular_cation_homeostasis	69	2	0.96725	Chr02.g15580.m1;Chr02.g15582.m1
519	GO:0071310	cellular_response_to_organic_substance	221	10	0.96824	Chr02.g10699.m1;Chr03.g22592.m1;Chr03.g22595.m1;Chr04.g31536.m1;Chr06.g44781.m1;Chr07.g47424.m1;Chr07.g50903.m1;Chr07.g51719.m1;Chr07.g51721.m1;Chr07.g51722.m1
520	GO:0006461	protein_complex_assembly	186	8	0.96848	Chr01.g02982.m1;Chr01.g03544.m1;Chr03.g20356.m1;Chr03.g20363.m1;Chr03.g20365.m1;Chr07.g46263.m1;Chr07.g46265.m1;Chr07.g46500.m1
521	GO:0071705	nitrogen_compound_transport	204	9	0.96885	Chr01.g00722.m1;Chr01.g00723.m1;Chr01.g02924.m1;Chr01.g05279.m1;Chr01.g05328.m1;Chr03.g20346.m1;Chr04.g28139.m1;Chr04.g28319.m1;Chr07.g50539.m1
522	GO:0031327	negative_regulation_of_cellular_biosynthetic_process	92	3	0.96988	Chr03.g22592.m1;Chr03.g22595.m1;Chr07.g47424.m1
523	GO:0070271	protein_complex_biogenesis	188	8	0.97106	Chr01.g02982.m1;Chr01.g03544.m1;Chr03.g20356.m1;Chr03.g20363.m1;Chr03.g20365.m1;Chr07.g46263.m1;Chr07.g46265.m1;Chr07.g46500.m1
524	GO:0009890	negative_regulation_of_biosynthetic_process	93	3	0.97158	Chr03.g22592.m1;Chr03.g22595.m1;Chr07.g47424.m1
525	GO:0006355	regulation_of_transcription,_DNA-templated	1457	90	0.97195	Chr01.g03282.m1;Chr01.g07016.m1;Chr01.g07020.m1;Chr01.g07038.m1;Chr01.g07056.m1;Chr01.g07057.m1;Chr02.g08327.m1;Chr02.g08328.m1;Chr02.g10296.m1;Chr02.g10301.m1;Chr02.g10302.m1;Chr02.g11140.m1;Chr02.g11150.m1;Chr02.g11155.m1;Chr02.g11165.m1;Chr02.g11171.m1;Chr02.g11179.m1;Chr02.g11205.m1;Chr02.g12392.m1;Chr02.g12393.m1;Chr02.g12395.m1;Chr02.g12396.m1;Chr02.g12397.m1;Chr02.g12398.m1;Chr02.g13743.m1…
526	GO:0051704	multi-organism_process	293	14	0.97228	Chr01.g04311.m1;Chr01.g04459.m1;Chr01.g04905.m1;Chr01.g04910.m1;Chr04.g31536.m1;Chr06.g39935.m1;Chr06.g45515.m1;Chr06.g45517.m1;Chr07.g47424.m1;Chr07.g49566.m1;Chr07.g50903.m1;Chr07.g51719.m1;Chr07.g51721.m1;Chr07.g51722.m1
527	GO:0009620	response_to_fungus	47	1	0.97275	Chr07.g47424.m1
528	GO:1903506	regulation_of_nucleic_acid-templated_transcription	1463	90	0.97473	Chr01.g03282.m1;Chr01.g07016.m1;Chr01.g07020.m1;Chr01.g07038.m1;Chr01.g07056.m1;Chr01.g07057.m1;Chr02.g08327.m1;Chr02.g08328.m1;Chr02.g10296.m1;Chr02.g10301.m1;Chr02.g10302.m1;Chr02.g11140.m1;Chr02.g11150.m1;Chr02.g11155.m1;Chr02.g11165.m1;Chr02.g11171.m1;Chr02.g11179.m1;Chr02.g11205.m1;Chr02.g12392.m1;Chr02.g12393.m1;Chr02.g12395.m1;Chr02.g12396.m1;Chr02.g12397.m1;Chr02.g12398.m1;Chr02.g13743.m1…
529	GO:2001141	regulation_of_RNA_biosynthetic_process	1463	90	0.97473	Chr01.g03282.m1;Chr01.g07016.m1;Chr01.g07020.m1;Chr01.g07038.m1;Chr01.g07056.m1;Chr01.g07057.m1;Chr02.g08327.m1;Chr02.g08328.m1;Chr02.g10296.m1;Chr02.g10301.m1;Chr02.g10302.m1;Chr02.g11140.m1;Chr02.g11150.m1;Chr02.g11155.m1;Chr02.g11165.m1;Chr02.g11171.m1;Chr02.g11179.m1;Chr02.g11205.m1;Chr02.g12392.m1;Chr02.g12393.m1;Chr02.g12395.m1;Chr02.g12396.m1;Chr02.g12397.m1;Chr02.g12398.m1;Chr02.g13743.m1…
530	GO:0006470	protein_dephosphorylation	173	7	0.97482	Chr04.g28480.m1;Chr04.g28497.m1;Chr04.g29900.m1;Chr04.g29955.m1;Chr04.g29958.m1;Chr04.g29960.m1;Chr05.g37971.m1
531	GO:0033036	macromolecule_localization	509	27	0.97543	Chr01.g06394.m1;Chr01.g06395.m1;Chr01.g06397.m1;Chr01.g06566.m1;Chr01.g06567.m1;Chr01.g06568.m1;Chr02.g12292.m1;Chr02.g12300.m1;Chr02.g12301.m1;Chr02.g12302.m1;Chr02.g12303.m1;Chr02.g12304.m1;Chr02.g12305.m1;Chr02.g12306.m1;Chr02.g12308.m1;Chr02.g12311.m1;Chr02.g12312.m1;Chr02.g12314.m1;Chr02.g12319.m1;Chr02.g12321.m1;Chr02.g12322.m1;Chr02.g12323.m1;Chr02.g12324.m1;Chr02.g12325.m1;Chr02.g12329.m1…
532	GO:0048522	positive_regulation_of_cellular_process	175	7	0.97701	Chr04.g28235.m1;Chr06.g44679.m1;Chr06.g44680.m1;Chr06.g44682.m1;Chr06.g44686.m1;Chr06.g44687.m1;Chr06.g44688.m1
533	GO:0009059	macromolecule_biosynthetic_process	3034	198	0.97877	Chr01.g01599.m1;Chr01.g01637.m1;Chr01.g02488.m1;Chr01.g03282.m1;Chr01.g03963.m1;Chr01.g06419.m1;Chr01.g07016.m1;Chr01.g07018.m1;Chr01.g07020.m1;Chr01.g07036.m1;Chr01.g07038.m1;Chr01.g07040.m1;Chr01.g07056.m1;Chr01.g07057.m1;Chr01.g07069.m1;Chr01.g07594.m1;Chr01.g07598.m1;Chr01.g08135.m1;Chr02.g08327.m1;Chr02.g08328.m1;Chr02.g09052.m1;Chr02.g09277.m1;Chr02.g09890.m1;Chr02.g09892.m1;Chr02.g09893.m1…
534	GO:0051172	negative_regulation_of_nitrogen_compound_metabolic_process	98	3	0.97879	Chr03.g22592.m1;Chr03.g22595.m1;Chr07.g47424.m1
535	GO:0045017	glycerolipid_biosynthetic_process	51	1	0.97995	Chr04.g29177.m1
536	GO:0010033	response_to_organic_substance	386	19	0.97996	Chr02.g10699.m1;Chr03.g22592.m1;Chr03.g22595.m1;Chr04.g31536.m1;Chr05.g32376.m1;Chr05.g32980.m1;Chr05.g32981.m1;Chr05.g33601.m1;Chr05.g34820.m1;Chr05.g34823.m1;Chr05.g34832.m1;Chr05.g36419.m1;Chr06.g44781.m1;Chr07.g47424.m1;Chr07.g50903.m1;Chr07.g51719.m1;Chr07.g51721.m1;Chr07.g51722.m1;Chr08.g54267.m1
537	GO:0009416	response_to_light_stimulus	120	4	0.9801	Chr04.g31294.m1;Chr04.g31522.m1;Chr04.g31523.m1;Chr05.g33470.m1
538	GO:0051252	regulation_of_RNA_metabolic_process	1477	90	0.9803	Chr01.g03282.m1;Chr01.g07016.m1;Chr01.g07020.m1;Chr01.g07038.m1;Chr01.g07056.m1;Chr01.g07057.m1;Chr02.g08327.m1;Chr02.g08328.m1;Chr02.g10296.m1;Chr02.g10301.m1;Chr02.g10302.m1;Chr02.g11140.m1;Chr02.g11150.m1;Chr02.g11155.m1;Chr02.g11165.m1;Chr02.g11171.m1;Chr02.g11179.m1;Chr02.g11205.m1;Chr02.g12392.m1;Chr02.g12393.m1;Chr02.g12395.m1;Chr02.g12396.m1;Chr02.g12397.m1;Chr02.g12398.m1;Chr02.g13743.m1…
539	GO:0006970	response_to_osmotic_stress	52	1	0.98144	Chr08.g54267.m1
540	GO:0044283	small_molecule_biosynthetic_process	405	20	0.9815	Chr01.g03278.m1;Chr03.g20014.m1;Chr04.g31262.m1;Chr04.g31263.m1;Chr04.g31264.m1;Chr04.g31266.m1;Chr07.g51137.m1;Chr07.g51287.m1;Chr07.g52220.m1;Chr07.g52221.m1;Chr07.g52223.m1;Chr07.g52228.m1;Chr07.g52229.m1;Chr07.g52230.m1;Chr07.g52238.m1;Chr07.g52239.m1;Chr07.g52246.m1;Chr07.g52254.m1;Chr07.g52255.m1;Chr07.g52257.m1
541	GO:0006310	DNA_recombination	143	5	0.98296	Chr06.g41078.m1;Chr08.g55478.m1;Chr08.g55479.m1;Chr08.g55482.m1;Chr08.g56830.m1
542	GO:0016311	dephosphorylation	324	15	0.98323	Chr04.g28480.m1;Chr04.g28497.m1;Chr04.g29900.m1;Chr04.g29955.m1;Chr04.g29958.m1;Chr04.g29960.m1;Chr05.g34571.m1;Chr05.g34572.m1;Chr05.g34574.m1;Chr05.g34577.m1;Chr05.g34583.m1;Chr05.g37971.m1;Chr07.g52359.m1;Chr07.g52360.m1;Chr07.g52363.m1
543	GO:0044249	cellular_biosynthetic_process	3890	257	0.98375	Chr01.g01599.m1;Chr01.g01637.m1;Chr01.g02488.m1;Chr01.g03278.m1;Chr01.g03282.m1;Chr01.g03963.m1;Chr01.g06419.m1;Chr01.g07016.m1;Chr01.g07018.m1;Chr01.g07020.m1;Chr01.g07036.m1;Chr01.g07038.m1;Chr01.g07040.m1;Chr01.g07056.m1;Chr01.g07057.m1;Chr01.g07069.m1;Chr01.g07594.m1;Chr01.g07598.m1;Chr01.g08135.m1;Chr02.g08327.m1;Chr02.g08328.m1;Chr02.g09052.m1;Chr02.g09277.m1;Chr02.g09890.m1;Chr02.g09892.m1…
544	GO:0009725	response_to_hormone	325	15	0.98383	Chr04.g31536.m1;Chr05.g32376.m1;Chr05.g32980.m1;Chr05.g32981.m1;Chr05.g33601.m1;Chr05.g34820.m1;Chr05.g34823.m1;Chr05.g34832.m1;Chr05.g36419.m1;Chr06.g44781.m1;Chr07.g50903.m1;Chr07.g51719.m1;Chr07.g51721.m1;Chr07.g51722.m1;Chr08.g54267.m1
545	GO:0007034	vacuolar_transport	54	1	0.98408	Chr05.g33585.m1
546	GO:0048366	leaf_development	54	1	0.98408	Chr08.g54267.m1
547	GO:0016050	vesicle_organization	55	1	0.98526	Chr06.g41991.m1
548	GO:1905392	plant_organ_morphogenesis	55	1	0.98526	Chr08.g54267.m1
549	GO:0008643	carbohydrate_transport	126	4	0.9857	Chr02.g10465.m1;Chr02.g10466.m1;Chr02.g10467.m1;Chr02.g16382.m1
550	GO:0006364	rRNA_processing	105	3	0.98602	Chr02.g08443.m1;Chr02.g08444.m1;Chr02.g08641.m1
551	GO:0016072	rRNA_metabolic_process	105	3	0.98602	Chr02.g08443.m1;Chr02.g08444.m1;Chr02.g08641.m1
552	GO:0009719	response_to_endogenous_stimulus	330	15	0.98654	Chr04.g31536.m1;Chr05.g32376.m1;Chr05.g32980.m1;Chr05.g32981.m1;Chr05.g33601.m1;Chr05.g34820.m1;Chr05.g34823.m1;Chr05.g34832.m1;Chr05.g36419.m1;Chr06.g44781.m1;Chr07.g50903.m1;Chr07.g51719.m1;Chr07.g51721.m1;Chr07.g51722.m1;Chr08.g54267.m1
553	GO:0071702	organic_substance_transport	753	41	0.98667	Chr01.g00722.m1;Chr01.g00723.m1;Chr01.g02924.m1;Chr01.g05279.m1;Chr01.g05328.m1;Chr01.g06394.m1;Chr01.g06395.m1;Chr01.g06397.m1;Chr01.g06566.m1;Chr01.g06567.m1;Chr01.g06568.m1;Chr02.g10465.m1;Chr02.g10466.m1;Chr02.g10467.m1;Chr02.g12292.m1;Chr02.g12300.m1;Chr02.g12301.m1;Chr02.g12302.m1;Chr02.g12303.m1;Chr02.g12304.m1;Chr02.g12305.m1;Chr02.g12306.m1;Chr02.g12308.m1;Chr02.g12311.m1;Chr02.g12312.m1…
554	GO:0044550	secondary_metabolite_biosynthetic_process	106	3	0.98683	Chr01.g01347.m1;Chr04.g29915.m1;Chr07.g47520.m1
555	GO:0044264	cellular_polysaccharide_metabolic_process	206	8	0.98694	Chr01.g01421.m1;Chr04.g31217.m1;Chr04.g31218.m1;Chr04.g31225.m1;Chr04.g31226.m1;Chr07.g46243.m1;Chr07.g46244.m1;Chr07.g46245.m1
556	GO:0060255	regulation_of_macromolecule_metabolic_process	1812	111	0.98742	Chr01.g01768.m1;Chr01.g03282.m1;Chr01.g07016.m1;Chr01.g07020.m1;Chr01.g07038.m1;Chr01.g07056.m1;Chr01.g07057.m1;Chr02.g08327.m1;Chr02.g08328.m1;Chr02.g10296.m1;Chr02.g10301.m1;Chr02.g10302.m1;Chr02.g10699.m1;Chr02.g11140.m1;Chr02.g11150.m1;Chr02.g11155.m1;Chr02.g11165.m1;Chr02.g11171.m1;Chr02.g11179.m1;Chr02.g11205.m1;Chr02.g12392.m1;Chr02.g12393.m1;Chr02.g12395.m1;Chr02.g12396.m1;Chr02.g12397.m1…
557	GO:0010468	regulation_of_gene_expression	1608	97	0.98807	Chr01.g03282.m1;Chr01.g07016.m1;Chr01.g07020.m1;Chr01.g07038.m1;Chr01.g07056.m1;Chr01.g07057.m1;Chr02.g08327.m1;Chr02.g08328.m1;Chr02.g10296.m1;Chr02.g10301.m1;Chr02.g10302.m1;Chr02.g10699.m1;Chr02.g11140.m1;Chr02.g11150.m1;Chr02.g11155.m1;Chr02.g11165.m1;Chr02.g11171.m1;Chr02.g11179.m1;Chr02.g11205.m1;Chr02.g12392.m1;Chr02.g12393.m1;Chr02.g12395.m1;Chr02.g12396.m1;Chr02.g12397.m1;Chr02.g12398.m1…
558	GO:0009314	response_to_radiation	130	4	0.98857	Chr04.g31294.m1;Chr04.g31522.m1;Chr04.g31523.m1;Chr05.g33470.m1
559	GO:0051171	regulation_of_nitrogen_compound_metabolic_process	1582	95	0.98887	Chr01.g03282.m1;Chr01.g07016.m1;Chr01.g07020.m1;Chr01.g07038.m1;Chr01.g07056.m1;Chr01.g07057.m1;Chr02.g08327.m1;Chr02.g08328.m1;Chr02.g10296.m1;Chr02.g10301.m1;Chr02.g10302.m1;Chr02.g11140.m1;Chr02.g11150.m1;Chr02.g11155.m1;Chr02.g11165.m1;Chr02.g11171.m1;Chr02.g11179.m1;Chr02.g11205.m1;Chr02.g12392.m1;Chr02.g12393.m1;Chr02.g12395.m1;Chr02.g12396.m1;Chr02.g12397.m1;Chr02.g12398.m1;Chr02.g13743.m1…
560	GO:0061025	membrane_fusion	59	1	0.98916	Chr05.g38280.m1
561	GO:0006633	fatty_acid_biosynthetic_process	86	2	0.98928	Chr07.g51137.m1;Chr07.g51287.m1
562	GO:0016051	carbohydrate_biosynthetic_process	192	7	0.98964	Chr03.g21755.m1;Chr03.g21756.m1;Chr03.g21757.m1;Chr07.g48992.m1;scaffold2.g08266.m1;scaffold2.g08271.m1;scaffold2.g08282.m1
563	GO:0006396	RNA_processing	476	23	0.99075	Chr01.g02387.m1;Chr02.g08443.m1;Chr02.g08444.m1;Chr02.g08641.m1;Chr02.g10699.m1;Chr02.g12368.m1;Chr02.g15495.m1;Chr02.g16500.m1;Chr03.g22592.m1;Chr03.g22595.m1;Chr07.g47056.m1;Chr07.g47424.m1;Chr08.g53187.m1;Chr08.g56274.m1;Chr08.g57383.m1;Chr08.g57384.m1;Chr08.g57385.m1;Chr08.g57386.m1;Chr08.g57388.m1;Chr08.g57389.m1;Chr08.g57390.m1;Chr08.g57392.m1;Chr08.g57395.m1
564	GO:0007017	microtubule-based_process	157	5	0.99186	Chr06.g41078.m1;Chr08.g55478.m1;Chr08.g55479.m1;Chr08.g55482.m1;Chr08.g56830.m1
565	GO:0006811	ion_transport	662	34	0.99231	Chr02.g10465.m1;Chr02.g10466.m1;Chr02.g10467.m1;Chr02.g15578.m1;Chr02.g15579.m1;Chr02.g15580.m1;Chr02.g15581.m1;Chr02.g15582.m1;Chr02.g15583.m1;Chr02.g16382.m1;Chr04.g24239.m1;Chr04.g24377.m1;Chr05.g35302.m1;Chr07.g46219.m1;Chr07.g46222.m1;Chr07.g48947.m1;Chr08.g53060.m1;Chr08.g57131.m1;Chr08.g57132.m1;Chr08.g57146.m1;scaffold11.g58384.m1;scaffold18.g58419.m1;scaffold22.g58434.m1;scaffold23.g5843…
566	GO:0071822	protein_complex_subunit_organization	218	8	0.99252	Chr01.g02982.m1;Chr01.g03544.m1;Chr03.g20356.m1;Chr03.g20363.m1;Chr03.g20365.m1;Chr07.g46263.m1;Chr07.g46265.m1;Chr07.g46500.m1
567	GO:0044711	single-organism_biosynthetic_process	1026	57	0.99261	Chr01.g01347.m1;Chr01.g03278.m1;Chr02.g09504.m1;Chr02.g09536.m1;Chr02.g09537.m1;Chr03.g20014.m1;Chr03.g21755.m1;Chr03.g21756.m1;Chr03.g21757.m1;Chr04.g24239.m1;Chr04.g29177.m1;Chr04.g29915.m1;Chr04.g31262.m1;Chr04.g31263.m1;Chr04.g31264.m1;Chr04.g31266.m1;Chr05.g35302.m1;Chr06.g40079.m1;Chr06.g40080.m1;Chr06.g40081.m1;Chr06.g40082.m1;Chr06.g40083.m1;Chr06.g40084.m1;Chr07.g47520.m1;Chr07.g48992.m1…
568	GO:0018108	peptidyl-tyrosine_phosphorylation	64	1	0.99262	Chr01.g04905.m1
569	GO:0018212	peptidyl-tyrosine_modification	64	1	0.99262	Chr01.g04905.m1
570	GO:0043933	macromolecular_complex_subunit_organization	468	22	0.9931	Chr01.g02387.m1;Chr01.g02982.m1;Chr01.g03544.m1;Chr03.g20356.m1;Chr03.g20363.m1;Chr03.g20365.m1;Chr03.g21944.m1;Chr03.g22031.m1;Chr03.g22592.m1;Chr03.g22595.m1;Chr04.g28235.m1;Chr06.g44679.m1;Chr06.g44680.m1;Chr06.g44682.m1;Chr06.g44686.m1;Chr06.g44687.m1;Chr06.g44688.m1;Chr07.g46263.m1;Chr07.g46265.m1;Chr07.g46500.m1;Chr07.g47424.m1;Chr08.g53187.m1
571	GO:0010608	posttranscriptional_regulation_of_gene_expression	93	2	0.9933	Chr02.g10699.m1;Chr07.g47424.m1
572	GO:0022618	ribonucleoprotein_complex_assembly	93	2	0.9933	Chr01.g02387.m1;Chr08.g53187.m1
573	GO:0071826	ribonucleoprotein_complex_subunit_organization	93	2	0.9933	Chr01.g02387.m1;Chr08.g53187.m1
574	GO:0009653	anatomical_structure_morphogenesis	201	7	0.99332	Chr01.g00553.m1;Chr01.g03892.m1;Chr01.g05307.m1;Chr01.g06349.m1;Chr01.g07151.m1;Chr08.g54267.m1;Chr08.g55969.m1
575	GO:0048878	chemical_homeostasis	161	5	0.99344	Chr02.g15580.m1;Chr02.g15582.m1;Chr08.g57131.m1;Chr08.g57132.m1;Chr08.g57146.m1
576	GO:0034637	cellular_carbohydrate_biosynthetic_process	140	4	0.99353	Chr03.g21755.m1;Chr03.g21756.m1;Chr03.g21757.m1;Chr07.g48992.m1
577	GO:1901576	organic_substance_biosynthetic_process	3975	258	0.99376	Chr01.g01599.m1;Chr01.g01637.m1;Chr01.g02488.m1;Chr01.g03278.m1;Chr01.g03282.m1;Chr01.g03963.m1;Chr01.g06419.m1;Chr01.g07016.m1;Chr01.g07018.m1;Chr01.g07020.m1;Chr01.g07036.m1;Chr01.g07038.m1;Chr01.g07040.m1;Chr01.g07056.m1;Chr01.g07057.m1;Chr01.g07069.m1;Chr01.g07594.m1;Chr01.g07598.m1;Chr01.g08135.m1;Chr02.g08327.m1;Chr02.g08328.m1;Chr02.g09052.m1;Chr02.g09277.m1;Chr02.g09504.m1;Chr02.g09536.m1…
578	GO:0019222	regulation_of_metabolic_process	1852	111	0.99396	Chr01.g01768.m1;Chr01.g03282.m1;Chr01.g07016.m1;Chr01.g07020.m1;Chr01.g07038.m1;Chr01.g07056.m1;Chr01.g07057.m1;Chr02.g08327.m1;Chr02.g08328.m1;Chr02.g10296.m1;Chr02.g10301.m1;Chr02.g10302.m1;Chr02.g10699.m1;Chr02.g11140.m1;Chr02.g11150.m1;Chr02.g11155.m1;Chr02.g11165.m1;Chr02.g11171.m1;Chr02.g11179.m1;Chr02.g11205.m1;Chr02.g12392.m1;Chr02.g12393.m1;Chr02.g12395.m1;Chr02.g12396.m1;Chr02.g12397.m1…
579	GO:0043085	positive_regulation_of_catalytic_activity	119	3	0.99405	Chr01.g00252.m1;Chr01.g07136.m1;Chr05.g35840.m1
580	GO:0044093	positive_regulation_of_molecular_function	119	3	0.99405	Chr01.g00252.m1;Chr01.g07136.m1;Chr05.g35840.m1
581	GO:0000398	mRNA_splicing,_via_spliceosome	95	2	0.99415	Chr01.g02387.m1;Chr08.g53187.m1
582	GO:2000112	regulation_of_cellular_macromolecule_biosynthetic_process	1541	90	0.99431	Chr01.g03282.m1;Chr01.g07016.m1;Chr01.g07020.m1;Chr01.g07038.m1;Chr01.g07056.m1;Chr01.g07057.m1;Chr02.g08327.m1;Chr02.g08328.m1;Chr02.g10296.m1;Chr02.g10301.m1;Chr02.g10302.m1;Chr02.g11140.m1;Chr02.g11150.m1;Chr02.g11155.m1;Chr02.g11165.m1;Chr02.g11171.m1;Chr02.g11179.m1;Chr02.g11205.m1;Chr02.g12392.m1;Chr02.g12393.m1;Chr02.g12395.m1;Chr02.g12396.m1;Chr02.g12397.m1;Chr02.g12398.m1;Chr02.g13743.m1…
583	GO:0006281	DNA_repair	243	9	0.99433	Chr03.g17688.m1;Chr04.g26741.m1;Chr06.g41078.m1;Chr06.g42258.m1;Chr07.g51101.m1;Chr08.g55478.m1;Chr08.g55479.m1;Chr08.g55482.m1;Chr08.g56830.m1
584	GO:0070887	cellular_response_to_chemical_stimulus	263	10	0.99462	Chr02.g10699.m1;Chr03.g22592.m1;Chr03.g22595.m1;Chr04.g31536.m1;Chr06.g44781.m1;Chr07.g47424.m1;Chr07.g50903.m1;Chr07.g51719.m1;Chr07.g51721.m1;Chr07.g51722.m1
585	GO:0010556	regulation_of_macromolecule_biosynthetic_process	1547	90	0.99498	Chr01.g03282.m1;Chr01.g07016.m1;Chr01.g07020.m1;Chr01.g07038.m1;Chr01.g07056.m1;Chr01.g07057.m1;Chr02.g08327.m1;Chr02.g08328.m1;Chr02.g10296.m1;Chr02.g10301.m1;Chr02.g10302.m1;Chr02.g11140.m1;Chr02.g11150.m1;Chr02.g11155.m1;Chr02.g11165.m1;Chr02.g11171.m1;Chr02.g11179.m1;Chr02.g11205.m1;Chr02.g12392.m1;Chr02.g12393.m1;Chr02.g12395.m1;Chr02.g12396.m1;Chr02.g12397.m1;Chr02.g12398.m1;Chr02.g13743.m1…
586	GO:0008380	RNA_splicing	122	3	0.99506	Chr01.g02387.m1;Chr02.g16500.m1;Chr08.g53187.m1
587	GO:0080090	regulation_of_primary_metabolic_process	1758	104	0.99506	Chr01.g01768.m1;Chr01.g03282.m1;Chr01.g07016.m1;Chr01.g07020.m1;Chr01.g07038.m1;Chr01.g07056.m1;Chr01.g07057.m1;Chr02.g08327.m1;Chr02.g08328.m1;Chr02.g10296.m1;Chr02.g10301.m1;Chr02.g10302.m1;Chr02.g11140.m1;Chr02.g11150.m1;Chr02.g11155.m1;Chr02.g11165.m1;Chr02.g11171.m1;Chr02.g11179.m1;Chr02.g11205.m1;Chr02.g12392.m1;Chr02.g12393.m1;Chr02.g12395.m1;Chr02.g12396.m1;Chr02.g12397.m1;Chr02.g12398.m1…
588	GO:0009605	response_to_external_stimulus	187	6	0.99508	Chr04.g31536.m1;Chr07.g47424.m1;Chr07.g50903.m1;Chr07.g51719.m1;Chr07.g51721.m1;Chr07.g51722.m1
589	GO:0009755	hormone-mediated_signaling_pathway	187	6	0.99508	Chr04.g31536.m1;Chr06.g44781.m1;Chr07.g50903.m1;Chr07.g51719.m1;Chr07.g51721.m1;Chr07.g51722.m1
590	GO:0008610	lipid_biosynthetic_process	265	10	0.99508	Chr04.g29177.m1;Chr04.g29915.m1;Chr06.g40079.m1;Chr06.g40080.m1;Chr06.g40081.m1;Chr06.g40082.m1;Chr06.g40083.m1;Chr06.g40084.m1;Chr07.g51137.m1;Chr07.g51287.m1
591	GO:0019752	carboxylic_acid_metabolic_process	678	34	0.99521	Chr01.g03278.m1;Chr02.g09277.m1;Chr02.g12517.m1;Chr02.g12520.m1;Chr02.g12995.m1;Chr02.g13001.m1;Chr03.g20014.m1;Chr04.g24238.m1;Chr04.g31262.m1;Chr04.g31263.m1;Chr04.g31264.m1;Chr04.g31266.m1;Chr04.g31536.m1;Chr06.g45722.m1;Chr07.g50903.m1;Chr07.g51137.m1;Chr07.g51287.m1;Chr07.g51719.m1;Chr07.g51721.m1;Chr07.g51722.m1;Chr07.g52220.m1;Chr07.g52221.m1;Chr07.g52223.m1;Chr07.g52228.m1;Chr07.g52229.m1…
592	GO:0032870	cellular_response_to_hormone_stimulus	188	6	0.99533	Chr04.g31536.m1;Chr06.g44781.m1;Chr07.g50903.m1;Chr07.g51719.m1;Chr07.g51721.m1;Chr07.g51722.m1
593	GO:0071495	cellular_response_to_endogenous_stimulus	188	6	0.99533	Chr04.g31536.m1;Chr06.g44781.m1;Chr07.g50903.m1;Chr07.g51719.m1;Chr07.g51721.m1;Chr07.g51722.m1
594	GO:0055080	cation_homeostasis	99	2	0.99554	Chr02.g15580.m1;Chr02.g15582.m1
595	GO:0098771	inorganic_ion_homeostasis	100	2	0.99583	Chr02.g15580.m1;Chr02.g15582.m1
596	GO:0009058	biosynthetic_process	4163	269	0.99609	Chr01.g00553.m1;Chr01.g01347.m1;Chr01.g01599.m1;Chr01.g01637.m1;Chr01.g02488.m1;Chr01.g03278.m1;Chr01.g03282.m1;Chr01.g03892.m1;Chr01.g03963.m1;Chr01.g05307.m1;Chr01.g06349.m1;Chr01.g06419.m1;Chr01.g07016.m1;Chr01.g07018.m1;Chr01.g07020.m1;Chr01.g07036.m1;Chr01.g07038.m1;Chr01.g07040.m1;Chr01.g07056.m1;Chr01.g07057.m1;Chr01.g07069.m1;Chr01.g07151.m1;Chr01.g07594.m1;Chr01.g07598.m1;Chr01.g08135.m1…
597	GO:0031326	regulation_of_cellular_biosynthetic_process	1559	90	0.99611	Chr01.g03282.m1;Chr01.g07016.m1;Chr01.g07020.m1;Chr01.g07038.m1;Chr01.g07056.m1;Chr01.g07057.m1;Chr02.g08327.m1;Chr02.g08328.m1;Chr02.g10296.m1;Chr02.g10301.m1;Chr02.g10302.m1;Chr02.g11140.m1;Chr02.g11150.m1;Chr02.g11155.m1;Chr02.g11165.m1;Chr02.g11171.m1;Chr02.g11179.m1;Chr02.g11205.m1;Chr02.g12392.m1;Chr02.g12393.m1;Chr02.g12395.m1;Chr02.g12396.m1;Chr02.g12397.m1;Chr02.g12398.m1;Chr02.g13743.m1…
598	GO:0009889	regulation_of_biosynthetic_process	1560	90	0.99619	Chr01.g03282.m1;Chr01.g07016.m1;Chr01.g07020.m1;Chr01.g07038.m1;Chr01.g07056.m1;Chr01.g07057.m1;Chr02.g08327.m1;Chr02.g08328.m1;Chr02.g10296.m1;Chr02.g10301.m1;Chr02.g10302.m1;Chr02.g11140.m1;Chr02.g11150.m1;Chr02.g11155.m1;Chr02.g11165.m1;Chr02.g11171.m1;Chr02.g11179.m1;Chr02.g11205.m1;Chr02.g12392.m1;Chr02.g12393.m1;Chr02.g12395.m1;Chr02.g12396.m1;Chr02.g12397.m1;Chr02.g12398.m1;Chr02.g13743.m1…
599	GO:0031323	regulation_of_cellular_metabolic_process	1772	104	0.99627	Chr01.g01768.m1;Chr01.g03282.m1;Chr01.g07016.m1;Chr01.g07020.m1;Chr01.g07038.m1;Chr01.g07056.m1;Chr01.g07057.m1;Chr02.g08327.m1;Chr02.g08328.m1;Chr02.g10296.m1;Chr02.g10301.m1;Chr02.g10302.m1;Chr02.g11140.m1;Chr02.g11150.m1;Chr02.g11155.m1;Chr02.g11165.m1;Chr02.g11171.m1;Chr02.g11179.m1;Chr02.g11205.m1;Chr02.g12392.m1;Chr02.g12393.m1;Chr02.g12395.m1;Chr02.g12396.m1;Chr02.g12397.m1;Chr02.g12398.m1…
600	GO:0016043	cellular_component_organization	1503	86	0.99648	Chr01.g00553.m1;Chr01.g01362.m1;Chr01.g02362.m1;Chr01.g02387.m1;Chr01.g02982.m1;Chr01.g03544.m1;Chr01.g03892.m1;Chr01.g05307.m1;Chr01.g06349.m1;Chr01.g07151.m1;Chr02.g08667.m1;Chr02.g13996.m1;Chr02.g14625.m1;Chr02.g14831.m1;Chr02.g14832.m1;Chr03.g17688.m1;Chr03.g19004.m1;Chr03.g20356.m1;Chr03.g20363.m1;Chr03.g20365.m1;Chr03.g21944.m1;Chr03.g22031.m1;Chr03.g22124.m1;Chr03.g22125.m1;Chr03.g22126.m1…
601	GO:0006974	cellular_response_to_DNA_damage_stimulus	254	9	0.99662	Chr03.g17688.m1;Chr04.g26741.m1;Chr06.g41078.m1;Chr06.g42258.m1;Chr07.g51101.m1;Chr08.g55478.m1;Chr08.g55479.m1;Chr08.g55482.m1;Chr08.g56830.m1
602	GO:0034622	cellular_macromolecular_complex_assembly	274	10	0.99674	Chr01.g02387.m1;Chr01.g02982.m1;Chr01.g03544.m1;Chr03.g20356.m1;Chr03.g20363.m1;Chr03.g20365.m1;Chr07.g46263.m1;Chr07.g46265.m1;Chr07.g46500.m1;Chr08.g53187.m1
603	GO:0034645	cellular_macromolecule_biosynthetic_process	2974	185	0.99689	Chr01.g01599.m1;Chr01.g01637.m1;Chr01.g02488.m1;Chr01.g03282.m1;Chr01.g03963.m1;Chr01.g06419.m1;Chr01.g07016.m1;Chr01.g07018.m1;Chr01.g07020.m1;Chr01.g07036.m1;Chr01.g07038.m1;Chr01.g07040.m1;Chr01.g07056.m1;Chr01.g07057.m1;Chr01.g07069.m1;Chr01.g07594.m1;Chr01.g07598.m1;Chr01.g08135.m1;Chr02.g08327.m1;Chr02.g08328.m1;Chr02.g09052.m1;Chr02.g09277.m1;Chr02.g10296.m1;Chr02.g10299.m1;Chr02.g10300.m1…
604	GO:0044260	cellular_macromolecule_metabolic_process	6683	448	0.99701	Chr01.g00083.m1;Chr01.g00124.m1;Chr01.g01421.m1;Chr01.g01599.m1;Chr01.g01637.m1;Chr01.g01646.m1;Chr01.g01768.m1;Chr01.g02387.m1;Chr01.g02488.m1;Chr01.g03282.m1;Chr01.g03963.m1;Chr01.g04311.m1;Chr01.g04459.m1;Chr01.g04486.m1;Chr01.g04905.m1;Chr01.g04910.m1;Chr01.g04987.m1;Chr01.g06276.m1;Chr01.g06285.m1;Chr01.g06419.m1;Chr01.g07016.m1;Chr01.g07018.m1;Chr01.g07020.m1;Chr01.g07036.m1;Chr01.g07038.m1…
605	GO:0000377	RNA_splicing,_via_transesterification_reactions_with_bulged_adenosine_as_nucleop...	105	2	0.99704	Chr01.g02387.m1;Chr08.g53187.m1
606	GO:0043436	oxoacid_metabolic_process	696	34	0.99724	Chr01.g03278.m1;Chr02.g09277.m1;Chr02.g12517.m1;Chr02.g12520.m1;Chr02.g12995.m1;Chr02.g13001.m1;Chr03.g20014.m1;Chr04.g24238.m1;Chr04.g31262.m1;Chr04.g31263.m1;Chr04.g31264.m1;Chr04.g31266.m1;Chr04.g31536.m1;Chr06.g45722.m1;Chr07.g50903.m1;Chr07.g51137.m1;Chr07.g51287.m1;Chr07.g51719.m1;Chr07.g51721.m1;Chr07.g51722.m1;Chr07.g52220.m1;Chr07.g52221.m1;Chr07.g52223.m1;Chr07.g52228.m1;Chr07.g52229.m1…
607	GO:0055085	transmembrane_transport	1160	63	0.99728	Chr01.g00722.m1;Chr01.g00723.m1;Chr01.g02721.m1;Chr01.g02924.m1;Chr01.g05279.m1;Chr01.g05328.m1;Chr01.g06842.m1;Chr01.g06843.m1;Chr01.g06844.m1;Chr01.g06911.m1;Chr01.g06912.m1;Chr01.g06913.m1;Chr02.g10465.m1;Chr02.g10466.m1;Chr02.g10467.m1;Chr02.g16382.m1;Chr03.g20346.m1;Chr03.g22709.m1;Chr03.g22716.m1;Chr03.g22834.m1;Chr04.g24239.m1;Chr04.g24377.m1;Chr04.g24516.m1;Chr04.g24918.m1;Chr04.g30019.m1…
608	GO:0048193	Golgi_vesicle_transport	77	1	0.99728	Chr06.g41991.m1
609	GO:0009793	embryo_development_ending_in_seed_dormancy	78	1	0.99748	Chr08.g54267.m1
610	GO:0000375	RNA_splicing,_via_transesterification_reactions	108	2	0.99759	Chr01.g02387.m1;Chr08.g53187.m1
611	GO:1901700	response_to_oxygen-containing_compound	202	6	0.99779	Chr04.g31536.m1;Chr07.g50903.m1;Chr07.g51719.m1;Chr07.g51721.m1;Chr07.g51722.m1;Chr08.g54267.m1
612	GO:0006399	tRNA_metabolic_process	183	5	0.99807	Chr02.g09277.m1;Chr02.g12517.m1;Chr02.g12520.m1;Chr02.g12995.m1;Chr02.g13001.m1
613	GO:0048827	phyllome_development	82	1	0.99815	Chr08.g54267.m1
614	GO:0044723	single-organism_carbohydrate_metabolic_process	365	14	0.99839	Chr01.g04059.m1;Chr01.g04166.m1;Chr02.g15710.m2;Chr03.g21755.m1;Chr03.g21756.m1;Chr03.g21757.m1;Chr05.g33205.m1;Chr05.g33401.m1;Chr06.g41749.m3;Chr07.g48992.m1;Chr08.g53838.m1;scaffold2.g08266.m1;scaffold2.g08271.m1;scaffold2.g08282.m1
615	GO:1901564	organonitrogen_compound_metabolic_process	1630	92	0.99841	Chr01.g02488.m1;Chr01.g03963.m1;Chr01.g06419.m1;Chr01.g07594.m1;Chr01.g07598.m1;Chr02.g09052.m1;Chr02.g09277.m1;Chr02.g11052.m1;Chr02.g12517.m1;Chr02.g12520.m1;Chr02.g12995.m1;Chr02.g13001.m1;Chr02.g13531.m1;Chr02.g13593.m1;Chr02.g15249.m1;Chr02.g15343.m1;Chr02.g15346.m1;Chr02.g15550.m1;Chr02.g15553.m1;Chr03.g20656.m1;Chr03.g20657.m1;Chr03.g20662.m1;Chr03.g22382.m1;Chr04.g24239.m1;Chr04.g25890.m1…
616	GO:0009734	auxin-activated_signaling_pathway	84	1	0.99841	Chr06.g44781.m1
617	GO:0071365	cellular_response_to_auxin_stimulus	84	1	0.99841	Chr06.g44781.m1
618	GO:0006820	anion_transport	140	3	0.99841	Chr08.g57131.m1;Chr08.g57132.m1;Chr08.g57146.m1
619	GO:0009737	response_to_abscisic_acid	85	1	0.99853	Chr08.g54267.m1
620	GO:0097305	response_to_alcohol	85	1	0.99853	Chr08.g54267.m1
621	GO:0009790	embryo_development	86	1	0.99864	Chr08.g54267.m1
622	GO:0032787	monocarboxylic_acid_metabolic_process	293	10	0.99867	Chr04.g24238.m1;Chr04.g31536.m1;Chr07.g50903.m1;Chr07.g51137.m1;Chr07.g51287.m1;Chr07.g51719.m1;Chr07.g51721.m1;Chr07.g51722.m1;scaffold52.g58578.m1;scaffold61.g58603.m1
623	GO:0065003	macromolecular_complex_assembly	294	10	0.99873	Chr01.g02387.m1;Chr01.g02982.m1;Chr01.g03544.m1;Chr03.g20356.m1;Chr03.g20363.m1;Chr03.g20365.m1;Chr07.g46263.m1;Chr07.g46265.m1;Chr07.g46500.m1;Chr08.g53187.m1
624	GO:0072330	monocarboxylic_acid_biosynthetic_process	121	2	0.99902	Chr07.g51137.m1;Chr07.g51287.m1
625	GO:0044237	cellular_metabolic_process	9002	612	0.99908	Chr01.g00083.m1;Chr01.g00124.m1;Chr01.g01421.m1;Chr01.g01599.m1;Chr01.g01637.m1;Chr01.g01646.m1;Chr01.g01768.m1;Chr01.g02387.m1;Chr01.g02488.m1;Chr01.g03278.m1;Chr01.g03282.m1;Chr01.g03963.m1;Chr01.g04059.m1;Chr01.g04166.m1;Chr01.g04311.m1;Chr01.g04459.m1;Chr01.g04486.m1;Chr01.g04528.m1;Chr01.g04606.m1;Chr01.g04905.m1;Chr01.g04910.m1;Chr01.g04987.m1;Chr01.g05214.m1;Chr01.g05557.m1;Chr01.g05692.m1…
626	GO:0044281	small_molecule_metabolic_process	1243	65	0.99929	Chr01.g03278.m1;Chr01.g04059.m1;Chr01.g04166.m1;Chr02.g09277.m1;Chr02.g12517.m1;Chr02.g12520.m1;Chr02.g12995.m1;Chr02.g13001.m1;Chr02.g15710.m2;Chr03.g20014.m1;Chr04.g24238.m1;Chr04.g24239.m1;Chr04.g31262.m1;Chr04.g31263.m1;Chr04.g31264.m1;Chr04.g31266.m1;Chr04.g31536.m1;Chr05.g33205.m1;Chr05.g33401.m1;Chr05.g35302.m1;Chr06.g41749.m3;Chr06.g45722.m1;Chr07.g50903.m1;Chr07.g51137.m1;Chr07.g51287.m1…
627	GO:0006810	transport	2261	131	0.99936	Chr01.g00722.m1;Chr01.g00723.m1;Chr01.g02721.m1;Chr01.g02924.m1;Chr01.g05279.m1;Chr01.g05328.m1;Chr01.g06394.m1;Chr01.g06395.m1;Chr01.g06397.m1;Chr01.g06566.m1;Chr01.g06567.m1;Chr01.g06568.m1;Chr01.g06842.m1;Chr01.g06843.m1;Chr01.g06844.m1;Chr01.g06911.m1;Chr01.g06912.m1;Chr01.g06913.m1;Chr01.g07249.m1;Chr02.g10465.m1;Chr02.g10466.m1;Chr02.g10467.m1;Chr02.g10736.m1;Chr02.g10739.m1;Chr02.g10750.m1…
628	GO:0061024	membrane_organization	128	2	0.9994	Chr05.g38280.m1;Chr06.g41991.m1
629	GO:0043161	proteasome-mediated_ubiquitin-dependent_protein_catabolic_process	102	1	0.9996	Chr02.g13057.m1
630	GO:0016192	vesicle-mediated_transport	277	8	0.99962	Chr04.g26095.m1;Chr04.g26100.m1;Chr04.g26104.m1;Chr04.g26108.m1;Chr04.g26115.m1;Chr05.g38280.m1;Chr06.g41991.m1;Chr08.g57064.m1
631	GO:0010498	proteasomal_protein_catabolic_process	103	1	0.99963	Chr02.g13057.m1
632	GO:0051234	establishment_of_localization	2287	131	0.99964	Chr01.g00722.m1;Chr01.g00723.m1;Chr01.g02721.m1;Chr01.g02924.m1;Chr01.g05279.m1;Chr01.g05328.m1;Chr01.g06394.m1;Chr01.g06395.m1;Chr01.g06397.m1;Chr01.g06566.m1;Chr01.g06567.m1;Chr01.g06568.m1;Chr01.g06842.m1;Chr01.g06843.m1;Chr01.g06844.m1;Chr01.g06911.m1;Chr01.g06912.m1;Chr01.g06913.m1;Chr01.g07249.m1;Chr02.g10465.m1;Chr02.g10466.m1;Chr02.g10467.m1;Chr02.g10736.m1;Chr02.g10739.m1;Chr02.g10750.m1…
633	GO:1902589	single-organism_organelle_organization	212	5	0.99964	Chr06.g41078.m1;Chr08.g55478.m1;Chr08.g55479.m1;Chr08.g55482.m1;Chr08.g56830.m1
634	GO:0046486	glycerolipid_metabolic_process	106	1	0.99971	Chr04.g29177.m1
635	GO:0019725	cellular_homeostasis	217	5	0.99974	Chr02.g15580.m1;Chr02.g15582.m1;Chr08.g57131.m1;Chr08.g57132.m1;Chr08.g57146.m1
636	GO:0044255	cellular_lipid_metabolic_process	386	13	0.99974	Chr04.g24238.m1;Chr04.g29177.m1;Chr04.g29915.m1;Chr06.g40079.m1;Chr06.g40080.m1;Chr06.g40081.m1;Chr06.g40082.m1;Chr06.g40083.m1;Chr06.g40084.m1;Chr07.g51137.m1;Chr07.g51287.m1;scaffold52.g58578.m1;scaffold61.g58603.m1
637	GO:0044802	single-organism_membrane_organization	111	1	0.9998	Chr06.g41991.m1
638	GO:0043414	macromolecule_methylation	145	2	0.99982	Chr03.g22592.m1;Chr03.g22595.m1
639	GO:0034660	ncRNA_metabolic_process	293	8	0.99984	Chr02.g08443.m1;Chr02.g08444.m1;Chr02.g08641.m1;Chr02.g09277.m1;Chr02.g12517.m1;Chr02.g12520.m1;Chr02.g12995.m1;Chr02.g13001.m1
640	GO:0033993	response_to_lipid	114	1	0.99984	Chr08.g54267.m1
641	GO:0042592	homeostatic_process	315	9	0.99985	Chr02.g15580.m1;Chr02.g15582.m1;Chr03.g17688.m1;Chr04.g26741.m1;Chr06.g42258.m1;Chr07.g51101.m1;Chr08.g57131.m1;Chr08.g57132.m1;Chr08.g57146.m1
642	GO:0030001	metal_ion_transport	250	6	0.99985	Chr02.g15578.m1;Chr02.g15579.m1;Chr02.g15580.m1;Chr02.g15581.m1;Chr02.g15582.m1;Chr02.g15583.m1
643	GO:0071840	cellular_component_organization_or_biogenesis	1681	89	0.99986	Chr01.g00553.m1;Chr01.g01362.m1;Chr01.g02362.m1;Chr01.g02387.m1;Chr01.g02982.m1;Chr01.g03544.m1;Chr01.g03892.m1;Chr01.g05307.m1;Chr01.g06349.m1;Chr01.g07151.m1;Chr02.g08443.m1;Chr02.g08444.m1;Chr02.g08641.m1;Chr02.g08667.m1;Chr02.g13996.m1;Chr02.g14625.m1;Chr02.g14831.m1;Chr02.g14832.m1;Chr03.g17688.m1;Chr03.g19004.m1;Chr03.g20356.m1;Chr03.g20363.m1;Chr03.g20365.m1;Chr03.g21944.m1;Chr03.g22031.m1…
644	GO:0006073	cellular_glucan_metabolic_process	177	3	0.99986	Chr07.g46243.m1;Chr07.g46244.m1;Chr07.g46245.m1
645	GO:0051179	localization	2334	131	0.99988	Chr01.g00722.m1;Chr01.g00723.m1;Chr01.g02721.m1;Chr01.g02924.m1;Chr01.g05279.m1;Chr01.g05328.m1;Chr01.g06394.m1;Chr01.g06395.m1;Chr01.g06397.m1;Chr01.g06566.m1;Chr01.g06567.m1;Chr01.g06568.m1;Chr01.g06842.m1;Chr01.g06843.m1;Chr01.g06844.m1;Chr01.g06911.m1;Chr01.g06912.m1;Chr01.g06913.m1;Chr01.g07249.m1;Chr02.g10465.m1;Chr02.g10466.m1;Chr02.g10467.m1;Chr02.g10736.m1;Chr02.g10739.m1;Chr02.g10750.m1…
646	GO:0044042	glucan_metabolic_process	179	3	0.99988	Chr07.g46243.m1;Chr07.g46244.m1;Chr07.g46245.m1
647	GO:0006082	organic_acid_metabolic_process	787	34	0.99988	Chr01.g03278.m1;Chr02.g09277.m1;Chr02.g12517.m1;Chr02.g12520.m1;Chr02.g12995.m1;Chr02.g13001.m1;Chr03.g20014.m1;Chr04.g24238.m1;Chr04.g31262.m1;Chr04.g31263.m1;Chr04.g31264.m1;Chr04.g31266.m1;Chr04.g31536.m1;Chr06.g45722.m1;Chr07.g50903.m1;Chr07.g51137.m1;Chr07.g51287.m1;Chr07.g51719.m1;Chr07.g51721.m1;Chr07.g51722.m1;Chr07.g52220.m1;Chr07.g52221.m1;Chr07.g52223.m1;Chr07.g52228.m1;Chr07.g52229.m1…
648	GO:0048316	seed_development	118	1	0.99988	Chr08.g54267.m1
649	GO:0042254	ribosome_biogenesis	182	3	0.9999	Chr02.g08443.m1;Chr02.g08444.m1;Chr02.g08641.m1
650	GO:0010154	fruit_development	123	1	0.99992	Chr08.g54267.m1
651	GO:0009987	cellular_process	10983	749	0.99994	Chr01.g00083.m1;Chr01.g00124.m1;Chr01.g00553.m1;Chr01.g01362.m1;Chr01.g01421.m1;Chr01.g01599.m1;Chr01.g01637.m1;Chr01.g01646.m1;Chr01.g01768.m1;Chr01.g02362.m1;Chr01.g02387.m1;Chr01.g02474.m1;Chr01.g02477.m1;Chr01.g02484.m1;Chr01.g02486.m1;Chr01.g02488.m1;Chr01.g02506.m1;Chr01.g02519.m1;Chr01.g02522.m1;Chr01.g02523.m1;Chr01.g02537.m1;Chr01.g02549.m1;Chr01.g02550.m1;Chr01.g02982.m1;Chr01.g03278.m1…
652	GO:0022613	ribonucleoprotein_complex_biogenesis	242	5	0.99994	Chr01.g02387.m1;Chr02.g08443.m1;Chr02.g08444.m1;Chr02.g08641.m1;Chr08.g53187.m1
653	GO:0044763	single-organism_cellular_process	3846	230	0.99995	Chr01.g00553.m1;Chr01.g01362.m1;Chr01.g02474.m1;Chr01.g02484.m1;Chr01.g02488.m1;Chr01.g02506.m1;Chr01.g02519.m1;Chr01.g02522.m1;Chr01.g02523.m1;Chr01.g02537.m1;Chr01.g02549.m1;Chr01.g02550.m1;Chr01.g03278.m1;Chr01.g03892.m1;Chr01.g04311.m1;Chr01.g04459.m1;Chr01.g04905.m1;Chr01.g04910.m1;Chr01.g05307.m1;Chr01.g06349.m1;Chr01.g07016.m1;Chr01.g07020.m1;Chr01.g07038.m1;Chr01.g07056.m1;Chr01.g07057.m1…
654	GO:0006278	RNA-dependent_DNA_biosynthetic_process	197	3	0.99996	Chr01.g08135.m1;Chr04.g26034.m1;Chr05.g34723.m1
655	GO:0065008	regulation_of_biological_quality	496	16	0.99998	Chr01.g00553.m1;Chr01.g03892.m1;Chr01.g05307.m1;Chr01.g06349.m1;Chr01.g07151.m1;Chr02.g15580.m1;Chr02.g15582.m1;Chr03.g17688.m1;Chr04.g26741.m1;Chr06.g41991.m1;Chr06.g42258.m1;Chr07.g51101.m1;Chr08.g55969.m1;Chr08.g57131.m1;Chr08.g57132.m1;Chr08.g57146.m1
656	GO:0033554	cellular_response_to_stress	353	9	0.99998	Chr03.g17688.m1;Chr04.g26741.m1;Chr06.g41078.m1;Chr06.g42258.m1;Chr07.g51101.m1;Chr08.g55478.m1;Chr08.g55479.m1;Chr08.g55482.m1;Chr08.g56830.m1
657	GO:0034470	ncRNA_processing	207	3	0.99998	Chr02.g08443.m1;Chr02.g08444.m1;Chr02.g08641.m1
658	GO:0009733	response_to_auxin	142	1	0.99998	Chr06.g44781.m1
659	GO:0044702	single_organism_reproductive_process	356	9	0.99998	Chr01.g04311.m1;Chr01.g04459.m1;Chr01.g04905.m1;Chr01.g04910.m1;Chr06.g39935.m1;Chr06.g45515.m1;Chr06.g45517.m1;Chr07.g49566.m1;Chr08.g54267.m1
660	GO:0099402	plant_organ_development	154	1	0.99999	Chr08.g54267.m1
661	GO:0009628	response_to_abiotic_stimulus	276	5	0.99999	Chr04.g31294.m1;Chr04.g31522.m1;Chr04.g31523.m1;Chr05.g33470.m1;Chr08.g54267.m1
662	GO:0022607	cellular_component_assembly	397	10	0.99999	Chr01.g02387.m1;Chr01.g02982.m1;Chr01.g03544.m1;Chr03.g20356.m1;Chr03.g20363.m1;Chr03.g20365.m1;Chr07.g46263.m1;Chr07.g46265.m1;Chr07.g46500.m1;Chr08.g53187.m1
663	GO:0016567	protein_ubiquitination	254	4	0.99999	Chr02.g13057.m1;Chr04.g31294.m1;Chr04.g31522.m1;Chr04.g31523.m1
664	GO:0071897	DNA_biosynthetic_process	232	3	1	Chr01.g08135.m1;Chr04.g26034.m1;Chr05.g34723.m1
665	GO:0006520	cellular_amino_acid_metabolic_process	290	5	1	Chr02.g09277.m1;Chr02.g12517.m1;Chr02.g12520.m1;Chr02.g12995.m1;Chr02.g13001.m1
666	GO:0006468	protein_phosphorylation	1415	64	1	Chr01.g00124.m1;Chr01.g04311.m1;Chr01.g04459.m1;Chr01.g04905.m1;Chr01.g04910.m1;Chr02.g09485.m1;Chr02.g09516.m1;Chr02.g09541.m1;Chr02.g09545.m1;Chr02.g09554.m1;Chr02.g09558.m1;Chr02.g09561.m1;Chr02.g09583.m1;Chr02.g09923.m1;Chr02.g09924.m1;Chr02.g09928.m1;Chr02.g10106.m1;Chr02.g10107.m1;Chr02.g10108.m1;Chr02.g10764.m1;Chr02.g10766.m1;Chr02.g10768.m1;Chr02.g10831.m1;Chr02.g10833.m1;Chr02.g10838.m1…
667	GO:0044267	cellular_protein_metabolic_process	3372	188	1	Chr01.g00124.m1;Chr01.g01768.m1;Chr01.g02488.m1;Chr01.g03963.m1;Chr01.g04311.m1;Chr01.g04459.m1;Chr01.g04905.m1;Chr01.g04910.m1;Chr01.g06419.m1;Chr01.g07594.m1;Chr01.g07598.m1;Chr02.g09052.m1;Chr02.g09277.m1;Chr02.g09485.m1;Chr02.g09516.m1;Chr02.g09541.m1;Chr02.g09545.m1;Chr02.g09554.m1;Chr02.g09558.m1;Chr02.g09561.m1;Chr02.g09583.m1;Chr02.g09923.m1;Chr02.g09924.m1;Chr02.g09928.m1;Chr02.g10027.m1…
668	GO:0000003	reproduction	396	9	1	Chr01.g04311.m1;Chr01.g04459.m1;Chr01.g04905.m1;Chr01.g04910.m1;Chr06.g39935.m1;Chr06.g45515.m1;Chr06.g45517.m1;Chr07.g49566.m1;Chr08.g54267.m1
669	GO:0022414	reproductive_process	396	9	1	Chr01.g04311.m1;Chr01.g04459.m1;Chr01.g04905.m1;Chr01.g04910.m1;Chr06.g39935.m1;Chr06.g45515.m1;Chr06.g45517.m1;Chr07.g49566.m1;Chr08.g54267.m1
670	GO:0032446	protein_modification_by_small_protein_conjugation	273	4	1	Chr02.g13057.m1;Chr04.g31294.m1;Chr04.g31522.m1;Chr04.g31523.m1
671	GO:0048367	shoot_system_development	175	1	1	Chr08.g54267.m1
672	GO:0006457	protein_folding	190	1	1	Chr07.g49717.m1
673	GO:0006629	lipid_metabolic_process	587	16	1	Chr02.g08377.m1;Chr04.g24238.m1;Chr04.g29177.m1;Chr04.g29915.m1;Chr06.g40079.m1;Chr06.g40080.m1;Chr06.g40081.m1;Chr06.g40082.m1;Chr06.g40083.m1;Chr06.g40084.m1;Chr06.g43009.m1;Chr07.g51137.m1;Chr07.g51287.m1;Chr08.g53998.m1;scaffold52.g58578.m1;scaffold61.g58603.m1
674	GO:0070647	protein_modification_by_small_protein_conjugation_or_removal	319	4	1	Chr02.g13057.m1;Chr04.g31294.m1;Chr04.g31522.m1;Chr04.g31523.m1
675	GO:0044767	single-organism_developmental_process	632	17	1	Chr01.g00553.m1;Chr01.g03892.m1;Chr01.g05307.m1;Chr01.g06349.m1;Chr01.g07151.m1;Chr02.g15495.m1;Chr08.g54267.m1;Chr08.g55969.m1;Chr08.g57383.m1;Chr08.g57384.m1;Chr08.g57385.m1;Chr08.g57386.m1;Chr08.g57388.m1;Chr08.g57389.m1;Chr08.g57390.m1;Chr08.g57392.m1;Chr08.g57395.m1
676	GO:0044085	cellular_component_biogenesis	622	16	1	Chr01.g02387.m1;Chr01.g02982.m1;Chr01.g03544.m1;Chr02.g08443.m1;Chr02.g08444.m1;Chr02.g08641.m1;Chr03.g20356.m1;Chr03.g20363.m1;Chr03.g20365.m1;Chr07.g46243.m1;Chr07.g46244.m1;Chr07.g46245.m1;Chr07.g46263.m1;Chr07.g46265.m1;Chr07.g46500.m1;Chr08.g53187.m1
677	GO:0048608	reproductive_structure_development	224	1	1	Chr08.g54267.m1
678	GO:0061458	reproductive_system_development	224	1	1	Chr08.g54267.m1
679	GO:0032502	developmental_process	662	17	1	Chr01.g00553.m1;Chr01.g03892.m1;Chr01.g05307.m1;Chr01.g06349.m1;Chr01.g07151.m1;Chr02.g15495.m1;Chr08.g54267.m1;Chr08.g55969.m1;Chr08.g57383.m1;Chr08.g57384.m1;Chr08.g57385.m1;Chr08.g57386.m1;Chr08.g57388.m1;Chr08.g57389.m1;Chr08.g57390.m1;Chr08.g57392.m1;Chr08.g57395.m1
680	GO:0003006	developmental_process_involved_in_reproduction	248	1	1	Chr08.g54267.m1
681	GO:0006511	ubiquitin-dependent_protein_catabolic_process	248	1	1	Chr02.g13057.m1
682	GO:0019941	modification-dependent_protein_catabolic_process	250	1	1	Chr02.g13057.m1
683	GO:0016310	phosphorylation	1962	86	1	Chr01.g00124.m1;Chr01.g04059.m1;Chr01.g04166.m1;Chr01.g04311.m1;Chr01.g04459.m1;Chr01.g04905.m1;Chr01.g04910.m1;Chr02.g09485.m1;Chr02.g09516.m1;Chr02.g09541.m1;Chr02.g09545.m1;Chr02.g09549.m1;Chr02.g09551.m1;Chr02.g09554.m1;Chr02.g09558.m1;Chr02.g09561.m1;Chr02.g09583.m1;Chr02.g09923.m1;Chr02.g09924.m1;Chr02.g09928.m1;Chr02.g10106.m1;Chr02.g10107.m1;Chr02.g10108.m1;Chr02.g10764.m1;Chr02.g10766.m1…
684	GO:0043632	modification-dependent_macromolecule_catabolic_process	256	1	1	Chr02.g13057.m1
685	GO:0006796	phosphate-containing_compound_metabolic_process	2495	117	1	Chr01.g00124.m1;Chr01.g04059.m1;Chr01.g04166.m1;Chr01.g04311.m1;Chr01.g04459.m1;Chr01.g04905.m1;Chr01.g04910.m1;Chr02.g09485.m1;Chr02.g09516.m1;Chr02.g09541.m1;Chr02.g09545.m1;Chr02.g09549.m1;Chr02.g09551.m1;Chr02.g09554.m1;Chr02.g09558.m1;Chr02.g09561.m1;Chr02.g09583.m1;Chr02.g09923.m1;Chr02.g09924.m1;Chr02.g09928.m1;Chr02.g10106.m1;Chr02.g10107.m1;Chr02.g10108.m1;Chr02.g10764.m1;Chr02.g10766.m1…
686	GO:0006793	phosphorus_metabolic_process	2499	117	1	Chr01.g00124.m1;Chr01.g04059.m1;Chr01.g04166.m1;Chr01.g04311.m1;Chr01.g04459.m1;Chr01.g04905.m1;Chr01.g04910.m1;Chr02.g09485.m1;Chr02.g09516.m1;Chr02.g09541.m1;Chr02.g09545.m1;Chr02.g09549.m1;Chr02.g09551.m1;Chr02.g09554.m1;Chr02.g09558.m1;Chr02.g09561.m1;Chr02.g09583.m1;Chr02.g09923.m1;Chr02.g09924.m1;Chr02.g09928.m1;Chr02.g10106.m1;Chr02.g10107.m1;Chr02.g10108.m1;Chr02.g10764.m1;Chr02.g10766.m1…
687	GO:0006886	intracellular_protein_transport	277	1	1	Chr05.g38280.m1
688	GO:0009791	post-embryonic_development	283	1	1	Chr08.g54267.m1
689	GO:0006464	cellular_protein_modification_process	2269	99	1	Chr01.g00124.m1;Chr01.g04311.m1;Chr01.g04459.m1;Chr01.g04905.m1;Chr01.g04910.m1;Chr02.g09485.m1;Chr02.g09516.m1;Chr02.g09541.m1;Chr02.g09545.m1;Chr02.g09554.m1;Chr02.g09558.m1;Chr02.g09561.m1;Chr02.g09583.m1;Chr02.g09923.m1;Chr02.g09924.m1;Chr02.g09928.m1;Chr02.g10106.m1;Chr02.g10107.m1;Chr02.g10108.m1;Chr02.g10764.m1;Chr02.g10766.m1;Chr02.g10768.m1;Chr02.g10831.m1;Chr02.g10833.m1;Chr02.g10838.m1…
690	GO:0036211	protein_modification_process	2269	99	1	Chr01.g00124.m1;Chr01.g04311.m1;Chr01.g04459.m1;Chr01.g04905.m1;Chr01.g04910.m1;Chr02.g09485.m1;Chr02.g09516.m1;Chr02.g09541.m1;Chr02.g09545.m1;Chr02.g09554.m1;Chr02.g09558.m1;Chr02.g09561.m1;Chr02.g09583.m1;Chr02.g09923.m1;Chr02.g09924.m1;Chr02.g09928.m1;Chr02.g10106.m1;Chr02.g10107.m1;Chr02.g10108.m1;Chr02.g10764.m1;Chr02.g10766.m1;Chr02.g10768.m1;Chr02.g10831.m1;Chr02.g10833.m1;Chr02.g10838.m1…
691	GO:0046907	intracellular_transport	321	1	1	Chr05.g38280.m1
692	GO:0034613	cellular_protein_localization	328	1	1	Chr05.g38280.m1
693	GO:0070727	cellular_macromolecule_localization	336	1	1	Chr05.g38280.m1
694	GO:0051649	establishment_of_localization_in_cell	340	1	1	Chr05.g38280.m1
695	GO:0048731	system_development	341	1	1	Chr08.g54267.m1
696	GO:0015031	protein_transport	346	1	1	Chr05.g38280.m1
697	GO:0043412	macromolecule_modification	2420	101	1	Chr01.g00124.m1;Chr01.g04311.m1;Chr01.g04459.m1;Chr01.g04905.m1;Chr01.g04910.m1;Chr02.g09485.m1;Chr02.g09516.m1;Chr02.g09541.m1;Chr02.g09545.m1;Chr02.g09554.m1;Chr02.g09558.m1;Chr02.g09561.m1;Chr02.g09583.m1;Chr02.g09923.m1;Chr02.g09924.m1;Chr02.g09928.m1;Chr02.g10106.m1;Chr02.g10107.m1;Chr02.g10108.m1;Chr02.g10764.m1;Chr02.g10766.m1;Chr02.g10768.m1;Chr02.g10831.m1;Chr02.g10833.m1;Chr02.g10838.m1…
698	GO:0045184	establishment_of_protein_localization	356	1	1	Chr05.g38280.m1
699	GO:0032501	multicellular_organismal_process	642	9	1	Chr01.g04311.m1;Chr01.g04459.m1;Chr01.g04905.m1;Chr01.g04910.m1;Chr06.g39935.m1;Chr06.g45515.m1;Chr06.g45517.m1;Chr07.g49566.m1;Chr08.g54267.m1
700	GO:0008104	protein_localization	396	1	1	Chr05.g38280.m1
701	GO:0048856	anatomical_structure_development	624	7	1	Chr01.g00553.m1;Chr01.g03892.m1;Chr01.g05307.m1;Chr01.g06349.m1;Chr01.g07151.m1;Chr08.g54267.m1;Chr08.g55969.m1
702	GO:0051641	cellular_localization	407	1	1	Chr05.g38280.m1
703	GO:0007275	multicellular_organism_development	534	1	1	Chr08.g54267.m1
704	GO:0008150	biological_process	16313	1202	1	Chr01.g00083.m1;Chr01.g00124.m1;Chr01.g00252.m1;Chr01.g00553.m1;Chr01.g00638.m1;Chr01.g00722.m1;Chr01.g00723.m1;Chr01.g01012.m2;Chr01.g01347.m1;Chr01.g01362.m1;Chr01.g01421.m1;Chr01.g01599.m1;Chr01.g01637.m1;Chr01.g01644.m1;Chr01.g01646.m1;Chr01.g01768.m1;Chr01.g01899.m1;Chr01.g02252.m1;Chr01.g02253.m1;Chr01.g02254.m1;Chr01.g02362.m1;Chr01.g02387.m1;Chr01.g02474.m1;Chr01.g02477.m1;Chr01.g02481.m1…
705	GO:0044707	single-multicellular_organism_process	544	1	1	Chr08.g54267.m1
