# Supplementary material for: Genome assembly of Melilotus officinalis provides a new reference genome for functional genomics
Source: BMC Genom Data. 2024 Apr 18;25:37. doi: 10.1186/s12863-024-01224-y (PMC11025269; doi:10.1186/s12863-024-01224-y)
Supplement: Supplementary file 3 — Supplementary Material 3 [file 12863_2024_1224_MOESM3_ESM.xls]

## Sheet: GO eggNOG
Supplementary Table S1 GO, eggNOG, NR, KEGG and SP annotation results.
GO
#Query_ID	Description	Biological Process	Cellular Component	Molecular Function
Chr01.g00037.m1	d-cysteine desulfhydrase mitochondrial	GO:0009693//ethylene biosynthetic process; GO:0019447//D-cysteine catabolic process	GO:0005739//mitochondrion; GO:0005829//cytosol; GO:0009507//chloroplast	GO:0008660//1-aminocyclopropane-1-carboxylate deaminase activity; GO:0019148//D-cysteine desulfhydrase activity; GO:0050897//cobalt ion binding
Chr01.g00040.m1	annexin d5	-	-	GO:0005509//calcium ion binding; GO:0005544//calcium-dependent phospholipid binding
Chr01.g00043.m1	potassium transporter 25	GO:0071805//potassium ion transmembrane transport	GO:0016021//integral component of membrane	GO:0015079//potassium ion transmembrane transporter activity
Chr01.g00044.m1	nudix hydrolase mitochondrial-like	-	GO:0016021//integral component of membrane	GO:0008486//diphosphoinositol-polyphosphate diphosphatase activity; GO:0052840//inositol diphosphate tetrakisphosphate diphosphatase activity; GO:0052843//inositol-1-diphosphate-2,3,4,5,6-pentakisphosphate diphosphatase activity; GO:0052844//inositol-3-diphosphate-1,2,4,5,6-pentakisphosphate diphosphatase activity; GO:0052845//inositol-5-diphosphate-1,2,3,4,6-pentakisphosphate diphosphatase activ…
Chr01.g00045.m1	probable inactive receptor kinase at1g48480	GO:0006468//protein phosphorylation	GO:0016021//integral component of membrane	GO:0004672//protein kinase activity; GO:0005524//ATP binding
Chr01.g00046.m1	tpr repeat-containing thioredoxin tdx	GO:0006457//protein folding; GO:0010286//heat acclimation; GO:0045454//cell redox homeostasis; GO:0051259//protein complex oligomerization; GO:0055114//oxidation-reduction process	GO:0005623//obsolete cell	GO:0016671//oxidoreductase activity, acting on a sulfur group of donors, disulfide as acceptor; GO:0030544//Hsp70 protein binding
Chr01.g00047.m1	abc transporter g family member str	GO:0055085//transmembrane transport	GO:0005886//plasma membrane; GO:0016021//integral component of membrane	GO:0005524//ATP binding; GO:0042626//ATPase-coupled transmembrane transporter activity
Chr01.g00049.m1	uncharacterized protein loc109799593 isoform x1	-	GO:0016020//membrane	-
Chr01.g00054.m2	protection of telomeres protein 1b	GO:0000723//telomere maintenance	GO:0000784//nuclear chromosome, telomeric region	GO:0043047//single-stranded telomeric DNA binding
Chr01.g00056.m1	phosphoethanolamine n-methyltransferase	GO:0006656//phosphatidylcholine biosynthetic process; GO:0032259//methylation	-	GO:0000234//phosphoethanolamine N-methyltransferase activity
Chr01.g00057.m1	protein c2-domain aba-related 4	-	-	GO:0004609//phosphatidylserine decarboxylase activity
Chr01.g00059.m1	eukaryotic translation initiation factor 3 subunit g	GO:0001731//formation of translation preinitiation complex; GO:0006446//regulation of translational initiation	GO:0005852//eukaryotic translation initiation factor 3 complex; GO:0016282//eukaryotic 43S preinitiation complex; GO:0033290//eukaryotic 48S preinitiation complex	GO:0000166//nucleotide binding; GO:0003743//translation initiation factor activity
Chr01.g00060.m1	translocon at the outer membrane of chloroplasts 64	-	GO:0031359//integral component of chloroplast outer membrane	GO:0016884//carbon-nitrogen ligase activity, with glutamine as amido-N-donor
Chr01.g00062.m1	translocon at the outer membrane of chloroplasts 64	GO:0015031//protein transport	GO:0031359//integral component of chloroplast outer membrane	GO:0005515//protein binding; GO:0016884//carbon-nitrogen ligase activity, with glutamine as amido-N-donor
Chr01.g00063.m1	carrier protein er-ant1	GO:0006412//translation; GO:0015866//ADP transport; GO:0015867//ATP transport; GO:0048316//seed development; GO:0048364//root development; GO:0048367//shoot system development; GO:0055085//transmembrane transport	GO:0005743//mitochondrial inner membrane; GO:0005789//endoplasmic reticulum membrane; GO:0016021//integral component of membrane	GO:0003735//structural constituent of ribosome; GO:0005471//ATP:ADP antiporter activity
Chr01.g00064.m1	tubulin beta chain	GO:0007017//microtubule-based process	GO:0005737//cytoplasm; GO:0005874//microtubule	GO:0003924//GTPase activity; GO:0005200//structural constituent of cytoskeleton; GO:0005525//GTP binding
Chr01.g00067.m1	wuschel-related homeobox 1	-	GO:0005634//nucleus	GO:0003677//DNA binding
Chr01.g00069.m1	atp-dependent zinc metalloprotease ftsh mitochondrial	GO:0006508//proteolysis	GO:0016021//integral component of membrane	GO:0004222//metalloendopeptidase activity; GO:0005524//ATP binding; GO:0008270//zinc ion binding
Chr01.g00070.m1	zinc finger mym-type protein 1-like	-	-	GO:0003676//nucleic acid binding
Chr01.g00072.m1	probable calcium-binding protein cml26	-	-	GO:0005509//calcium ion binding
Chr01.g00073.m1	ras-related protein raba6b	GO:0007264//small GTPase mediated signal transduction	GO:0005622//intracellular	GO:0005525//GTP binding
Chr01.g00074.m1	golgin candidate 2 isoform x1	GO:0000301//retrograde transport, vesicle recycling within Golgi; GO:0007030//Golgi organization	GO:0000139//Golgi membrane; GO:0016021//integral component of membrane; GO:0031985//Golgi cisterna	-
Chr01.g00076.m2	uncharacterized protein loc11415765 isoform x1	GO:0006629//lipid metabolic process; GO:0055114//oxidation-reduction process	GO:0005737//cytoplasm; GO:0016021//integral component of membrane	GO:0016627//oxidoreductase activity, acting on the CH-CH group of donors
Chr01.g00077.m1	peptidyl-prolyl cis-trans isomerase fkbp17- chloroplastic	GO:0000413//protein peptidyl-prolyl isomerization; GO:0006457//protein folding	-	GO:0003755//peptidyl-prolyl cis-trans isomerase activity
Chr01.g00078.m1	probable serine threonine-protein kinase sis8 isoform x1	GO:0006468//protein phosphorylation	-	GO:0004672//protein kinase activity; GO:0005524//ATP binding
Chr01.g00079.m1	histone h1-like	-	GO:0005694//chromosome	-
Chr01.g00080.m1	mitogen-activated protein kinase 9 isoform x2	GO:0000165//MAPK cascade	GO:0005622//intracellular	GO:0004707//MAP kinase activity; GO:0005524//ATP binding
Chr01.g00081.m1	mitogen-activated protein kinase 9 isoform x2	GO:0000165//MAPK cascade	GO:0005622//intracellular	GO:0004707//MAP kinase activity; GO:0005524//ATP binding
Chr01.g00082.m1	pentatricopeptide repeat-containing protein at4g02750	-	-	GO:0008270//zinc ion binding
Chr01.g00083.m1	ccr4-not transcription complex subunit 9	GO:0006402//mRNA catabolic process	GO:0030014//CCR4-NOT complex	-
Chr01.g00085.m1	uncharacterized protein at5g39865	GO:0045454//cell redox homeostasis; GO:0055114//oxidation-reduction process	GO:0005623//obsolete cell	GO:0009055//electron transfer activity; GO:0015035//protein disulfide oxidoreductase activity
Chr01.g00086.m1	uncharacterized gpi-anchored protein at4g28100-like	-	GO:0016021//integral component of membrane	-
Chr01.g00089.m1	alpha-dioxygenase 2	GO:0006979//response to oxidative stress; GO:0055114//oxidation-reduction process; GO:0098869//cellular oxidant detoxification	-	GO:0004601//peroxidase activity; GO:0020037//heme binding; GO:0051213//dioxygenase activity
Chr01.g00091.m1	peroxisome biogenesis protein 3-2	GO:0007031//peroxisome organization	GO:0005779//integral component of peroxisomal membrane	-
Chr01.g00092.m1	uncharacterized protein loc101504163	-	GO:0016021//integral component of membrane	-
Chr01.g00093.m1	pre-mrna-splicing factor spf27 homolog	GO:0000398//mRNA splicing, via spliceosome; GO:0009870//defense response signaling pathway, resistance gene-dependent; GO:0002758//innate immune response-activating signal transduction; GO:0042742//defense response to bacterium; GO:0050832//defense response to fungus	GO:0000974//Prp19 complex; GO:0005730//nucleolus; GO:0071011//precatalytic spliceosome; GO:0071012//catalytic step 1 spliceosome; GO:0071013//catalytic step 2 spliceosome	-
Chr01.g00095.m1	eukaryotic peptide chain release factor gtp-binding subunit erf3a isoform x2	GO:0006414//translational elongation	-	GO:0003746//translation elongation factor activity; GO:0003924//GTPase activity; GO:0005525//GTP binding
Chr01.g00096.m1	uncharacterized protein loc11426510	-	GO:0009507//chloroplast	-
Chr01.g00097.m1	protein plastid movement impaired 1	GO:0009902//chloroplast relocation	GO:0005623//obsolete cell	-
Chr01.g00098.m1	protein detoxification 16	GO:0006855//drug transmembrane transport	GO:0016021//integral component of membrane	GO:0042910//xenobiotic transmembrane transporter activity; GO:0015297//antiporter activity
Chr01.g00099.m1	protein detoxification 16	GO:0006855//drug transmembrane transport	GO:0016021//integral component of membrane	GO:0042910//xenobiotic transmembrane transporter activity; GO:0015297//antiporter activity
Chr01.g00100.m1	glycosyltransferase family 61 protein	-	GO:0016021//integral component of membrane	GO:0016757//transferase activity, transferring glycosyl groups
Chr01.g00101.m1	glycosyltransferase family 61 protein	-	GO:0016021//integral component of membrane	GO:0016757//transferase activity, transferring glycosyl groups
Chr01.g00102.m1	d -box atp-dependent rna helicase d 3	GO:0006396//RNA processing	GO:0005634//nucleus; GO:0005737//cytoplasm	GO:0003724//RNA helicase activity; GO:0005524//ATP binding; GO:0003723//RNA binding
Chr01.g00103.m1	t-complex protein 1 subunit delta	GO:0006457//protein folding	GO:0005737//cytoplasm	GO:0005524//ATP binding; GO:0051082//unfolded protein binding
Chr01.g00104.m1	uncharacterized pkhd-type hydroxylase at1g22950-like isoform x2	GO:0055114//oxidation-reduction process	-	GO:0005506//iron ion binding; GO:0016705//oxidoreductase activity, acting on paired donors, with incorporation or reduction of molecular oxygen; GO:0031418//L-ascorbic acid binding
Chr01.g00105.m1	uncharacterized protein loc11414391	-	GO:0016021//integral component of membrane	-
Chr01.g00107.m1	uncharacterized protein loc11409628 isoform x2	-	GO:0016021//integral component of membrane	-
Chr01.g00108.m1	uncharacterized protein loc11411172	-	GO:0016021//integral component of membrane	-
Chr01.g00110.m1	protein iojap- mitochondrial	-	GO:0005739//mitochondrion	-
Chr01.g00114.m1	uncharacterized protein loc11411170	-	-	GO:0008270//zinc ion binding
Chr01.g00115.m2	protein suppressor of fri 4 isoform x1	GO:0009910//negative regulation of flower development	GO:0005634//nucleus	GO:0003677//DNA binding; GO:0042803//protein homodimerization activity; GO:0046872//metal ion binding; GO:0046982//protein heterodimerization activity
Chr01.g00119.m1	probable splicing factor 3a subunit 1	GO:0006396//RNA processing	-	GO:0003723//RNA binding
Chr01.g00120.m1	histidine kinase 4	GO:0000160//phosphorelay signal transduction system; GO:0018106//peptidyl-histidine phosphorylation; GO:0023014//signal transduction by protein phosphorylation	GO:0005622//intracellular; GO:0016021//integral component of membrane	GO:0000155//phosphorelay sensor kinase activity
Chr01.g00121.m1	26s proteasome non-atpase regulatory subunit 1-like a	GO:0042176//regulation of protein catabolic process; GO:0043161//proteasome-mediated ubiquitin-dependent protein catabolic process; GO:0050790//regulation of catalytic activity	GO:0005634//nucleus; GO:0008540//proteasome regulatory particle, base subcomplex; GO:0016021//integral component of membrane; GO:0034515//proteasome storage granule	GO:0004175//endopeptidase activity; GO:0030234//enzyme regulator activity
Chr01.g00122.m1	receptor protein kinase tmk1	-	-	GO:0016740//transferase activity
Chr01.g00124.m1	receptor protein kinase tmk1	GO:0006468//protein phosphorylation	GO:0016021//integral component of membrane	GO:0004674//protein serine/threonine kinase activity; GO:0005524//ATP binding
Chr01.g00126.m1	clathrin assembly protein	GO:0048268//clathrin coat assembly	GO:0030136//clathrin-coated vesicle	GO:0005545//1-phosphatidylinositol binding; GO:0030276//clathrin binding
Chr01.g00129.m1	mitochondrial import receptor subunit tom40-1-like	GO:0055085//transmembrane transport	GO:0005741//mitochondrial outer membrane	-
Chr01.g00130.m1	uncharacterized protein loc11410140	-	GO:0005622//intracellular	GO:0008270//zinc ion binding
Chr01.g00131.m1	binding partner of acd11 1	-	-	GO:0000166//nucleotide binding; GO:0003676//nucleic acid binding
Chr01.g00133.m1	small nuclear ribonucleoprotein sm d2	GO:0000387//spliceosomal snRNP assembly	GO:0005682//U5 snRNP; GO:0005685//U1 snRNP; GO:0005686//U2 snRNP; GO:0019013//viral nucleocapsid; GO:0046540//U4/U6 x U5 tri-snRNP complex; GO:0071011//precatalytic spliceosome; GO:0071013//catalytic step 2 spliceosome	-
Chr01.g00135.m1	aspartate-semialdehyde dehydrogenase	GO:0009086//methionine biosynthetic process; GO:0009088//threonine biosynthetic process; GO:0009089//lysine biosynthetic process via diaminopimelate; GO:0009097//isoleucine biosynthetic process; GO:0055114//oxidation-reduction process	GO:0005737//cytoplasm	GO:0003942//N-acetyl-gamma-glutamyl-phosphate reductase activity; GO:0004073//aspartate-semialdehyde dehydrogenase activity; GO:0046983//protein dimerization activity; GO:0050661//NADP binding; GO:0051287//NAD binding
Chr01.g00136.m1	ell-associated factor eaf	GO:0006355//regulation of transcription, DNA-templated; GO:0006414//translational elongation	GO:0032783//super elongation complex	GO:0003746//translation elongation factor activity
Chr01.g00137.m1	disease resistance-like protein dsc1	-	-	GO:0000166//nucleotide binding
Chr01.g00138.m1	26s proteasome non-atpase regulatory subunit 8 homolog a	GO:0043161//proteasome-mediated ubiquitin-dependent protein catabolic process; GO:0043248//proteasome assembly	GO:0005634//nucleus; GO:0005829//cytosol; GO:0008541//proteasome regulatory particle, lid subcomplex	-
Chr01.g00144.m1	disease resistance-like protein dsc1	-	-	GO:0000166//nucleotide binding
Chr01.g00145.m1	vacuolar iron transporter 1	GO:0006880//intracellular sequestering of iron ion; GO:0030026//cellular manganese ion homeostasis; GO:0034755//iron ion transmembrane transport; GO:0071281//cellular response to iron ion; GO:0071421//manganese ion transmembrane transport	GO:0005774//vacuolar membrane; GO:0016021//integral component of membrane	GO:0005381//iron ion transmembrane transporter activity; GO:0005384//manganese ion transmembrane transporter activity
Chr01.g00146.m1	vacuolar iron transporter 1	GO:0006880//intracellular sequestering of iron ion; GO:0030026//cellular manganese ion homeostasis; GO:0034755//iron ion transmembrane transport; GO:0071281//cellular response to iron ion; GO:0071421//manganese ion transmembrane transport	GO:0005774//vacuolar membrane; GO:0016021//integral component of membrane	GO:0005381//iron ion transmembrane transporter activity; GO:0005384//manganese ion transmembrane transporter activity
Chr01.g00147.m1	heat stress transcription factor a-8	GO:0006355//regulation of transcription, DNA-templated	GO:0005634//nucleus	GO:0003700//DNA-binding transcription factor activity; GO:0043565//sequence-specific DNA binding
Chr01.g00148.m1	#NAME?	GO:0005992//trehalose biosynthetic process	-	GO:0003824//catalytic activity
Chr01.g00149.m1	pentatricopeptide repeat-containing protein at3g23330	-	-	GO:0008270//zinc ion binding
Chr01.g00152.m1	probable phospholipid hydroperoxide glutathione peroxidase	GO:0009738//abscisic acid-activated signaling pathway; GO:0042542//response to hydrogen peroxide; GO:0042631//cellular response to water deprivation; GO:0055114//oxidation-reduction process; GO:0098869//cellular oxidant detoxification	GO:0005768//endosome; GO:0005802//trans-Golgi network	GO:0004602//glutathione peroxidase activity
Chr01.g00154.m1	adagio protein 3	GO:0006355//regulation of transcription, DNA-templated; GO:0007623//circadian rhythm; GO:0009637//response to blue light; GO:0009911//positive regulation of flower development	-	GO:0001046//core promoter sequence-specific DNA binding
Chr01.g00155.m1	dynamin-related protein 1c	-	-	GO:0003924//GTPase activity; GO:0005525//GTP binding
Chr01.g00156.m1	transcription termination factor chloroplastic	GO:0006355//regulation of transcription, DNA-templated	GO:0005739//mitochondrion	GO:0003690//double-stranded DNA binding
Chr01.g00157.m1	microtubule-associated protein 70-2	GO:0007010//cytoskeleton organization	-	GO:0008017//microtubule binding
Chr01.g00158.m1	e3 ubiquitin protein ligase rie1	GO:0016567//protein ubiquitination; GO:0043161//proteasome-mediated ubiquitin-dependent protein catabolic process	GO:0016021//integral component of membrane	GO:0008270//zinc ion binding; GO:0061630//ubiquitin protein ligase activity
Chr01.g00159.m1	nuclear pore complex protein nup155	GO:0000972//transcription-dependent tethering of RNA polymerase II gene DNA at nuclear periphery; GO:0006405//RNA export from nucleus; GO:0006606//protein import into nucleus; GO:0036228//protein localization to nuclear inner membrane	GO:0005730//nucleolus; GO:0005886//plasma membrane; GO:0009506//plasmodesma; GO:0009507//chloroplast; GO:0044611//nuclear pore inner ring	GO:0017056//structural constituent of nuclear pore
Chr01.g00160.m1	protein vac14 homolog	GO:0043550//regulation of lipid kinase activity	GO:0070772//PAS complex	-
Chr01.g00162.m1	vacuolar 14 fab1-binding region protein	GO:0043550//regulation of lipid kinase activity	GO:0070772//PAS complex	GO:0016787//hydrolase activity
Chr01.g00163.m1	ankyrin repeat-containing protein at2g01680	-	GO:0016021//integral component of membrane	-
Chr01.g00164.m1	ubiquitin fusion degradation protein 1 homolog	GO:0006511//ubiquitin-dependent protein catabolic process	-	-
Chr01.g00165.m1	probable calcium-binding protein cml25	-	-	GO:0005509//calcium ion binding
Chr01.g00168.m1	actin-histidine n-methyltransferase	GO:0018026//peptidyl-lysine monomethylation	-	GO:0016279//protein-lysine N-methyltransferase activity
Chr01.g00170.m1	nudix hydrolase mitochondrial-like	-	-	GO:0016787//hydrolase activity
Chr01.g00171.m1	protein xap5 circadian timekeeper	GO:0009637//response to blue light; GO:0009873//ethylene-activated signaling pathway; GO:0010099//regulation of photomorphogenesis; GO:0010114//response to red light; GO:0042752//regulation of circadian rhythm	GO:0005634//nucleus	-
Chr01.g00172.m1	40s ribosomal protein s15	GO:0000028//ribosomal small subunit assembly; GO:0006412//translation	GO:0022627//cytosolic small ribosomal subunit	GO:0003723//RNA binding; GO:0003735//structural constituent of ribosome
Chr01.g00173.m1	fe(2+) transport protein 1-like	GO:0071577//zinc ion transmembrane transport	GO:0016021//integral component of membrane	GO:0005385//zinc ion transmembrane transporter activity
Chr01.g00175.m1	cysteine-rich repeat secretory protein 12	-	GO:0009506//plasmodesma; GO:0016021//integral component of membrane	-
Chr01.g00176.m1	uncharacterized protein loc11416743	GO:0006886//intracellular protein transport	GO:0005783//endoplasmic reticulum; GO:0016021//integral component of membrane	-
Chr01.g00178.m1	f-box protein skip28	GO:0009793//embryo development ending in seed dormancy	-	-
Chr01.g00179.m1	dynein light chain flagellar outer arm	GO:0007017//microtubule-based process	GO:0030286//dynein complex	-
Chr01.g00180.m1	protein plant cadmium resistance 2-like	-	GO:0016021//integral component of membrane	-
Chr01.g00181.m1	protein plant cadmium resistance 2	-	GO:0016021//integral component of membrane	-
Chr01.g00182.m1	exocyst complex component sec8	GO:0006904//vesicle docking involved in exocytosis; GO:0015031//protein transport	GO:0000145//exocyst	-
Chr01.g00184.m1	protein plant cadmium resistance 2-like	-	GO:0016021//integral component of membrane	-
Chr01.g00186.m1	o-fucosyltransferase 30	-	GO:0005768//endosome; GO:0005802//trans-Golgi network; GO:0016021//integral component of membrane	GO:0016757//transferase activity, transferring glycosyl groups
Chr01.g00187.m1	protein plant cadmium resistance 2-like	-	GO:0016021//integral component of membrane	-
Chr01.g00188.m1	endoglucanase 8	GO:0030245//cellulose catabolic process	-	GO:0008810//cellulase activity
Chr01.g00189.m1	uncharacterized crm domain-containing protein chloroplastic	-	-	GO:0003723//RNA binding
Chr01.g00190.m1	21 kda protein	GO:0043086//negative regulation of catalytic activity	-	GO:0004857//enzyme inhibitor activity
Chr01.g00191.m1	aspartate--trna chloroplastic mitochondrial	GO:0006418//tRNA aminoacylation for protein translation	GO:0005737//cytoplasm	GO:0003676//nucleic acid binding; GO:0004812//aminoacyl-tRNA ligase activity; GO:0005524//ATP binding
Chr01.g00192.m1	pectinesterase pectinesterase inhibitor	GO:0042545//cell wall modification; GO:0043086//negative regulation of catalytic activity; GO:0045490//pectin catabolic process	GO:0005618//cell wall	GO:0004857//enzyme inhibitor activity; GO:0030599//pectinesterase activity; GO:0045330//aspartyl esterase activity
Chr01.g00193.m1	pectinesterase pectinesterase inhibitor	GO:0042545//cell wall modification; GO:0043086//negative regulation of catalytic activity; GO:0045490//pectin catabolic process	GO:0005618//cell wall	GO:0004857//enzyme inhibitor activity; GO:0030599//pectinesterase activity; GO:0045330//aspartyl esterase activity
Chr01.g00194.m1	cytoplasmic	GO:0005978//glycogen biosynthetic process; GO:0006006//glucose metabolic process; GO:0009590//detection of gravity; GO:0019252//starch biosynthetic process; GO:0019388//galactose catabolic process	GO:0005829//cytosol; GO:0009570//chloroplast stroma; GO:0010319//stromule	GO:0000287//magnesium ion binding; GO:0004614//phosphoglucomutase activity
Chr01.g00195.m1	leaf rust 10 disease-resistance locus receptor-like protein kinase-like	GO:0018108//peptidyl-tyrosine phosphorylation	GO:0016021//integral component of membrane	GO:0004674//protein serine/threonine kinase activity; GO:0004714//transmembrane receptor protein tyrosine kinase activity; GO:0005524//ATP binding
Chr01.g00196.m1	protein sar deficient 1	GO:0006950//response to stress	-	GO:0005516//calmodulin binding
Chr01.g00197.m1	protein sar deficient 1	GO:0006950//response to stress	-	GO:0005516//calmodulin binding
Chr01.g00198.m1	crm-domain containing factor chloroplastic mitochondrial isoform x2	-	-	GO:0003723//RNA binding
Chr01.g00201.m1	rhomboid-like protein 2	GO:0016485//protein processing	GO:0016021//integral component of membrane	GO:0004252//serine-type endopeptidase activity
Chr01.g00206.m1	ap-3 complex subunit delta	GO:0006886//intracellular protein transport; GO:0007032//endosome organization; GO:0016192//vesicle-mediated transport; GO:0080171//lytic vacuole organization; GO:1990019//protein storage vacuole organization	GO:0005794//Golgi apparatus; GO:0030117//membrane coat	GO:0008565//obsolete protein transporter activity
Chr01.g00207.m1	zinc finger protein brutus isoform x1	-	-	GO:0008270//zinc ion binding
Chr01.g00208.m1	n6-adenosine-methyltransferase mt-a70-like	GO:0006139//nucleobase-containing compound metabolic process; GO:0032259//methylation	-	GO:0008168//methyltransferase activity
Chr01.g00209.m1	n6-adenosine-methyltransferase mt-a70-like	GO:0006139//nucleobase-containing compound metabolic process; GO:0032259//methylation	-	GO:0008168//methyltransferase activity
Chr01.g00216.m1	plant synaptotagmin	-	GO:0016021//integral component of membrane	-
Chr01.g00219.m1	cleavage stimulating factor 64	GO:0009749//response to glucose; GO:0031124//mRNA 3'-end processing; GO:0035194//post-transcriptional gene silencing by RNA	-	-
Chr01.g00220.m1	uncharacterized protein loc11410128	GO:0006412//translation; GO:0042254//ribosome biogenesis	GO:0016021//integral component of membrane; GO:0022625//cytosolic large ribosomal subunit	GO:0003723//RNA binding; GO:0003735//structural constituent of ribosome
Chr01.g00222.m1	kinesin motor catalytic domain protein	GO:0007018//microtubule-based movement	GO:0005871//kinesin complex	GO:0000166//nucleotide binding; GO:0003777//microtubule motor activity; GO:0016887//ATPase activity
Chr01.g00223.m1	zinc finger protein constans-like 16	GO:0009641//shade avoidance; GO:0010223//secondary shoot formation; GO:0045893//positive regulation of transcription, DNA-templated	GO:0005730//nucleolus	GO:0008270//zinc ion binding
Chr01.g00226.m1	aluminum-activated malate transporter 9	GO:0015743//malate transport	GO:0016021//integral component of membrane	-
Chr01.g00227.m1	aluminum-activated malate transporter 9	GO:0015743//malate transport	GO:0016021//integral component of membrane	-
Chr01.g00228.m1	cytochrome p450 cyp736a12-like	GO:0055114//oxidation-reduction process	GO:0016021//integral component of membrane	GO:0004497//monooxygenase activity; GO:0005506//iron ion binding; GO:0016705//oxidoreductase activity, acting on paired donors, with incorporation or reduction of molecular oxygen; GO:0020037//heme binding
Chr01.g00229.m1	denn domain and wd repeat-containing protein scd1 isoform x1	GO:0009825//multidimensional cell growth; GO:0010235//guard mother cell cytokinesis; GO:0045824//negative regulation of innate immune response	GO:0005886//plasma membrane; GO:0030136//clathrin-coated vesicle	-
Chr01.g00231.m1	protein casp	GO:0006891//intra-Golgi vesicle-mediated transport	GO:0005768//endosome; GO:0005802//trans-Golgi network; GO:0030173//integral component of Golgi membrane	-
Chr01.g00232.m1	transcriptional factor b3 family protein	GO:0006355//regulation of transcription, DNA-templated	GO:0005634//nucleus	GO:0003677//DNA binding
Chr01.g00234.m1	peptidyl-trna chloroplastic	GO:0032543//mitochondrial translation	GO:0005739//mitochondrion; GO:0009507//chloroplast	GO:0004045//aminoacyl-tRNA hydrolase activity
Chr01.g00241.m1	lipase 1	GO:0006629//lipid metabolic process	GO:0016021//integral component of membrane	GO:0016787//hydrolase activity
Chr01.g00242.m2	3-hydroxyisobutyryl- hydrolase-like protein mitochondrial isoform x1	-	-	GO:0003860//3-hydroxyisobutyryl-CoA hydrolase activity
Chr01.g00244.m1	protein sodium potassium root defective 2	GO:0030001//metal ion transport; GO:0046916//cellular transition metal ion homeostasis	GO:0005737//cytoplasm	GO:0046914//transition metal ion binding
Chr01.g00247.m1	protein sodium potassium root defective 2	GO:0030001//metal ion transport; GO:0046916//cellular transition metal ion homeostasis	GO:0005737//cytoplasm	GO:0046914//transition metal ion binding
Chr01.g00248.m1	probable adp-ribosylation factor gtpase-activating protein agd14 isoform x2	GO:0043547//positive regulation of GTPase activity	-	GO:0005096//GTPase activator activity
Chr01.g00249.m1	probable serine incorporator isoform x1	GO:0015825//L-serine transport	GO:0016021//integral component of membrane	GO:0015194//L-serine transmembrane transporter activity
Chr01.g00252.m1	retrovirus-related pol polyprotein from transposon re1	GO:0043547//positive regulation of GTPase activity	-	GO:0005096//GTPase activator activity
Chr01.g00253.m1	aldehyde dehydrogenase family 2 member c4 isoform x1	GO:0055114//oxidation-reduction process	-	GO:0004029//aldehyde dehydrogenase (NAD+) activity
Chr01.g00254.m1	aldehyde dehydrogenase family 2 member c4	GO:0055114//oxidation-reduction process	-	GO:0001758//retinal dehydrogenase activity; GO:0004029//aldehyde dehydrogenase (NAD+) activity; GO:0050269//coniferyl-aldehyde dehydrogenase activity
Chr01.g00255.m1	aldehyde dehydrogenase family 2 member c4-like	GO:0055114//oxidation-reduction process	-	GO:0016620//oxidoreductase activity, acting on the aldehyde or oxo group of donors, NAD or NADP as acceptor
Chr01.g00259.m1	ras-related protein rhn1 isoform x1	GO:0007264//small GTPase mediated signal transduction	GO:0005622//intracellular	GO:0005525//GTP binding
Chr01.g00260.m1	uncharacterized protein loc11409615	GO:0015031//protein transport	-	-
Chr01.g00262.m1	transcription repressor ofp8	GO:0045892//negative regulation of transcription, DNA-templated	-	-
Chr01.g00263.m1	probable polyol transporter 6	GO:0055085//transmembrane transport	GO:0016021//integral component of membrane	GO:0022857//transmembrane transporter activity
Chr01.g00264.m1	protein sym1	-	GO:0016021//integral component of membrane	-
Chr01.g00265.m1	protein far1-related sequence 5-like	GO:0006355//regulation of transcription, DNA-templated	-	GO:0003677//DNA binding
Chr01.g00266.m1	abc transporter i family member 17	-	GO:0005774//vacuolar membrane; GO:0005886//plasma membrane	GO:0005524//ATP binding; GO:0016887//ATPase activity
Chr01.g00268.m1	chloroplast processing peptidase	GO:0006508//proteolysis; GO:0010027//thylakoid membrane organization; GO:0051604//protein maturation	GO:0009526//plastid envelope; GO:0009535//chloroplast thylakoid membrane; GO:0016021//integral component of membrane	GO:0008236//serine-type peptidase activity
Chr01.g00270.m1	protein like cov 1	-	GO:0016021//integral component of membrane	-
Chr01.g00273.m1	ribosomal protein l7ae l30e s12e gadd45 family protein	-	GO:0005840//ribosome	-
Chr01.g00277.m1	solute carrier family 15	GO:0016567//protein ubiquitination	-	GO:0004842//ubiquitin-protein transferase activity; GO:0016874//ligase activity
Chr01.g00278.m1	heat shock 70 kda protein	-	-	GO:0005524//ATP binding
Chr01.g00279.m1	transcription factor bhlh68 isoform x2	-	-	GO:0046983//protein dimerization activity
Chr01.g00280.m1	nadph:adrenodoxin mitochondrial isoform x1	GO:0022900//electron transport chain	GO:0005759//mitochondrial matrix; GO:0005886//plasma membrane	GO:0016731//oxidoreductase activity, acting on iron-sulfur proteins as donors, NAD or NADP as acceptor; GO:0050660//flavin adenine dinucleotide binding
Chr01.g00282.m1	auxin-responsive protein iaa27	GO:0006355//regulation of transcription, DNA-templated; GO:0009734//auxin-activated signaling pathway	GO:0005634//nucleus	-
Chr01.g00283.m1	trna-specific adenosine deaminase tad3 isoform x1	GO:0009451//RNA modification	-	GO:0008270//zinc ion binding; GO:0019239//deaminase activity
Chr01.g00286.m1	probable xyloglucan endotransglucosylase hydrolase protein 26	GO:0010411//xyloglucan metabolic process; GO:0042546//cell wall biogenesis; GO:0071555//cell wall organization	GO:0005618//cell wall; GO:0048046//apoplast	GO:0004553//hydrolase activity, hydrolyzing O-glycosyl compounds; GO:0016762//xyloglucan:xyloglucosyl transferase activity
Chr01.g00287.m1	transmembrane protein 234 homolog	-	GO:0016021//integral component of membrane	-
Chr01.g00288.m1	casein kinase 1-like protein 3	GO:0006468//protein phosphorylation	-	GO:0004674//protein serine/threonine kinase activity; GO:0005524//ATP binding
Chr01.g00290.m1	probable rna methyltransferase at5g51130	GO:0032259//methylation	-	GO:0008168//methyltransferase activity
Chr01.g00291.m1	probable lactoylglutathione chloroplastic isoform x2	-	-	GO:0004462//lactoylglutathione lyase activity; GO:0046872//metal ion binding
Chr01.g00292.m1	sugar transport protein 14-like	GO:0055085//transmembrane transport	GO:0016021//integral component of membrane	GO:0022857//transmembrane transporter activity
Chr01.g00293.m1	sugar transport protein 14	GO:0055085//transmembrane transport	GO:0016021//integral component of membrane	GO:0022857//transmembrane transporter activity
Chr01.g00294.m2	crs2-associated factor chloroplastic isoform x2	-	-	GO:0003723//RNA binding
Chr01.g00295.m1	probable glycosyltransferase at5g03795	-	GO:0016021//integral component of membrane	GO:0050508//glucuronosyl-N-acetylglucosaminyl-proteoglycan 4-alpha-N-acetylglucosaminyltransferase activity
Chr01.g00296.m1	uncharacterized protein loc11416730 isoform x1	-	-	GO:0016787//hydrolase activity
Chr01.g00298.m1	ethylene-responsive transcription factor tiny-like	GO:0006355//regulation of transcription, DNA-templated	GO:0005634//nucleus	GO:0003677//DNA binding; GO:0003700//DNA-binding transcription factor activity
Chr01.g00300.m1	pentatricopeptide repeat-containing protein mitochondrial	-	-	GO:0008568//microtubule-severing ATPase activity
Chr01.g00301.m1	uncharacterized protein loc25502266	-	GO:0016020//membrane	-
Chr01.g00307.m1	harbinger transposase-derived protein	-	-	GO:0016740//transferase activity; GO:0016788//hydrolase activity, acting on ester bonds
Chr01.g00308.m1	nadp-dependent malic enzyme	GO:0006108//malate metabolic process; GO:0055114//oxidation-reduction process	-	GO:0004471//malate dehydrogenase (decarboxylating) (NAD+) activity; GO:0046872//metal ion binding; GO:0051287//NAD binding
Chr01.g00309.m1	2og-fe oxygenase family oxidoreductase	GO:0055114//oxidation-reduction process	-	GO:0005506//iron ion binding; GO:0016491//oxidoreductase activity
Chr01.g00310.m1	2og-fe oxygenase family oxidoreductase	GO:0055114//oxidation-reduction process	-	GO:0005506//iron ion binding; GO:0016491//oxidoreductase activity
Chr01.g00311.m1	e3 ubiquitin-protein ligase orthrus 2-like protein	-	-	GO:0008270//zinc ion binding; GO:0016874//ligase activity; GO:0042393//histone binding
Chr01.g00312.m1	probable protein phosphatase 2c 6	GO:0006470//protein dephosphorylation	-	GO:0004722//protein serine/threonine phosphatase activity; GO:0046872//metal ion binding
Chr01.g00313.m1	uncharacterized protein isoform x2	GO:0019988//charged-tRNA amino acid modification	-	GO:0043399//tRNA A64-2'-O-ribosylphosphate transferase activity
Chr01.g00315.m1	u3 small nucleolar ribonucleoprotein protein imp3	GO:0006364//rRNA processing; GO:0045903//positive regulation of translational fidelity	GO:0019013//viral nucleocapsid; GO:0022627//cytosolic small ribosomal subunit; GO:0032040//small-subunit processome; GO:0034457//Mpp10 complex	GO:0003735//structural constituent of ribosome; GO:0019843//rRNA binding; GO:0030515//snoRNA binding
Chr01.g00317.m1	uncharacterized protein loc11414375 isoform x1	GO:0006679//glucosylceramide biosynthetic process	GO:0016021//integral component of membrane	GO:0008120//ceramide glucosyltransferase activity
Chr01.g00318.m1	rrna methyltransferase mitochondrial	GO:0001510//RNA methylation; GO:0006396//RNA processing	GO:0009507//chloroplast	GO:0003723//RNA binding; GO:0008173//RNA methyltransferase activity
Chr01.g00319.m1	probable 3-hydroxyisobutyrate dehydrogenase-like mitochondrial	GO:0055114//oxidation-reduction process	GO:0005829//cytosol	GO:0004616//phosphogluconate dehydrogenase (decarboxylating) activity; GO:0051287//NAD binding
Chr01.g00320.m1	hexokinase-1-like protein	GO:0001678//cellular glucose homeostasis; GO:0006096//glycolytic process; GO:0046835//carbohydrate phosphorylation; GO:0051156//glucose 6-phosphate metabolic process	GO:0005829//cytosol	GO:0004340//glucokinase activity; GO:0005524//ATP binding; GO:0005536//glucose binding; GO:0008865//fructokinase activity; GO:0019158//mannokinase activity
Chr01.g00322.m1	protein detoxification 51	GO:0006855//drug transmembrane transport	GO:0016021//integral component of membrane	GO:0042910//xenobiotic transmembrane transporter activity; GO:0015297//antiporter activity
Chr01.g00324.m1	probable pectinesterase 53	GO:0042545//cell wall modification; GO:0045490//pectin catabolic process	GO:0005618//cell wall	GO:0030599//pectinesterase activity; GO:0045330//aspartyl esterase activity
Chr01.g00327.m1	glucan endo- -beta-glucosidase 13	GO:0005975//carbohydrate metabolic process	GO:0046658//anchored component of plasma membrane	GO:0004553//hydrolase activity, hydrolyzing O-glycosyl compounds; GO:0030247//polysaccharide binding
Chr01.g00328.m1	unknown [Medicago truncatula]	GO:0042989//sequestering of actin monomers	GO:0005938//cell cortex; GO:0015629//actin cytoskeleton	GO:0003785//actin monomer binding
Chr01.g00329.m1	profilin [Glycine max]	GO:0042989//sequestering of actin monomers	GO:0005938//cell cortex; GO:0015629//actin cytoskeleton	GO:0003785//actin monomer binding
Chr01.g00330.m1	derlin-1	-	GO:0005789//endoplasmic reticulum membrane; GO:0016021//integral component of membrane	-
Chr01.g00332.m1	leucine-rich repeat extensin-like protein 6	-	-	GO:0016740//transferase activity
Chr01.g00333.m1	dual specificity protein phosphatase dsp8	GO:0035335//peptidyl-tyrosine dephosphorylation	-	GO:0004439//phosphatidylinositol-4,5-bisphosphate 5-phosphatase activity; GO:0004725//protein tyrosine phosphatase activity; GO:0008138//protein tyrosine/serine/threonine phosphatase activity
Chr01.g00335.m1	mitochondrial-processing peptidase subunit alpha	GO:0006508//proteolysis	-	GO:0004222//metalloendopeptidase activity; GO:0046872//metal ion binding
Chr01.g00336.m1	atp-dependent 6-phosphofructokinase 3	GO:0006002//fructose 6-phosphate metabolic process; GO:0061615//glycolytic process through fructose-6-phosphate	GO:0005737//cytoplasm; GO:0016021//integral component of membrane	GO:0003872//6-phosphofructokinase activity; GO:0005524//ATP binding; GO:0046872//metal ion binding
Chr01.g00337.m1	ap-4 complex subunit sigma	GO:0015031//protein transport	-	GO:0008565//obsolete protein transporter activity
Chr01.g00339.m1	uncharacterized protein loc11409611 isoform x1	-	GO:0016021//integral component of membrane	-
Chr01.g00341.m1	inositol oxygenase 2	GO:0019310//inositol catabolic process; GO:0055114//oxidation-reduction process	GO:0005737//cytoplasm	GO:0005506//iron ion binding; GO:0050113//inositol oxygenase activity
Chr01.g00342.m1	zinc finger ccch domain-containing protein 20-like	-	-	GO:0046872//metal ion binding
Chr01.g00343.m1	asparagine--trna cytoplasmic 1	GO:0006421//asparaginyl-tRNA aminoacylation	GO:0005737//cytoplasm	GO:0003676//nucleic acid binding; GO:0004816//asparagine-tRNA ligase activity; GO:0005524//ATP binding
Chr01.g00344.m1	vacuolar protein sorting-associated protein 32 homolog 2	GO:0007034//vacuolar transport	GO:0005622//intracellular	-
Chr01.g00345.m1	vacuolar protein sorting-associated protein 32 homolog 2	GO:0007034//vacuolar transport	GO:0005622//intracellular	-
Chr01.g00349.m1	uncharacterized protein loc11415739	-	GO:0016021//integral component of membrane	-
Chr01.g00350.m1	60s ribosomal protein l31	GO:0006412//translation	GO:0005840//ribosome	GO:0003735//structural constituent of ribosome
Chr01.g00351.m1	zinc protease pqql-like isoform x2	GO:0006508//proteolysis	GO:0005739//mitochondrion; GO:0009507//chloroplast	GO:0004222//metalloendopeptidase activity; GO:0046872//metal ion binding
Chr01.g00354.m1	dna-directed rna polymerase ii subunit rpb7	GO:0000291//nuclear-transcribed mRNA catabolic process, exonucleolytic; GO:0006367//transcription initiation from RNA polymerase II promoter; GO:0045948//positive regulation of translational initiation; GO:0060213//positive regulation of nuclear-transcribed mRNA poly(A) tail shortening	GO:0000932//P-body; GO:0005665//RNA polymerase II, core complex	GO:0003697//single-stranded DNA binding; GO:0003727//single-stranded RNA binding; GO:0003899//DNA-directed 5'-3' RNA polymerase activity; GO:0031369//translation initiation factor binding
Chr01.g00355.m1	40s ribosomal protein s15a-5	GO:0006412//translation	GO:0005840//ribosome	GO:0003735//structural constituent of ribosome
Chr01.g00356.m1	probable caffeoyl- o-methyltransferase at4g26220	GO:0032259//methylation	-	GO:0008171//O-methyltransferase activity
Chr01.g00357.m1	uncharacterized protein loc25502259	GO:0015986//ATP synthesis coupled proton transport	GO:0000276//mitochondrial proton-transporting ATP synthase complex, coupling factor F(o)	GO:0015078//proton transmembrane transporter activity
Chr01.g00358.m1	uncharacterized protein loc101497763	GO:0015986//ATP synthesis coupled proton transport	GO:0000276//mitochondrial proton-transporting ATP synthase complex, coupling factor F(o)	GO:0015078//proton transmembrane transporter activity
Chr01.g00359.m1	1-aminocyclopropane-1-carboxylate synthase 7	GO:0009058//biosynthetic process	-	GO:0003824//catalytic activity; GO:0030170//pyridoxal phosphate binding
Chr01.g00361.m1	1-aminocyclopropane-1-carboxylate synthase 7	GO:0009058//biosynthetic process	-	GO:0003824//catalytic activity; GO:0030170//pyridoxal phosphate binding
Chr01.g00362.m1	xaa-pro dipeptidase	GO:0006508//proteolysis	-	GO:0004177//aminopeptidase activity; GO:0030145//manganese ion binding
Chr01.g00363.m1	protein ndl1 isoform x1	-	GO:0016021//integral component of membrane	-
Chr01.g00364.m1	thiamine phosphate phosphatase-like protein	GO:0016311//dephosphorylation	-	GO:0016791//phosphatase activity
Chr01.g00366.m1	adenine nucleotide alpha hydrolase-like domain kinase	GO:0018108//peptidyl-tyrosine phosphorylation	-	GO:0004713//protein tyrosine kinase activity; GO:0005524//ATP binding; GO:0016787//hydrolase activity
Chr01.g00367.m1	transcription factor mybs3	GO:0006355//regulation of transcription, DNA-templated	GO:0005634//nucleus	GO:0003677//DNA binding
Chr01.g00368.m1	potassium efflux antiporter	GO:1902600//proton transmembrane transport	GO:0016021//integral component of membrane	GO:0015299//solute:proton antiporter activity
Chr01.g00369.m1	tetraspanin-2 protein	-	GO:0016021//integral component of membrane	-
Chr01.g00372.m1	cytidine deaminase 1-like	GO:0009972//cytidine deamination	-	GO:0004126//cytidine deaminase activity; GO:0008270//zinc ion binding
Chr01.g00373.m1	venom phosphodiesterase 2	GO:0008152//metabolic process	GO:0016021//integral component of membrane	GO:0003824//catalytic activity
Chr01.g00374.m1	phospholipase a2-alpha-like	GO:0016042//lipid catabolic process	-	GO:0004623//phospholipase A2 activity; GO:0005509//calcium ion binding
Chr01.g00375.m1	phospholipase a2-alpha	GO:0016042//lipid catabolic process	GO:0016021//integral component of membrane	GO:0004623//phospholipase A2 activity; GO:0005509//calcium ion binding
Chr01.g00376.m1	galacturonokinase isoform x2	GO:0006012//galactose metabolic process; GO:0046396//D-galacturonate metabolic process; GO:0046835//carbohydrate phosphorylation	GO:0005829//cytosol	GO:0004335//galactokinase activity; GO:0005524//ATP binding; GO:0047912//galacturonokinase activity
Chr01.g00377.m1	indole-3-acetic acid-induced protein arg7-like	GO:0009733//response to auxin	-	-
Chr01.g00380.m1	isoamylase chloroplastic isoform x1	GO:0005975//carbohydrate metabolic process	-	GO:0004553//hydrolase activity, hydrolyzing O-glycosyl compounds
Chr01.g00382.m1	ethanolamine-phosphate cytidylyltransferase	GO:0009058//biosynthetic process	GO:0016021//integral component of membrane	GO:0016779//nucleotidyltransferase activity
Chr01.g00383.m1	abc transporter i family member chloroplastic	GO:0006810//transport	-	GO:0005524//ATP binding; GO:0016887//ATPase activity
Chr01.g00385.m1	auxin response factor 19 isoform x1	GO:0006355//regulation of transcription, DNA-templated; GO:0009734//auxin-activated signaling pathway	GO:0005634//nucleus	GO:0003677//DNA binding
Chr01.g00386.m1	d -box atp-dependent rna helicase d 10	GO:0006401//RNA catabolic process	-	GO:0003723//RNA binding; GO:0003724//RNA helicase activity; GO:0005524//ATP binding
Chr01.g00387.m1	biotin carboxylase chloroplastic	-	-	GO:0003989//acetyl-CoA carboxylase activity; GO:0004075//biotin carboxylase activity; GO:0005524//ATP binding; GO:0046872//metal ion binding
Chr01.g00388.m1	adenine nucleotide alpha hydrolase-like domain kinase	GO:0006468//protein phosphorylation; GO:0006950//response to stress	-	GO:0004672//protein kinase activity; GO:0005524//ATP binding; GO:0016787//hydrolase activity
Chr01.g00389.m1	pollen receptor-like kinase 1	GO:0006468//protein phosphorylation	GO:0016021//integral component of membrane	GO:0004672//protein kinase activity; GO:0005524//ATP binding
Chr01.g00390.m1	trna pseudouridine synthase a isoform x1	GO:0001522//pseudouridine synthesis; GO:0008033//tRNA processing	-	GO:0003723//RNA binding; GO:0009982//pseudouridine synthase activity
Chr01.g00391.m1	26s proteasome regulatory subunit rpn13	-	GO:0005634//nucleus; GO:0005737//cytoplasm	-
Chr01.g00394.m1	probable serine threonine-protein kinase pbl17	GO:0006468//protein phosphorylation	-	GO:0004674//protein serine/threonine kinase activity; GO:0005524//ATP binding
Chr01.g00395.m1	beta-amyrin 28-monooxygenase	GO:0007275//multicellular organism development; GO:0010268//brassinosteroid homeostasis; GO:0016125//sterol metabolic process; GO:0016132//brassinosteroid biosynthetic process; GO:0055114//oxidation-reduction process	GO:0016021//integral component of membrane	GO:0004497//monooxygenase activity; GO:0005506//iron ion binding; GO:0016705//oxidoreductase activity, acting on paired donors, with incorporation or reduction of molecular oxygen; GO:0020037//heme binding
Chr01.g00398.m1	serine threonine-protein kinase sty13	GO:0006468//protein phosphorylation	-	GO:0004672//protein kinase activity; GO:0005524//ATP binding
Chr01.g00399.m1	probable methyltransferase pmt18	GO:0032259//methylation	GO:0005768//endosome; GO:0005774//vacuolar membrane; GO:0005802//trans-Golgi network; GO:0016021//integral component of membrane	GO:0008757//S-adenosylmethionine-dependent methyltransferase activity
Chr01.g00402.m1	phosphoribosylformylglycinamidine synthase	GO:0006189//'de novo' IMP biosynthetic process	-	GO:0004642//phosphoribosylformylglycinamidine synthase activity
Chr01.g00405.m1	probable trehalase isoform x1	GO:0005991//trehalose metabolic process	-	GO:0004555//alpha,alpha-trehalase activity
Chr01.g00407.m1	luminal-binding protein	-	-	GO:0005524//ATP binding
Chr01.g00409.m1	glutamine-dependent nad(+) synthetase	GO:0009435//NAD biosynthetic process	GO:0005829//cytosol	GO:0003952//NAD+ synthase (glutamine-hydrolyzing) activity; GO:0004359//glutaminase activity; GO:0005524//ATP binding
Chr01.g00410.m1	galactoside 2-alpha-l-fucosyltransferase	GO:0009832//plant-type cell wall biogenesis; GO:0009969//xyloglucan biosynthetic process; GO:0036065//fucosylation	GO:0005794//Golgi apparatus; GO:0016021//integral component of membrane	GO:0008107//galactoside 2-alpha-L-fucosyltransferase activity
Chr01.g00412.m1	luminal-binding protein 5	GO:0055114//oxidation-reduction process	GO:0016021//integral component of membrane	GO:0005524//ATP binding; GO:0032440//2-alkenal reductase [NAD(P)+] activity
Chr01.g00413.m1	importin subunit beta-1	GO:0000059//obsolete protein import into nucleus, docking; GO:0000060//obsolete protein import into nucleus, translocation; GO:0006607//NLS-bearing protein import into nucleus; GO:0006610//ribosomal protein import into nucleus	GO:0005737//cytoplasm; GO:0031965//nuclear membrane; GO:0034399//nuclear periphery	GO:0008139//nuclear localization sequence binding; GO:0008536//Ran GTPase binding; GO:0008565//obsolete protein transporter activity
Chr01.g00414.m2	beta-amylase chloroplastic-like	GO:0000272//polysaccharide catabolic process	-	GO:0016161//beta-amylase activity
Chr01.g00415.m1	uncharacterized protein loc25502227	-	GO:0016021//integral component of membrane	-
Chr01.g00416.m1	protein kinesin light chain-related 1	-	GO:0005886//plasma membrane	-
Chr01.g00417.m1	bidirectional sugar transporter sweet4	GO:0008643//carbohydrate transport	GO:0016021//integral component of membrane	-
Chr01.g00418.m1	protein kish	-	GO:0016021//integral component of membrane	-
Chr01.g00419.m1	phenylalanine--trna ligase alpha cytoplasmic	GO:0006432//phenylalanyl-tRNA aminoacylation	GO:0005737//cytoplasm; GO:0016021//integral component of membrane	GO:0000049//tRNA binding; GO:0004826//phenylalanine-tRNA ligase activity; GO:0005524//ATP binding
Chr01.g00421.m1	30s ribosomal protein s6 chloroplastic	GO:0006412//translation	GO:0005840//ribosome	GO:0003735//structural constituent of ribosome; GO:0070181//small ribosomal subunit rRNA binding
Chr01.g00422.m1	3-oxoacyl-	GO:0006633//fatty acid biosynthetic process	-	GO:0016747//transferase activity, transferring acyl groups other than amino-acyl groups
Chr01.g00424.m1	uncharacterized protein at5g39865	GO:0009902//chloroplast relocation; GO:0045454//cell redox homeostasis; GO:0051017//actin filament bundle assembly; GO:0055114//oxidation-reduction process	GO:0005884//actin filament	GO:0009055//electron transfer activity; GO:0015035//protein disulfide oxidoreductase activity
Chr01.g00426.m1	rna polymerase ii transcriptional coactivator kelp	GO:0006355//regulation of transcription, DNA-templated	-	GO:0003677//DNA binding; GO:0003713//transcription coactivator activity
Chr01.g00427.m1	origin of replication complex subunit 1a	-	-	GO:0003682//chromatin binding; GO:0005524//ATP binding; GO:0008270//zinc ion binding
Chr01.g00428.m1	1-acyl-sn-glycerol-3-phosphate acyltransferase 3-like	GO:0008152//metabolic process	GO:0016021//integral component of membrane	GO:0016746//transferase activity, transferring acyl groups
Chr01.g00429.m1	uncharacterized protein loc25502209	-	GO:0009535//chloroplast thylakoid membrane	-
Chr01.g00430.m1	f-box protein skip8	-	GO:0016021//integral component of membrane	-
Chr01.g00431.m1	probable inactive atp-dependent zinc metalloprotease ftshi chloroplastic	GO:0006508//proteolysis; GO:0010020//chloroplast fission	GO:0009941//chloroplast envelope; GO:0016021//integral component of membrane	GO:0004222//metalloendopeptidase activity; GO:0005524//ATP binding
Chr01.g00432.m1	uncharacterized protein at4g10930 isoform x1	-	-	GO:0008270//zinc ion binding
Chr01.g00433.m1	calcineurin b-like protein	-	-	GO:0005509//calcium ion binding
Chr01.g00434.m1	phosphatidylinositol 4-kinase gamma 2	GO:0016310//phosphorylation	-	GO:0016301//kinase activity
Chr01.g00435.m1	receptor-like protein eix1	GO:0016310//phosphorylation	GO:0016021//integral component of membrane	GO:0016301//kinase activity
Chr01.g00437.m1	gdsl esterase lipase at4g10955	GO:0006629//lipid metabolic process	-	GO:0016787//hydrolase activity
Chr01.g00438.m1	dynamin-related protein 5a	GO:0007049//cell cycle; GO:0051301//cell division	GO:0005874//microtubule; GO:0009524//phragmoplast	GO:0003924//GTPase activity; GO:0005525//GTP binding
Chr01.g00439.m1	udp-glucose 4-epimerase gepi48	GO:0006012//galactose metabolic process	-	GO:0003978//UDP-glucose 4-epimerase activity
Chr01.g00441.m1	ring-h2 finger protein atl21a	-	GO:0016021//integral component of membrane	GO:0008270//zinc ion binding; GO:0030247//polysaccharide binding
Chr01.g00442.m1	ring-h2 finger protein atl21a	-	GO:0016021//integral component of membrane	GO:0008270//zinc ion binding
Chr01.g00444.m1	uncharacterized protein loc25502185	-	GO:0005739//mitochondrion	-
Chr01.g00447.m1	histone -like	-	GO:0000786//nucleosome; GO:0005634//nucleus	GO:0003677//DNA binding; GO:0046982//protein heterodimerization activity
Chr01.g00448.m1	uncharacterized protein loc25502180	-	GO:0016021//integral component of membrane	-
Chr01.g00449.m1	long chain acyl- synthetase 4-like	GO:0008152//metabolic process	-	GO:0016874//ligase activity
Chr01.g00451.m1	endoglucanase 6	GO:0030245//cellulose catabolic process	-	GO:0008810//cellulase activity; GO:0030246//carbohydrate binding
Chr01.g00453.m1	nifu-like protein mitochondrial	GO:0016226//iron-sulfur cluster assembly	-	GO:0005506//iron ion binding; GO:0051536//iron-sulfur cluster binding
Chr01.g00455.m1	kat8 regulatory nsl complex subunit 3	-	-	GO:0016787//hydrolase activity
Chr01.g00458.m1	probable wrky transcription factor 41	GO:0006355//regulation of transcription, DNA-templated	-	GO:0003700//DNA-binding transcription factor activity; GO:0043565//sequence-specific DNA binding
Chr01.g00459.m1	uncharacterized protein loc25502168	-	GO:0016021//integral component of membrane	-
Chr01.g00464.m1	protein trichome birefringence-like 23	GO:0071554//cell wall organization or biogenesis	GO:0005794//Golgi apparatus; GO:0016021//integral component of membrane	GO:0016413//O-acetyltransferase activity
Chr01.g00467.m1	cop1-interactive protein 1	-	-	GO:0003779//actin binding
Chr01.g00469.m1	arabinogalactan protein 41-like	-	GO:0016021//integral component of membrane	-
Chr01.g00470.m1	cucumber peeling cupredoxin-like protein	-	GO:0046658//anchored component of plasma membrane	GO:0009055//electron transfer activity
Chr01.g00471.m1	ethylene-responsive transcription factor crf2	GO:0006355//regulation of transcription, DNA-templated	GO:0005634//nucleus	GO:0003677//DNA binding; GO:0003700//DNA-binding transcription factor activity
Chr01.g00473.m1	probable inactive receptor kinase at4g23740	GO:0006468//protein phosphorylation	GO:0016021//integral component of membrane	GO:0004672//protein kinase activity; GO:0005524//ATP binding
Chr01.g00474.m1	v-type proton atpase subunit e-like	GO:1902600//proton transmembrane transport	GO:0033178//proton-transporting two-sector ATPase complex, catalytic domain	GO:0046961//proton-transporting ATPase activity, rotational mechanism
Chr01.g00475.m1	6-phosphogluconate decarboxylating chloroplastic	GO:0006098//pentose-phosphate shunt; GO:0055114//oxidation-reduction process	-	GO:0004616//phosphogluconate dehydrogenase (decarboxylating) activity
Chr01.g00476.m1	uncharacterized protein loc101507202	-	GO:0016021//integral component of membrane	-
Chr01.g00477.m1	uncharacterized protein loc25502139	-	-	GO:0016740//transferase activity
Chr01.g00478.m1	50s ribosomal protein l30	GO:0006412//translation	GO:0015934//large ribosomal subunit	GO:0003735//structural constituent of ribosome
Chr01.g00481.m1	disease resistance response protein 206-like	-	GO:0016021//integral component of membrane	-
Chr01.g00482.m1	disease resistance response protein 206-like	-	GO:0016021//integral component of membrane	-
Chr01.g00484.m1	calcium-dependent protein kinase 1	GO:0009738//abscisic acid-activated signaling pathway; GO:0018105//peptidyl-serine phosphorylation; GO:0035556//intracellular signal transduction; GO:0046777//protein autophosphorylation	GO:0005634//nucleus; GO:0005737//cytoplasm	GO:0004683//calmodulin-dependent protein kinase activity; GO:0005509//calcium ion binding; GO:0005516//calmodulin binding; GO:0005524//ATP binding; GO:0009931//calcium-dependent protein serine/threonine kinase activity
Chr01.g00485.m1	potassium transporter 3	GO:0009932//cell tip growth; GO:0071805//potassium ion transmembrane transport	GO:0005774//vacuolar membrane; GO:0016021//integral component of membrane	GO:0015079//potassium ion transmembrane transporter activity
Chr01.g00486.m1	uncharacterized protein loc25502130	GO:0006508//proteolysis; GO:0009643//photosynthetic acclimation	GO:0009507//chloroplast; GO:0016021//integral component of membrane	GO:0008233//peptidase activity
Chr01.g00487.m1	uncharacterized protein loc25502128	GO:0031122//cytoplasmic microtubule organization	GO:0005634//nucleus	GO:0005524//ATP binding; GO:0008568//microtubule-severing ATPase activity
Chr01.g00488.m1	reticulon-like protein b2	-	GO:0005789//endoplasmic reticulum membrane; GO:0016021//integral component of membrane	-
Chr01.g00491.m1	late embryogenesis abundant protein	-	GO:0016021//integral component of membrane	-
Chr01.g00492.m1	respiratory burst oxidase homolog protein a	GO:0055114//oxidation-reduction process; GO:0098869//cellular oxidant detoxification	GO:0016021//integral component of membrane	GO:0004601//peroxidase activity; GO:0005509//calcium ion binding; GO:0050664//oxidoreductase activity, acting on NAD(P)H, oxygen as acceptor
Chr01.g00496.m1	serine threonine-protein phosphatase pp1	GO:0006470//protein dephosphorylation	-	GO:0004721//phosphoprotein phosphatase activity; GO:0046872//metal ion binding
Chr01.g00501.m1	transducin wd-like repeat-protein	-	GO:0005829//cytosol; GO:0016021//integral component of membrane	-
Chr01.g00502.m1	probable wrky transcription factor 29	GO:0006355//regulation of transcription, DNA-templated	-	GO:0003700//DNA-binding transcription factor activity; GO:0043565//sequence-specific DNA binding
Chr01.g00503.m1	pin2 terf1-interacting telomerase inhibitor 1	-	-	GO:0003676//nucleic acid binding
Chr01.g00504.m1	1-aminocyclopropane-1-carboxylate synthase	GO:0042218//1-aminocyclopropane-1-carboxylate biosynthetic process	-	GO:0016847//1-aminocyclopropane-1-carboxylate synthase activity; GO:0030170//pyridoxal phosphate binding; GO:0042802//identical protein binding
Chr01.g00505.m1	endonuclease exonuclease phosphatase family protein	GO:0006396//RNA processing; GO:0090305//nucleic acid phosphodiester bond hydrolysis	-	GO:0004519//endonuclease activity; GO:0004527//exonuclease activity
Chr01.g00512.m1	heavy metal-associated isoprenylated plant protein 39	GO:0030001//metal ion transport	-	GO:0046872//metal ion binding
Chr01.g00513.m1	monodehydroascorbate chloroplastic mitochondrial	GO:0055114//oxidation-reduction process	GO:0005739//mitochondrion; GO:0009570//chloroplast stroma; GO:0010319//stromule	GO:0005524//ATP binding; GO:0016491//oxidoreductase activity
Chr01.g00516.m1	mitogen-activated protein kinase homolog mmk2	GO:0000165//MAPK cascade	GO:0005622//intracellular	GO:0004707//MAP kinase activity; GO:0005524//ATP binding
Chr01.g00517.m1	probable polygalacturonase	GO:0005975//carbohydrate metabolic process	-	GO:0004650//polygalacturonase activity
Chr01.g00518.m1	uncharacterized protein loc101490078	-	GO:0016021//integral component of membrane	GO:0016740//transferase activity
Chr01.g00519.m1	homeobox protein bel1 homolog	GO:0006355//regulation of transcription, DNA-templated	GO:0005634//nucleus; GO:0005829//cytosol; GO:0009506//plasmodesma	GO:0003677//DNA binding
Chr01.g00522.m1	e3 ubiquitin-protein ligase rha1b	-	-	GO:0008270//zinc ion binding
Chr01.g00524.m1	uncharacterized protein loc25502081	-	GO:0016021//integral component of membrane	-
Chr01.g00527.m1	probable rna 3 -terminal phosphate cyclase-like protein	GO:0006396//RNA processing; GO:0042254//ribosome biogenesis	GO:0005730//nucleolus; GO:0016021//integral component of membrane	GO:0003824//catalytic activity
Chr01.g00529.m1	general transcription and dna repair factor iih helicase subunit xpb1 isoform x2	GO:0006289//nucleotide-excision repair; GO:0006367//transcription initiation from RNA polymerase II promoter; GO:0032508//DNA duplex unwinding	-	GO:0003677//DNA binding; GO:0003678//DNA helicase activity; GO:0005524//ATP binding
Chr01.g00530.m1	probable e3 ubiquitin-protein ligase rhb1a isoform x2	-	-	GO:0008270//zinc ion binding
Chr01.g00531.m1	probable e3 ubiquitin-protein ligase rhb1a	-	-	GO:0008270//zinc ion binding
Chr01.g00532.m1	at-rich interactive domain-containing protein 2	-	-	GO:0003677//DNA binding
Chr01.g00533.m1	at-rich interactive domain-containing protein 2	-	-	GO:0003677//DNA binding
Chr01.g00537.m1	at-rich interactive domain-containing protein 2	-	-	GO:0003677//DNA binding
Chr01.g00541.m1	uncharacterized protein loc25502067	GO:0007165//signal transduction	GO:0005886//plasma membrane	GO:0005524//ATP binding
Chr01.g00542.m1	cytochrome p450 89a2	GO:0044550//secondary metabolite biosynthetic process; GO:0055114//oxidation-reduction process	GO:0016020//membrane	GO:0005506//iron ion binding; GO:0016709//oxidoreductase activity, acting on paired donors, with incorporation or reduction of molecular oxygen, NAD(P)H as one donor, and incorporation of one atom of oxygen; GO:0020037//heme binding
Chr01.g00543.m1	puromycin-sensitive aminopeptidase isoform x1	GO:0006508//proteolysis	-	GO:0004177//aminopeptidase activity; GO:0008237//metallopeptidase activity; GO:0008270//zinc ion binding
Chr01.g00544.m1	puromycin-sensitive aminopeptidase isoform x1	GO:0006508//proteolysis	-	GO:0004177//aminopeptidase activity; GO:0008237//metallopeptidase activity; GO:0008270//zinc ion binding
Chr01.g00545.m1	clathrin light chain 1	GO:0006886//intracellular protein transport; GO:0072583//clathrin-dependent endocytosis	GO:0005829//cytosol; GO:0030130//clathrin coat of trans-Golgi network vesicle; GO:0030132//clathrin coat of coated pit	GO:0005198//structural molecule activity; GO:0032050//clathrin heavy chain binding
Chr01.g00547.m1	btb poz domain-containing protein at5g41330	GO:0051260//protein homooligomerization	-	-
Chr01.g00549.m1	cytochrome p450 86a22	GO:0055114//oxidation-reduction process	GO:0016021//integral component of membrane	GO:0004497//monooxygenase activity; GO:0005506//iron ion binding; GO:0016705//oxidoreductase activity, acting on paired donors, with incorporation or reduction of molecular oxygen; GO:0020037//heme binding
Chr01.g00550.m1	mitogen-activated protein kinase kinase kinase yoda	GO:0006468//protein phosphorylation; GO:0010098//suspensor development; GO:0010103//stomatal complex morphogenesis; GO:0010229//inflorescence development	-	GO:0004672//protein kinase activity; GO:0005524//ATP binding
Chr01.g00551.m1	short-chain dehydrogenase tic chloroplastic	GO:0055114//oxidation-reduction process	-	GO:0016491//oxidoreductase activity
Chr01.g00552.m1	probable aquaporin pip1-2	GO:0006810//transport	GO:0016021//integral component of membrane	GO:0005215//transporter activity
Chr01.g00553.m1	udp-n-acetylmuramoyl-l-alanyl-d-glutamate-- -diaminopimelate ligase chloroplastic	GO:0008360//regulation of cell shape; GO:0009058//biosynthetic process; GO:0010020//chloroplast fission; GO:0051301//cell division	GO:0009295//nucleoid; GO:0009507//chloroplast	GO:0005524//ATP binding; GO:0016881//acid-amino acid ligase activity
Chr01.g00555.m1	gmp synthase	GO:0006177//GMP biosynthetic process	GO:0005829//cytosol	GO:0003922//GMP synthase (glutamine-hydrolyzing) activity; GO:0005524//ATP binding; GO:0016462//pyrophosphatase activity
Chr01.g00556.m1	transcription factor egl1 isoform x1	-	-	GO:0046983//protein dimerization activity
Chr01.g00559.m1	kinesin-like protein kin-14j isoform x2	GO:0007018//microtubule-based movement	GO:0005871//kinesin complex	GO:0003777//microtubule motor activity; GO:0005524//ATP binding; GO:0008017//microtubule binding; GO:0016887//ATPase activity
Chr01.g00560.m1	mitochondrial substrate carrier family protein a	GO:0006810//transport	GO:0016021//integral component of membrane	-
Chr01.g00561.m1	uncharacterized protein loc112417536	GO:0006351//transcription, DNA-templated	-	GO:0003682//chromatin binding
Chr01.g00562.m1	uncharacterized protein loc11437281	GO:0006351//transcription, DNA-templated	-	GO:0003682//chromatin binding
Chr01.g00563.m1	abc transporter f family member 4	GO:0006351//transcription, DNA-templated	-	GO:0003682//chromatin binding
Chr01.g00565.m1	5-amino-6-(5-phospho-d-ribitylamino)uracil chloroplastic	GO:0008152//metabolic process	-	GO:0016787//hydrolase activity
Chr01.g00566.m1	dna-damage-repair toleration protein drt102	GO:0005975//carbohydrate metabolic process	-	GO:0016853//isomerase activity
Chr01.g00567.m1	glutamate-cysteine ligase	GO:0002213//defense response to insect; GO:0006750//glutathione biosynthetic process; GO:0009408//response to heat; GO:0009700//indole phytoalexin biosynthetic process; GO:0009816//defense response to bacterium, incompatible interaction; GO:0009908//flower development; GO:0019761//glucosinolate biosynthetic process; GO:0046686//response to cadmium ion; GO:0050832//defense response to fungus; GO:0…	GO:0009570//chloroplast stroma	GO:0004357//glutamate-cysteine ligase activity; GO:0005524//ATP binding
Chr01.g00568.m1	tubulin beta-1 chain	GO:0007017//microtubule-based process	GO:0005737//cytoplasm; GO:0005874//microtubule	GO:0003924//GTPase activity; GO:0005200//structural constituent of cytoskeleton; GO:0005525//GTP binding
Chr01.g00569.m1	serine threonine-protein kinase bsk7	GO:0006468//protein phosphorylation	-	GO:0004672//protein kinase activity; GO:0005524//ATP binding
Chr01.g00570.m1	at-hook motif nuclear-localized protein 5	-	-	GO:0003677//DNA binding
Chr01.g00571.m1	probable glutathione peroxidase 8	GO:0006979//response to oxidative stress; GO:0055114//oxidation-reduction process; GO:0098869//cellular oxidant detoxification	GO:0005634//nucleus; GO:0005829//cytosol	GO:0004602//glutathione peroxidase activity
Chr01.g00572.m2	probable phospholipid hydroperoxide glutathione peroxidase	GO:0006979//response to oxidative stress; GO:0055114//oxidation-reduction process; GO:0098869//cellular oxidant detoxification	-	GO:0004602//glutathione peroxidase activity
Chr01.g00573.m1	glutathione s-transferase t1-like	GO:0006749//glutathione metabolic process	GO:0005737//cytoplasm	GO:0004364//glutathione transferase activity
Chr01.g00574.m1	glutathione s-transferase t1-like	-	-	GO:0016740//transferase activity
Chr01.g00575.m1	probable ccr4-associated factor 1 homolog 11	-	GO:0005634//nucleus	GO:0003676//nucleic acid binding
Chr01.g00576.m1	serine racemase	GO:0006563//L-serine metabolic process; GO:0070179//D-serine biosynthetic process	GO:0005737//cytoplasm	GO:0003941//L-serine ammonia-lyase activity; GO:0008721//D-serine ammonia-lyase activity; GO:0030170//pyridoxal phosphate binding; GO:0030378//serine racemase activity
Chr01.g00577.m1	rna-directed dna polymerase	-	-	GO:0005488//binding
Chr01.g00578.m1	rna-binding protein nob1	GO:0000469//cleavage involved in rRNA processing; GO:0009553//embryo sac development; GO:0009555//pollen development; GO:0030490//maturation of SSU-rRNA; GO:0090502//RNA phosphodiester bond hydrolysis, endonucleolytic	GO:0005737//cytoplasm; GO:0030688//preribosome, small subunit precursor	GO:0004521//endoribonuclease activity
Chr01.g00579.m1	probable lrr receptor-like serine threonine-protein kinase at1g63430	GO:0018108//peptidyl-tyrosine phosphorylation	GO:0016021//integral component of membrane	GO:0004713//protein tyrosine kinase activity; GO:0005524//ATP binding
Chr01.g00580.m1	wat1-related protein at5g40240-like isoform x2	GO:0055085//transmembrane transport	GO:0016021//integral component of membrane	GO:0022857//transmembrane transporter activity
Chr01.g00591.m1	lim domain-containing protein wlim2b	-	-	GO:0008270//zinc ion binding
Chr01.g00592.m1	uncharacterized protein loc25502035	-	GO:0009507//chloroplast	GO:0003676//nucleic acid binding
Chr01.g00593.m1	tetraspanin-10 isoform x1	-	GO:0016021//integral component of membrane	-
Chr01.g00594.m1	probable dead-box atp-dependent rna helicase 48	GO:0010501//RNA secondary structure unwinding	-	GO:0003676//nucleic acid binding; GO:0003724//RNA helicase activity; GO:0005524//ATP binding
Chr01.g00596.m1	general transcription factor iie subunit 2	GO:0006355//regulation of transcription, DNA-templated; GO:0006367//transcription initiation from RNA polymerase II promoter; GO:0006413//translational initiation	GO:0005673//transcription factor TFIIE complex	GO:0003677//DNA binding; GO:0003743//translation initiation factor activity
Chr01.g00597.m1	uncharacterized protein loc25502024	-	GO:0005634//nucleus	GO:0003677//DNA binding
Chr01.g00601.m1	bifunctional udp-glucose 4-epimerase and udp-xylose 4-epimerase 1	GO:0006012//galactose metabolic process; GO:0033358//UDP-L-arabinose biosynthetic process; GO:0045227//capsule polysaccharide biosynthetic process; GO:0071555//cell wall organization	-	GO:0003978//UDP-glucose 4-epimerase activity; GO:0050373//UDP-arabinose 4-epimerase activity
Chr01.g00603.m1	cbs domain-containing protein cbscbspb1 isoform x1	-	GO:0016021//integral component of membrane	-
Chr01.g00604.m1	uncharacterized protein loc101508777	-	GO:0016021//integral component of membrane	-
Chr01.g00607.m1	sumo-activating enzyme subunit 1a	-	-	GO:0008641//ubiquitin-like modifier activating enzyme activity
Chr01.g00608.m1	probable wrky transcription factor 75	GO:0006355//regulation of transcription, DNA-templated	-	GO:0003700//DNA-binding transcription factor activity; GO:0043565//sequence-specific DNA binding
Chr01.g00609.m1	heavy metal-associated isoprenylated plant protein 7	GO:0030001//metal ion transport; GO:0046916//cellular transition metal ion homeostasis	GO:0005737//cytoplasm	GO:0046914//transition metal ion binding
Chr01.g00611.m1	hva22-like protein e	-	GO:0016021//integral component of membrane	-
Chr01.g00612.m1	uncharacterized protein loc25502005	-	GO:0016021//integral component of membrane	-
Chr01.g00613.m1	11-beta-hydroxysteroid dehydrogenase 1b-like	GO:0055114//oxidation-reduction process	GO:0016021//integral component of membrane	GO:0016491//oxidoreductase activity
Chr01.g00614.m1	11-beta-hydroxysteroid dehydrogenase-like 4a	GO:0055114//oxidation-reduction process	GO:0016021//integral component of membrane	GO:0016491//oxidoreductase activity
Chr01.g00615.m1	11-beta-hydroxysteroid dehydrogenase-like 3	GO:0055114//oxidation-reduction process	GO:0016021//integral component of membrane	GO:0016491//oxidoreductase activity
Chr01.g00616.m1	recq-mediated genome instability protein 1-like	GO:0000724//double-strand break repair via homologous recombination; GO:0051321//meiotic cell cycle	-	GO:0000166//nucleotide binding
Chr01.g00617.m1	omega-hydroxypalmitate o-feruloyl transferase	-	-	GO:0016747//transferase activity, transferring acyl groups other than amino-acyl groups
Chr01.g00618.m1	saur-like auxin-responsive family protein	GO:0009733//response to auxin	-	-
Chr01.g00619.m1	saur-like auxin-responsive family protein	GO:0009733//response to auxin	-	-
Chr01.g00620.m1	protein microrchidia 7	GO:0016310//phosphorylation	-	GO:0016301//kinase activity
Chr01.g00625.m1	bidirectional sugar transporter sweet13	GO:0008643//carbohydrate transport	GO:0005886//plasma membrane; GO:0016021//integral component of membrane	-
Chr01.g00626.m1	bidirectional sugar transporter n3-like	GO:0008643//carbohydrate transport	GO:0005886//plasma membrane; GO:0016021//integral component of membrane	-
Chr01.g00628.m1	nac domain-containing protein 83	GO:0006355//regulation of transcription, DNA-templated	GO:0005634//nucleus	GO:0003677//DNA binding
Chr01.g00630.m1	probable serine threonine-protein kinase at1g54610	GO:0006468//protein phosphorylation	-	GO:0004674//protein serine/threonine kinase activity; GO:0005524//ATP binding
Chr01.g00633.m1	sialyltransferase-like protein 2 isoform x1	GO:0009311//oligosaccharide metabolic process; GO:0018279//protein N-linked glycosylation via asparagine; GO:0097503//sialylation	GO:0005768//endosome; GO:0005802//trans-Golgi network; GO:0016021//integral component of membrane	GO:0008373//sialyltransferase activity
Chr01.g00634.m1	transcription factor bhlh137 isoform x1	-	-	GO:0046983//protein dimerization activity
Chr01.g00635.m1	cca-adding enzyme	GO:0006396//RNA processing	-	GO:0003723//RNA binding; GO:0016779//nucleotidyltransferase activity
Chr01.g00636.m1	mitochondrial phosphate carrier protein mitochondrial	GO:0006412//translation; GO:0006810//transport	GO:0016021//integral component of membrane	GO:0003735//structural constituent of ribosome; GO:0004364//glutathione transferase activity
Chr01.g00637.m1	acyl carrier protein chloroplastic	GO:0006633//fatty acid biosynthetic process	-	GO:0031177//phosphopantetheine binding
Chr01.g00638.m1	serine carboxypeptidase-like 45	GO:0006508//proteolysis	-	GO:0004185//serine-type carboxypeptidase activity
Chr01.g00639.m1	dual specificity protein phosphatase phs1 isoform x2	GO:0006470//protein dephosphorylation; GO:0016310//phosphorylation	-	GO:0008138//protein tyrosine/serine/threonine phosphatase activity; GO:0016301//kinase activity
Chr01.g00640.m2	chaperone protein chloroplastic	GO:0006508//proteolysis	-	GO:0005524//ATP binding; GO:0008233//peptidase activity
Chr01.g00643.m1	transmembrane protein, putative [Medicago truncatula]	-	GO:0016021//integral component of membrane	-
Chr01.g00644.m1	auxin response factor 2b	GO:0008285//negative regulation of cell population proliferation; GO:0009734//auxin-activated signaling pathway; GO:0009737//response to abscisic acid; GO:0009911//positive regulation of flower development; GO:0010047//fruit dehiscence; GO:0010150//leaf senescence; GO:0010227//floral organ abscission; GO:0045892//negative regulation of transcription, DNA-templated; GO:0048481//plant ovule develop…	GO:0005634//nucleus	GO:0043565//sequence-specific DNA binding
Chr01.g00646.m1	adp-ribosylation factor gtpase-activating protein agd10	GO:0043547//positive regulation of GTPase activity	GO:0005737//cytoplasm	GO:0005096//GTPase activator activity
Chr01.g00648.m1	signal recognition particle subunit srp68	GO:0006614//SRP-dependent cotranslational protein targeting to membrane	GO:0005783//endoplasmic reticulum; GO:0005786//signal recognition particle, endoplasmic reticulum targeting; GO:0005829//cytosol	GO:0005047//signal recognition particle binding; GO:0008312//7S RNA binding; GO:0030942//endoplasmic reticulum signal peptide binding
Chr01.g00649.m1	magnesium protoporphyrin ix chloroplastic	GO:0015995//chlorophyll biosynthetic process; GO:0032259//methylation	GO:0009534//chloroplast thylakoid; GO:0009941//chloroplast envelope	GO:0046406//magnesium protoporphyrin IX methyltransferase activity
Chr01.g00650.m1	trihelix transcription factor asr3-like	-	-	GO:0003677//DNA binding
Chr01.g00651.m1	protein mei2-like 1 isoform x1	-	-	GO:0000166//nucleotide binding; GO:0003676//nucleic acid binding
Chr01.g00654.m1	protein bonzai 1	GO:0060548//negative regulation of cell death	-	GO:0005544//calcium-dependent phospholipid binding
Chr01.g00655.m1	phosphatidylinositol transfer protein 3	-	GO:0016021//integral component of membrane	-
Chr01.g00656.m1	probable beta- -xylosyltransferase irx10l	-	-	GO:0016740//transferase activity
Chr01.g00657.m1	probable beta- -xylosyltransferase irx10l	-	-	GO:0016740//transferase activity
Chr01.g00658.m1	uncharacterized protein loc101501711	GO:0005975//carbohydrate metabolic process; GO:0006098//pentose-phosphate shunt	GO:0005737//cytoplasm	GO:0004801//sedoheptulose-7-phosphate:D-glyceraldehyde-3-phosphate glyceronetransferase activity
Chr01.g00659.m1	uncharacterized protein at4g14100	-	-	GO:0016740//transferase activity
Chr01.g00661.m1	(+)-neomenthol dehydrogenase	GO:0055114//oxidation-reduction process	-	GO:0016491//oxidoreductase activity
Chr01.g00662.m1	calcium-dependent mitochondrial atp-magnesium phosphate carrier protein 3	GO:0006412//translation; GO:0055085//transmembrane transport	GO:0016021//integral component of membrane	GO:0003735//structural constituent of ribosome; GO:0005509//calcium ion binding
Chr01.g00664.m1	uncharacterized protein loc25501965	-	GO:0016021//integral component of membrane	-
Chr01.g00665.m1	calnexin homolog	GO:0006457//protein folding	GO:0005783//endoplasmic reticulum; GO:0016021//integral component of membrane	GO:0005509//calcium ion binding; GO:0051082//unfolded protein binding
Chr01.g00666.m1	glutamyl-trna amidotransferase subunit a isoform x2	-	GO:0016021//integral component of membrane	GO:0016740//transferase activity; GO:0016884//carbon-nitrogen ligase activity, with glutamine as amido-N-donor
Chr01.g00667.m1	zinc finger protein azf1	-	-	GO:0046872//metal ion binding
Chr01.g00670.m1	respiratory burst oxidase homolog protein c	GO:0055114//oxidation-reduction process; GO:0098869//cellular oxidant detoxification	GO:0016021//integral component of membrane	GO:0004601//peroxidase activity; GO:0005509//calcium ion binding; GO:0050664//oxidoreductase activity, acting on NAD(P)H, oxygen as acceptor
Chr01.g00671.m1	uncharacterized protein loc11437260	GO:0006281//DNA repair	GO:0005634//nucleus	GO:0003676//nucleic acid binding; GO:0008081//phosphoric diester hydrolase activity; GO:0008270//zinc ion binding; GO:0016818//hydrolase activity, acting on acid anhydrides, in phosphorus-containing anhydrides
Chr01.g00673.m1	uncharacterized protein loc11437260	GO:0006281//DNA repair	GO:0005634//nucleus	GO:0003676//nucleic acid binding; GO:0008081//phosphoric diester hydrolase activity; GO:0008270//zinc ion binding; GO:0016818//hydrolase activity, acting on acid anhydrides, in phosphorus-containing anhydrides
Chr01.g00676.m1	trafficking protein particle complex subunit 1	GO:0006810//transport	GO:0030008//TRAPP complex	-
Chr01.g00677.m1	calcium-dependent protein kinase sk5	GO:0006468//protein phosphorylation	-	GO:0004674//protein serine/threonine kinase activity; GO:0005509//calcium ion binding; GO:0005524//ATP binding
Chr01.g00680.m1	serine threonine-protein kinase srk2a	GO:0006468//protein phosphorylation	-	GO:0004674//protein serine/threonine kinase activity; GO:0005524//ATP binding
Chr01.g00681.m1	ferrochelatase- chloroplastic	GO:0006783//heme biosynthetic process	-	GO:0004325//ferrochelatase activity
Chr01.g00682.m1	target of myb protein 1 isoform x1	GO:0006886//intracellular protein transport	GO:0005622//intracellular	-
Chr01.g00683.m1	alcohol dehydrogenase	GO:0055114//oxidation-reduction process	-	GO:0008270//zinc ion binding; GO:0016491//oxidoreductase activity; GO:0050897//cobalt ion binding
Chr01.g00688.m1	phosphatidylinositol 4-phosphate 5-kinase 1 isoform x1	GO:0046854//phosphatidylinositol phosphorylation	-	GO:0016308//1-phosphatidylinositol-4-phosphate 5-kinase activity
Chr01.g00689.m1	uncharacterized protein loc11440055 isoform x1	-	GO:0016021//integral component of membrane	-
Chr01.g00695.m1	probable magnesium transporter nipa7	GO:0015693//magnesium ion transport; GO:1903830//magnesium ion transmembrane transport	GO:0016021//integral component of membrane	GO:0015095//magnesium ion transmembrane transporter activity
Chr01.g00696.m1	ammonium transporter 3 member 1	GO:0015695//organic cation transport; GO:0019740//nitrogen utilization; GO:0072488//ammonium transmembrane transport	GO:0005887//integral component of plasma membrane	GO:0008519//ammonium transmembrane transporter activity
Chr01.g00697.m1	probable lrr receptor-like serine threonine-protein kinase at5g63710 isoform x1	GO:0006468//protein phosphorylation	GO:0016021//integral component of membrane	GO:0004674//protein serine/threonine kinase activity; GO:0005524//ATP binding
Chr01.g00698.m1	plastocyanin-like domain protein	-	GO:0016020//membrane	GO:0009055//electron transfer activity
Chr01.g00699.m1	auxin-responsive protein saur32	GO:0009733//response to auxin	-	-
Chr01.g00700.m1	diacylglycerol kinase 2	GO:0007205//protein kinase C-activating G protein-coupled receptor signaling pathway; GO:0016310//phosphorylation; GO:0035556//intracellular signal transduction; GO:0048364//root development; GO:0048366//leaf development	GO:0005622//intracellular; GO:0016021//integral component of membrane	GO:0004143//diacylglycerol kinase activity; GO:0005524//ATP binding
Chr01.g00704.m1	polyketide cyclase dehydrase and lipid transporter	GO:0010239//chloroplast mRNA processing; GO:0031426//polycistronic mRNA processing	GO:0005739//mitochondrion; GO:0042644//chloroplast nucleoid	-
Chr01.g00705.m1	uncharacterized protein chloroplastic-like	-	GO:0005886//plasma membrane	-
Chr01.g00706.m1	cbs domain-containing protein cbscbspb3	-	GO:0016021//integral component of membrane	-
Chr01.g00711.m1	fatty acid amide hydrolase	GO:0055114//oxidation-reduction process	GO:0016021//integral component of membrane	GO:0004458//D-lactate dehydrogenase (cytochrome) activity; GO:0016787//hydrolase activity; GO:0016884//carbon-nitrogen ligase activity, with glutamine as amido-N-donor
Chr01.g00712.m1	alternative nad h-ubiquinone oxidoreductase chloroplastic mitochondrial	GO:0055114//oxidation-reduction process	GO:0005739//mitochondrion; GO:0010287//plastoglobule	GO:0016491//oxidoreductase activity
Chr01.g00713.m1	protein dog1-like 4	GO:0006351//transcription, DNA-templated	-	GO:0043565//sequence-specific DNA binding
Chr01.g00715.m1	uncharacterized protein loc11429128 isoform x1	-	GO:0016021//integral component of membrane	GO:0008270//zinc ion binding
Chr01.g00716.m1	aldehyde dehydrogenase family 3 member h1	GO:0006081//cellular aldehyde metabolic process; GO:0055114//oxidation-reduction process	GO:0009941//chloroplast envelope	GO:0004029//aldehyde dehydrogenase (NAD+) activity; GO:0004030//aldehyde dehydrogenase [NAD(P)+] activity; GO:0033721//aldehyde dehydrogenase (NADP+) activity
Chr01.g00717.m1	aspartic proteinase asp1	GO:0006508//proteolysis; GO:0030163//protein catabolic process	GO:0016021//integral component of membrane	GO:0004190//aspartic-type endopeptidase activity
Chr01.g00718.m1	nac domain-containing protein 2	GO:0006355//regulation of transcription, DNA-templated	GO:0005634//nucleus	GO:0003677//DNA binding
Chr01.g00719.m1	uncharacterized protein loc11438987	-	GO:0016021//integral component of membrane	-
Chr01.g00721.m1	myb transcription factor	-	GO:0043229//intracellular organelle	-
Chr01.g00722.m1	amino acid permease 4-like	GO:0003333//amino acid transmembrane transport	GO:0005886//plasma membrane; GO:0016021//integral component of membrane	GO:0015171//amino acid transmembrane transporter activity
Chr01.g00723.m1	amino acid permease 4-like	GO:0003333//amino acid transmembrane transport	GO:0005886//plasma membrane; GO:0016021//integral component of membrane	GO:0015171//amino acid transmembrane transporter activity
Chr01.g00726.m1	e3 ubiquitin-protein ligase herc1-like partial	GO:0007165//signal transduction; GO:0010224//response to UV-B	-	GO:0009881//photoreceptor activity; GO:0042803//protein homodimerization activity
Chr01.g00727.m1	lipase-like pad4	GO:0006629//lipid metabolic process	-	GO:0016787//hydrolase activity
Chr01.g00729.m1	glycosylphosphatidylinositol anchor attachment 1 protein	GO:0016255//attachment of GPI anchor to protein	GO:0042765//GPI-anchor transamidase complex	-
Chr01.g00734.m1	protein chromatin remodeling 24 isoform x1	-	-	GO:0005524//ATP binding
Chr01.g00735.m1	uncharacterized protein loc11429120	-	GO:0016020//membrane	-
Chr01.g00736.m1	trna uridine 5-carboxymethylaminomethyl modification enzyme	GO:0002098//tRNA wobble uridine modification; GO:0055114//oxidation-reduction process	-	GO:0016491//oxidoreductase activity; GO:0050660//flavin adenine dinucleotide binding
Chr01.g00738.m1	gibberellin 20 oxidase 3	GO:0055114//oxidation-reduction process	-	GO:0016491//oxidoreductase activity; GO:0046872//metal ion binding
Chr01.g00739.m1	gibberellin 20 oxidase 2-like	GO:0055114//oxidation-reduction process	-	GO:0016491//oxidoreductase activity; GO:0046872//metal ion binding
Chr01.g00740.m1	nuclear transcription factor y subunit b-7	GO:0006355//regulation of transcription, DNA-templated	GO:0005634//nucleus	GO:0043565//sequence-specific DNA binding; GO:0046982//protein heterodimerization activity
Chr01.g00742.m1	probable methyltransferase pmt26	GO:0032259//methylation	GO:0005768//endosome; GO:0005774//vacuolar membrane; GO:0005802//trans-Golgi network; GO:0016021//integral component of membrane	GO:0008757//S-adenosylmethionine-dependent methyltransferase activity
Chr01.g00743.m1	probable methyltransferase pmt26	GO:0032259//methylation	GO:0016021//integral component of membrane	GO:0008168//methyltransferase activity
Chr01.g00744.m1	probable methyltransferase pmt26	GO:0032259//methylation	GO:0005768//endosome; GO:0005774//vacuolar membrane; GO:0005802//trans-Golgi network; GO:0016021//integral component of membrane	GO:0008757//S-adenosylmethionine-dependent methyltransferase activity
Chr01.g00746.m1	protein trichome birefringence-like 14	-	GO:0016021//integral component of membrane	-
Chr01.g00747.m1	phosphoribosylformylglycinamidine cyclo- chloroplastic mitochondrial	GO:0006189//'de novo' IMP biosynthetic process	GO:0005737//cytoplasm	GO:0004641//phosphoribosylformylglycinamidine cyclo-ligase activity
Chr01.g00748.m1	uncharacterized protein loc11438539	GO:0009414//response to water deprivation; GO:0090332//stomatal closure	GO:0016021//integral component of membrane	-
Chr01.g00749.m1	abc transporter g family member 5	GO:0055085//transmembrane transport	GO:0005886//plasma membrane; GO:0016021//integral component of membrane	GO:0005524//ATP binding; GO:0042626//ATPase-coupled transmembrane transporter activity
Chr01.g00750.m1	histone deacetylase 14 isoform x1	GO:0090042//tubulin deacetylation	GO:0005634//nucleus; GO:0005829//cytosol; GO:0009507//chloroplast	GO:0042903//tubulin deacetylase activity; GO:0043014//alpha-tubulin binding; GO:0043621//protein self-association; GO:0048487//beta-tubulin binding; GO:0051721//protein phosphatase 2A binding
Chr01.g00751.m1	nac domain-containing protein 104	GO:0006355//regulation of transcription, DNA-templated	GO:0005634//nucleus	GO:0003677//DNA binding
Chr01.g00754.m1	40s ribosomal protein s12-2-like	GO:0006412//translation	GO:0022627//cytosolic small ribosomal subunit	GO:0003735//structural constituent of ribosome
Chr01.g00756.m1	ras-related protein rabc1-like	GO:0007264//small GTPase mediated signal transduction	GO:0005622//intracellular	GO:0005525//GTP binding
Chr01.g00757.m1	endonuclease exonuclease phosphatase family protein	GO:0090304//nucleic acid metabolic process	-	GO:0003824//catalytic activity
Chr01.g00759.m1	mitogen-activated protein kinase kinase kinase 3	GO:0006468//protein phosphorylation	-	GO:0004672//protein kinase activity; GO:0005524//ATP binding
Chr01.g00760.m1	30s ribosomal protein s5	GO:0006412//translation	GO:0005768//endosome; GO:0005802//trans-Golgi network; GO:0005840//ribosome	GO:0003723//RNA binding; GO:0003735//structural constituent of ribosome
Chr01.g00762.m1	callose synthase 5	GO:0006075//(1->3)-beta-D-glucan biosynthetic process	GO:0000148//1,3-beta-D-glucan synthase complex; GO:0016021//integral component of membrane	GO:0003843//1,3-beta-D-glucan synthase activity
Chr01.g00763.m1	callose synthase 5	GO:0006075//(1->3)-beta-D-glucan biosynthetic process	GO:0000148//1,3-beta-D-glucan synthase complex; GO:0016021//integral component of membrane	GO:0003843//1,3-beta-D-glucan synthase activity
Chr01.g00765.m1	nac family transcription factor	GO:0006355//regulation of transcription, DNA-templated	GO:0005634//nucleus; GO:0016021//integral component of membrane	GO:0003677//DNA binding
Chr01.g00766.m1	phosphatidylinositol 4-kinase beta 1	GO:0046854//phosphatidylinositol phosphorylation; GO:0048015//phosphatidylinositol-mediated signaling	GO:0005622//intracellular	GO:0016301//kinase activity
Chr01.g00767.m1	uncharacterized protein loc11436770	-	-	GO:0003824//catalytic activity
Chr01.g00768.m1	cysteine desulfurase	-	-	GO:0031071//cysteine desulfurase activity
Chr01.g00770.m1	protein trichome berefringence-like 7	-	GO:0016021//integral component of membrane	-
Chr01.g00771.m1	transcription factor hec3	-	-	GO:0003677//DNA binding; GO:0046983//protein dimerization activity
Chr01.g00772.m2	zinc finger ccch domain-containing protein 38 isoform x2	-	-	GO:0046872//metal ion binding
Chr01.g00773.m1	probable pectinesterase pectinesterase inhibitor 51	GO:0042545//cell wall modification; GO:0043086//negative regulation of catalytic activity; GO:0045490//pectin catabolic process	GO:0005618//cell wall	GO:0004857//enzyme inhibitor activity; GO:0030599//pectinesterase activity; GO:0045330//aspartyl esterase activity
Chr01.g00776.m1	uridylate kinase	GO:0006221//pyrimidine nucleotide biosynthetic process; GO:0046939//nucleotide phosphorylation	GO:0009507//chloroplast	GO:0033862//UMP kinase activity
Chr01.g00778.m1	wd repeat-containing protein 44	GO:0043666//regulation of phosphoprotein phosphatase activity	GO:0000159//protein phosphatase type 2A complex	-
Chr01.g00779.m1	u-box domain-containing protein 27	GO:0016567//protein ubiquitination	-	GO:0004842//ubiquitin-protein transferase activity
Chr01.g00781.m1	40s ribosomal protein s15a-1-like	GO:0006412//translation	GO:0005840//ribosome	GO:0003735//structural constituent of ribosome
Chr01.g00782.m1	protein tonsoku	GO:0000086//G2/M transition of mitotic cell cycle; GO:0009934//regulation of meristem structural organization; GO:0051301//cell division	GO:0005634//nucleus; GO:0016020//membrane	-
Chr01.g00783.m1	wnk kinase	GO:0006468//protein phosphorylation	-	GO:0004672//protein kinase activity; GO:0005524//ATP binding
Chr01.g00784.m1	transcription factor mamyb	GO:0048767//root hair elongation	GO:0005783//endoplasmic reticulum; GO:0005886//plasma membrane; GO:0016021//integral component of membrane	GO:0003677//DNA binding
Chr01.g00785.m1	nodulation-signaling pathway 2	GO:0006355//regulation of transcription, DNA-templated	GO:0005634//nucleus	GO:0003700//DNA-binding transcription factor activity; GO:0043565//sequence-specific DNA binding
Chr01.g00786.m1	autophagy-related protein 13b isoform x1	GO:0006914//autophagy	GO:1990316//Atg1/ULK1 kinase complex	-
Chr01.g00787.m1	response regulator receiver domain protein	GO:0009987//cellular process	-	-
Chr01.g00788.m1	methionine gamma-lyase	-	-	GO:0016829//lyase activity; GO:0030170//pyridoxal phosphate binding
Chr01.g00789.m1	ring-h2 finger protein atl78-like	-	GO:0016021//integral component of membrane	GO:0008270//zinc ion binding
Chr01.g00790.m1	ring-h2 finger protein atl78	-	GO:0016021//integral component of membrane	GO:0008270//zinc ion binding
Chr01.g00791.m1	ring-h2 finger protein atl78-like	-	GO:0016021//integral component of membrane	GO:0008270//zinc ion binding
Chr01.g00794.m1	ring-h2 finger protein atl78-like	-	GO:0016021//integral component of membrane	GO:0008270//zinc ion binding
Chr01.g00795.m1	ring-h2 finger protein atl78	-	GO:0016021//integral component of membrane	GO:0008270//zinc ion binding
Chr01.g00798.m1	myb family transcription factor	GO:0006334//nucleosome assembly	GO:0000786//nucleosome; GO:0005634//nucleus	GO:0003677//DNA binding
Chr01.g00800.m1	myb family transcription factor	GO:0006334//nucleosome assembly	GO:0000786//nucleosome; GO:0005634//nucleus	GO:0003677//DNA binding
Chr01.g00802.m1	myb family transcription factor	-	GO:0005694//chromosome	-
Chr01.g00803.m1	histone -like	-	GO:0000786//nucleosome; GO:0005634//nucleus	GO:0003677//DNA binding; GO:0046982//protein heterodimerization activity
Chr01.g00804.m1	protein bola2-like	-	GO:0005634//nucleus; GO:0005737//cytoplasm	-
Chr01.g00805.m1	probable plastid-lipid-associated protein chloroplastic isoform x1	-	GO:0009507//chloroplast	-
Chr01.g00807.m1	wat1-related protein at5g64700	GO:0055085//transmembrane transport	GO:0005886//plasma membrane; GO:0016021//integral component of membrane	GO:0022857//transmembrane transporter activity
Chr01.g00808.m1	probable mannitol dehydrogenase	GO:0055114//oxidation-reduction process	-	GO:0008270//zinc ion binding; GO:0046029//mannitol dehydrogenase activity
Chr01.g00809.m1	wd repeat domain-containing protein 83	GO:0016310//phosphorylation	-	GO:0016301//kinase activity
Chr01.g00811.m1	cellulose synthase a catalytic subunit 2	GO:0030244//cellulose biosynthetic process; GO:0071555//cell wall organization	GO:0005886//plasma membrane; GO:0016021//integral component of membrane	GO:0008270//zinc ion binding; GO:0016760//cellulose synthase (UDP-forming) activity
Chr01.g00813.m1	rna-binding protein 39	GO:0006397//mRNA processing	GO:0005634//nucleus	GO:0000166//nucleotide binding; GO:0003723//RNA binding
Chr01.g00816.m1	ribonucleoside-diphosphate reductase large subunit	GO:0006260//DNA replication; GO:0055114//oxidation-reduction process	-	GO:0004748//ribonucleoside-diphosphate reductase activity, thioredoxin disulfide as acceptor; GO:0005524//ATP binding
Chr01.g00817.m1	ethylene-responsive transcription factor abr1	GO:0006351//transcription, DNA-templated	-	-
Chr01.g00818.m1	26s proteasome non-atpase regulatory subunit 12 homolog a	GO:0043161//proteasome-mediated ubiquitin-dependent protein catabolic process	GO:0005737//cytoplasm; GO:0008541//proteasome regulatory particle, lid subcomplex; GO:0031595//nuclear proteasome complex	-
Chr01.g00819.m1	ubiquitin carboxyl-terminal hydrolase 27	GO:0006511//ubiquitin-dependent protein catabolic process; GO:0016579//protein deubiquitination	GO:0016021//integral component of membrane	GO:0036459//thiol-dependent ubiquitinyl hydrolase activity
Chr01.g00822.m1	crossover junction endonuclease eme1b	GO:0090305//nucleic acid phosphodiester bond hydrolysis	-	GO:0003677//DNA binding; GO:0004519//endonuclease activity
Chr01.g00823.m1	probable serine threonine-protein kinase at1g54610	GO:0006468//protein phosphorylation	-	GO:0004674//protein serine/threonine kinase activity; GO:0005524//ATP binding
Chr01.g00827.m1	non-classical arabinogalactan protein 30	-	-	GO:0005199//structural constituent of cell wall
Chr01.g00829.m1	non-classical arabinogalactan protein 30	-	-	GO:0005199//structural constituent of cell wall
Chr01.g00830.m1	phosphatidylinositol-4-phosphate 5-kinase family protein	GO:0016310//phosphorylation; GO:0046488//phosphatidylinositol metabolic process	-	GO:0016307//phosphatidylinositol phosphate kinase activity
Chr01.g00831.m1	non-classical arabinogalactan protein 30	-	-	GO:0005199//structural constituent of cell wall
Chr01.g00834.m1	small nuclear ribonucleoprotein 3b	GO:0000245//spliceosomal complex assembly; GO:0000387//spliceosomal snRNP assembly	GO:0000243//commitment complex; GO:0005682//U5 snRNP; GO:0005685//U1 snRNP; GO:0005686//U2 snRNP; GO:0005687//U4 snRNP; GO:0005689//U12-type spliceosomal complex; GO:0019013//viral nucleocapsid; GO:0034715//pICln-Sm protein complex; GO:0034719//SMN-Sm protein complex; GO:0071010//prespliceosome; GO:0071011//precatalytic spliceosome; GO:0071013//catalytic step 2 spliceosome; GO:0097526//spliceosom…	GO:0003723//RNA binding
Chr01.g00835.m1	udp-rhamnose udp-galactose transporter 4 isoform x2	GO:0008643//carbohydrate transport; GO:0015780//nucleotide-sugar transmembrane transport; GO:1901679//nucleotide transmembrane transport	GO:0016021//integral component of membrane	GO:0005338//nucleotide-sugar transmembrane transporter activity
Chr01.g00836.m1	mediator of rna polymerase ii transcription subunit 28	-	GO:0016592//mediator complex	-
Chr01.g00837.m1	neutral alkaline invertase chloroplastic	-	-	GO:0033926//glycopeptide alpha-N-acetylgalactosaminidase activity
Chr01.g00838.m1	probable wrky transcription factor 13	GO:0006355//regulation of transcription, DNA-templated	-	GO:0003700//DNA-binding transcription factor activity; GO:0043565//sequence-specific DNA binding
Chr01.g00840.m1	glucan endo- -beta-glucosidase 8	GO:0005975//carbohydrate metabolic process	-	GO:0004553//hydrolase activity, hydrolyzing O-glycosyl compounds
Chr01.g00841.m1	rna cytidine acetyltransferase 1 isoform x1	-	-	GO:0008080//N-acetyltransferase activity
Chr01.g00843.m1	probable atp synthase 24 kda mitochondrial	GO:0009555//pollen development	GO:0005730//nucleolus; GO:0005753//mitochondrial proton-transporting ATP synthase complex; GO:0009507//chloroplast	GO:0005507//copper ion binding; GO:0008270//zinc ion binding; GO:0050897//cobalt ion binding
Chr01.g00844.m1	iron-sulfur assembly protein chloroplastic	GO:0016226//iron-sulfur cluster assembly; GO:0097428//protein maturation by iron-sulfur cluster transfer	GO:0005759//mitochondrial matrix	GO:0005198//structural molecule activity; GO:0008198//ferrous iron binding; GO:0051537//2 iron, 2 sulfur cluster binding; GO:0051539//4 iron, 4 sulfur cluster binding
Chr01.g00845.m1	ras-related protein rab7	GO:0007264//small GTPase mediated signal transduction	GO:0005622//intracellular	GO:0005525//GTP binding
Chr01.g00846.m1	probable wrky transcription factor 51	GO:0006355//regulation of transcription, DNA-templated	-	GO:0003700//DNA-binding transcription factor activity; GO:0043565//sequence-specific DNA binding
Chr01.g00847.m1	probable galacturonosyltransferase 4	GO:0045489//pectin biosynthetic process; GO:0071555//cell wall organization	GO:0000139//Golgi membrane	GO:0047262//polygalacturonate 4-alpha-galacturonosyltransferase activity
Chr01.g00848.m1	nudix hydrolase 2 isoform x3	-	-	GO:0016787//hydrolase activity
Chr01.g00849.m1	small gtpase lip1	GO:0007264//small GTPase mediated signal transduction	GO:0005622//intracellular	GO:0005525//GTP binding
Chr01.g00855.m1	60s ribosomal protein l6	GO:0006412//translation	GO:0005840//ribosome	GO:0003735//structural constituent of ribosome
Chr01.g00857.m1	transcription factor tfiiib component b isoform x1	-	GO:0005634//nucleus	-
Chr01.g00864.m1	eukaryotic translation initiation factor 3 subunit g	GO:0006412//translation	GO:0005737//cytoplasm	GO:0097159//organic cyclic compound binding; GO:1901363//heterocyclic compound binding
Chr01.g00865.m1	eukaryotic translation initiation factor 3 subunit g	GO:0006412//translation	GO:0005737//cytoplasm	GO:0097159//organic cyclic compound binding; GO:1901363//heterocyclic compound binding
Chr01.g00869.m1	pentatricopeptide repeat-containing protein at4g39530	-	-	GO:0008568//microtubule-severing ATPase activity
Chr01.g00871.m1	uncharacterized protein loc11419278 isoform x1	GO:0006412//translation	GO:0005840//ribosome	GO:0003735//structural constituent of ribosome
Chr01.g00872.m1	shikimate kinase chloroplastic	GO:0009073//aromatic amino acid family biosynthetic process; GO:0016310//phosphorylation; GO:0019632//shikimate metabolic process	-	GO:0000287//magnesium ion binding; GO:0004765//shikimate kinase activity
Chr01.g00873.m2	uncharacterized protein loc120577608	-	GO:0016021//integral component of membrane	-
Chr01.g00874.m1	stress enhanced protein chloroplastic	-	GO:0016021//integral component of membrane	-
Chr01.g00876.m1	protein cpr-5	GO:0048731//system development; GO:0050896//response to stimulus	GO:0016020//membrane	-
Chr01.g00877.m1	nuclear transcription factor y subunit b-3	GO:0006355//regulation of transcription, DNA-templated	GO:0005634//nucleus	GO:0043565//sequence-specific DNA binding; GO:0046982//protein heterodimerization activity
Chr01.g00878.m1	protein activity of bc1 complex kinase chloroplastic-like	-	GO:0016021//integral component of membrane	-
Chr01.g00879.m1	cytochrome p450	GO:0055114//oxidation-reduction process	-	GO:0004497//monooxygenase activity; GO:0005506//iron ion binding; GO:0016705//oxidoreductase activity, acting on paired donors, with incorporation or reduction of molecular oxygen; GO:0020037//heme binding
Chr01.g00881.m1	cytochrome p450 cyp736a12-like	GO:0055114//oxidation-reduction process	-	GO:0004497//monooxygenase activity; GO:0005506//iron ion binding; GO:0016705//oxidoreductase activity, acting on paired donors, with incorporation or reduction of molecular oxygen; GO:0020037//heme binding
Chr01.g00883.m1	pentatricopeptide repeat-containing protein chloroplastic	GO:0009793//embryo development ending in seed dormancy	-	-
Chr01.g00884.m1	alanine--glyoxylate aminotransferase 2 homolog mitochondrial	-	-	GO:0008483//transaminase activity; GO:0030170//pyridoxal phosphate binding
Chr01.g00885.m1	alanine--glyoxylate aminotransferase 2 homolog mitochondrial	-	GO:0005739//mitochondrion	GO:0008453//alanine-glyoxylate transaminase activity; GO:0030170//pyridoxal phosphate binding; GO:0042802//identical protein binding
Chr01.g00886.m1	transcription factor tga1 isoform x4	GO:0006355//regulation of transcription, DNA-templated	-	GO:0003700//DNA-binding transcription factor activity; GO:0043565//sequence-specific DNA binding
Chr01.g00888.m1	probable e3 ubiquitin-protein ligase xerico	-	GO:0016021//integral component of membrane	GO:0008270//zinc ion binding
Chr01.g00889.m1	apoptotic chromatin condensation inducer in the nucleus	-	-	GO:0000166//nucleotide binding
Chr01.g00890.m1	ribosome biogenesis protein tsr3 homolog	GO:0006364//rRNA processing	-	-
Chr01.g00892.m1	micos complex subunit mic60	-	GO:0005743//mitochondrial inner membrane; GO:0016021//integral component of membrane	-
Chr01.g00893.m1	protein cellulose synthase interactive 1	-	GO:0005634//nucleus; GO:0005737//cytoplasm	-
Chr01.g00894.m1	heavy metal-associated isoprenylated plant protein 23	GO:0030001//metal ion transport	-	GO:0046872//metal ion binding
Chr01.g00895.m1	photosynthetic ndh subunit of lumenal location chloroplastic isoform x1	GO:0000413//protein peptidyl-prolyl isomerization; GO:0006457//protein folding	GO:0009535//chloroplast thylakoid membrane	GO:0003755//peptidyl-prolyl cis-trans isomerase activity
Chr01.g00896.m1	fasciclin-like arabinogalactan protein 21	-	GO:0016021//integral component of membrane	-
Chr01.g00897.m1	l-ascorbate oxidase	GO:0055114//oxidation-reduction process	GO:0005576//extracellular region	GO:0005507//copper ion binding; GO:0016491//oxidoreductase activity
Chr01.g00898.m1	bifunctional aspartate aminotransferase and glutamate aspartate-prephenate aminotransferase	GO:0009058//biosynthetic process	-	GO:0008483//transaminase activity; GO:0030170//pyridoxal phosphate binding
Chr01.g00899.m1	protein nen4	-	-	GO:0003676//nucleic acid binding; GO:0016740//transferase activity
Chr01.g00902.m1	probable glucan -beta-glucosidase a	GO:0005975//carbohydrate metabolic process; GO:0007015//actin filament organization	-	GO:0004553//hydrolase activity, hydrolyzing O-glycosyl compounds; GO:0051015//actin filament binding
Chr01.g00903.m1	inositol-3-phosphate synthase	GO:0006021//inositol biosynthetic process; GO:0008654//phospholipid biosynthetic process	-	GO:0004512//inositol-3-phosphate synthase activity
Chr01.g00906.m1	-bisphosphoglycerate-dependent phosphoglycerate mutase 1 isoform x1	GO:0006096//glycolytic process	-	GO:0004619//phosphoglycerate mutase activity
Chr01.g00907.m1	type i inositol polyphosphate 5-phosphatase 5	GO:0046856//phosphatidylinositol dephosphorylation	-	GO:0016787//hydrolase activity
Chr01.g00908.m1	ethylene insensitive 3-like 4 protein	GO:0006355//regulation of transcription, DNA-templated	GO:0005634//nucleus	GO:0003700//DNA-binding transcription factor activity
Chr01.g00911.m1	acyl-coenzyme a oxidase peroxisomal	GO:0033539//fatty acid beta-oxidation using acyl-CoA dehydrogenase; GO:0055088//lipid homeostasis	GO:0005777//peroxisome	GO:0000062//fatty-acyl-CoA binding; GO:0003995//acyl-CoA dehydrogenase activity; GO:0003997//acyl-CoA oxidase activity; GO:0009055//electron transfer activity; GO:0050660//flavin adenine dinucleotide binding; GO:0052890//oxidoreductase activity, acting on the CH-CH group of donors, with a flavin as acceptor
Chr01.g00915.m1	ethylene-responsive transcription factor erf060	GO:0006355//regulation of transcription, DNA-templated	GO:0005634//nucleus	GO:0003677//DNA binding; GO:0003700//DNA-binding transcription factor activity
Chr01.g00924.m1	probable trehalose-phosphate phosphatase j	GO:0005992//trehalose biosynthetic process; GO:0016311//dephosphorylation	-	GO:0004805//trehalose-phosphatase activity
Chr01.g00925.m1	proteasome subunit beta type-7-b	GO:0051603//proteolysis involved in cellular protein catabolic process	GO:0005634//nucleus; GO:0005737//cytoplasm; GO:0005839//proteasome core complex	GO:0004298//threonine-type endopeptidase activity
Chr01.g00926.m1	ndr1 hin1-like protein 13	-	GO:0016020//membrane	-
Chr01.g00935.m1	protein sco1 homolog mitochondrial	-	GO:0016021//integral component of membrane	-
Chr01.g00938.m1	high affinity nitrate transporter	GO:0055085//transmembrane transport	GO:0016021//integral component of membrane	-
Chr01.g00939.m1	uncharacterized protein loc25501919	-	GO:0016021//integral component of membrane	-
Chr01.g00940.m1	uncharacterized protein loc25480789	-	GO:0005886//plasma membrane	-
Chr01.g00942.m1	annexin d2	-	-	GO:0005509//calcium ion binding; GO:0005544//calcium-dependent phospholipid binding
Chr01.g00944.m1	udp-n-acetylglucosamine transporter rock1	GO:0008643//carbohydrate transport; GO:0010584//pollen exine formation; GO:0015789//UDP-N-acetylgalactosamine transmembrane transport; GO:1902600//proton transmembrane transport; GO:1902183//regulation of shoot apical meristem development; GO:1903070//negative regulation of ER-associated ubiquitin-dependent protein catabolic process; GO:1903857//negative regulation of cytokinin dehydrogenase acti…	GO:0000139//Golgi membrane; GO:0005783//endoplasmic reticulum; GO:0016021//integral component of membrane	GO:0005351//carbohydrate:proton symporter activity; GO:0005463//UDP-N-acetylgalactosamine transmembrane transporter activity
Chr01.g00947.m1	udp-n-acetylglucosamine transporter rock1	GO:0008643//carbohydrate transport; GO:0010584//pollen exine formation; GO:0015789//UDP-N-acetylgalactosamine transmembrane transport; GO:1902600//proton transmembrane transport; GO:1902183//regulation of shoot apical meristem development; GO:1903070//negative regulation of ER-associated ubiquitin-dependent protein catabolic process; GO:1903857//negative regulation of cytokinin dehydrogenase acti…	GO:0000139//Golgi membrane; GO:0005783//endoplasmic reticulum; GO:0016021//integral component of membrane	GO:0005351//carbohydrate:proton symporter activity; GO:0005463//UDP-N-acetylgalactosamine transmembrane transporter activity
Chr01.g00948.m1	50s ribosomal protein l23	GO:0032543//mitochondrial translation	GO:0005762//mitochondrial large ribosomal subunit	GO:0000166//nucleotide binding; GO:0003723//RNA binding; GO:0003735//structural constituent of ribosome
Chr01.g00949.m1	btb poz domain-containing protein dot3 isoform x1	GO:0010087//phloem or xylem histogenesis; GO:0010305//leaf vascular tissue pattern formation; GO:0010588//cotyledon vascular tissue pattern formation; GO:0080022//primary root development	-	-
Chr01.g00950.m1	ras-related protein rabh1e	GO:0006890//retrograde vesicle-mediated transport, Golgi to endoplasmic reticulum; GO:0006891//intra-Golgi vesicle-mediated transport; GO:0007264//small GTPase mediated signal transduction; GO:0042147//retrograde transport, endosome to Golgi	GO:0005794//Golgi apparatus; GO:0005829//cytosol	GO:0005525//GTP binding
Chr01.g00951.m1	probable mitochondrial adenine nucleotide transporter btl3	GO:0006412//translation; GO:0055085//transmembrane transport	GO:0005739//mitochondrion; GO:0009536//plastid; GO:0016021//integral component of membrane	GO:0003735//structural constituent of ribosome
Chr01.g00952.m1	calmodulin-binding transcription activator	GO:0009409//response to cold; GO:0010150//leaf senescence; GO:0042742//defense response to bacterium; GO:0050832//defense response to fungus	GO:0005634//nucleus	GO:0003677//DNA binding
Chr01.g00953.m1	ubiquitin carboxyl-terminal hydrolase 4	GO:0006511//ubiquitin-dependent protein catabolic process; GO:0016579//protein deubiquitination	-	GO:0036459//thiol-dependent ubiquitinyl hydrolase activity
Chr01.g00956.m1	50s ribosomal protein chloroplastic	GO:0006412//translation	GO:0005840//ribosome	GO:0003735//structural constituent of ribosome
Chr01.g00957.m1	tubulin-folding cofactor c	GO:0000902//cell morphogenesis; GO:0007021//tubulin complex assembly; GO:0007023//post-chaperonin tubulin folding pathway	GO:0005737//cytoplasm	GO:0015631//tubulin binding
Chr01.g00960.m1	atp dna-binding protein	-	-	GO:0003677//DNA binding
Chr01.g00961.m1	atp dna-binding protein	-	-	GO:0003677//DNA binding
Chr01.g00963.m1	protein sensitive to proton rhizotoxicity 1-like	-	-	GO:0005488//binding
Chr01.g00964.m1	serine threonine-protein kinase rio2	GO:0006468//protein phosphorylation	GO:0016021//integral component of membrane	GO:0004674//protein serine/threonine kinase activity; GO:0005524//ATP binding
Chr01.g00965.m1	probable lrr receptor-like serine threonine-protein kinase at5g10290	GO:0006468//protein phosphorylation	GO:0016021//integral component of membrane	GO:0004674//protein serine/threonine kinase activity; GO:0005524//ATP binding
Chr01.g00966.m1	udp-uronic acid transporter 1	GO:0008643//carbohydrate transport	GO:0016021//integral component of membrane	-
Chr01.g00967.m1	calcium-transporting atpase plasma membrane-type	GO:0070588//calcium ion transmembrane transport	GO:0005887//integral component of plasma membrane; GO:0043231//intracellular membrane-bounded organelle	GO:0005388//calcium transmembrane transporter activity, phosphorylative mechanism; GO:0005516//calmodulin binding; GO:0005524//ATP binding; GO:0046872//metal ion binding
Chr01.g00972.m1	probable xyloglucan endotransglucosylase hydrolase protein 30	GO:0010411//xyloglucan metabolic process; GO:0042546//cell wall biogenesis; GO:0071555//cell wall organization	GO:0005618//cell wall; GO:0048046//apoplast	GO:0004553//hydrolase activity, hydrolyzing O-glycosyl compounds; GO:0016762//xyloglucan:xyloglucosyl transferase activity
Chr01.g00973.m1	zeatin o-glucosyltransferase-like	GO:0009813//flavonoid biosynthetic process; GO:0052696//flavonoid glucuronidation	GO:0043231//intracellular membrane-bounded organelle	GO:0008194//UDP-glycosyltransferase activity; GO:0016758//transferase activity, transferring hexosyl groups
Chr01.g00974.m1	wrky transcription factor 44	GO:0006355//regulation of transcription, DNA-templated; GO:0010214//seed coat development	-	GO:0003700//DNA-binding transcription factor activity; GO:0043565//sequence-specific DNA binding
Chr01.g00975.m1	monoacylglycerol lipase abhd6	-	-	GO:0003824//catalytic activity
Chr01.g00976.m1	wall-associated receptor kinase-like 20	GO:0016310//phosphorylation	-	GO:0016301//kinase activity; GO:0030247//polysaccharide binding
Chr01.g00977.m1	haloacid dehalogenase-like hydrolase domain-containing protein at4g39970	GO:0016310//phosphorylation	GO:0009570//chloroplast stroma; GO:0009941//chloroplast envelope	GO:0008531//riboflavin kinase activity; GO:0016787//hydrolase activity
Chr01.g00978.m1	haloacid dehalogenase-like hydrolase domain-containing protein at4g39970	GO:0008152//metabolic process	GO:0009570//chloroplast stroma; GO:0009941//chloroplast envelope; GO:0016021//integral component of membrane	GO:0016787//hydrolase activity
Chr01.g00979.m1	transmembrane protein	-	GO:0016021//integral component of membrane	-
Chr01.g00980.m1	epidermal patterning factor-like protein 1	GO:0010052//guard cell differentiation	-	-
Chr01.g00981.m1	dna replication licensing factor mcm6	GO:0006270//DNA replication initiation; GO:0032508//DNA duplex unwinding	GO:0005634//nucleus; GO:0042555//MCM complex	GO:0003677//DNA binding; GO:0003678//DNA helicase activity; GO:0005524//ATP binding
Chr01.g00982.m1	uncharacterized protein loc25501879	-	GO:0016021//integral component of membrane	-
Chr01.g00983.m1	polyadenylate-binding protein 2 isoform x1	-	-	GO:0000166//nucleotide binding; GO:0003676//nucleic acid binding
Chr01.g00984.m1	polyadenylate-binding protein 2 isoform x1	-	-	GO:0000166//nucleotide binding; GO:0003676//nucleic acid binding
Chr01.g00985.m1	ras-related protein rab11a	GO:0007264//small GTPase mediated signal transduction	GO:0005622//intracellular	GO:0005525//GTP binding
Chr01.g00986.m1	trna (cytosine -c )-methyltransferase-like protein	GO:0030488//tRNA methylation	-	GO:0003723//RNA binding; GO:0016428//tRNA (cytosine-5-)-methyltransferase activity
Chr01.g00987.m1	serine threonine-protein kinase sapk2	GO:0006468//protein phosphorylation; GO:0035556//intracellular signal transduction	GO:0005634//nucleus; GO:0005737//cytoplasm	GO:0004674//protein serine/threonine kinase activity; GO:0005524//ATP binding
Chr01.g00989.m1	uncharacterized protein loc25501839	GO:0005975//carbohydrate metabolic process	-	GO:0052692//raffinose alpha-galactosidase activity
Chr01.g00990.m1	pentatricopeptide repeat-containing protein mitochondrial	GO:0006412//translation	-	GO:0000166//nucleotide binding; GO:0008270//zinc ion binding; GO:0016787//hydrolase activity; GO:0016874//ligase activity
Chr01.g00991.m3	protein scai	GO:0006351//transcription, DNA-templated; GO:1903507//negative regulation of nucleic acid-templated transcription	GO:0005634//nucleus	GO:0003714//transcription corepressor activity
Chr01.g00992.m2	lmbr1 domain-containing protein 2 homolog a	-	GO:0016021//integral component of membrane	-
Chr01.g00994.m1	homeobox-leucine zipper protein athb-6	GO:0006355//regulation of transcription, DNA-templated	GO:0005634//nucleus	GO:0003700//DNA-binding transcription factor activity; GO:0043565//sequence-specific DNA binding
Chr01.g00995.m1	zinc c3hc4 type (ring finger) protein	GO:0043068//positive regulation of programmed cell death; GO:0051865//protein autoubiquitination	GO:0005886//plasma membrane; GO:0016021//integral component of membrane	GO:0004842//ubiquitin-protein transferase activity; GO:0008270//zinc ion binding
Chr01.g00999.m1	peptidyl-prolyl cis-trans isomerase fkbp62	GO:0009987//cellular process	-	GO:0016853//isomerase activity
Chr01.g01000.m1	zinc c3hc4 type (ring finger) protein	GO:0043068//positive regulation of programmed cell death; GO:0051865//protein autoubiquitination	GO:0005886//plasma membrane; GO:0016021//integral component of membrane	GO:0004842//ubiquitin-protein transferase activity; GO:0008270//zinc ion binding
Chr01.g01003.m1	rna-directed dna polymerase	GO:0006278//RNA-dependent DNA biosynthetic process	-	GO:0003964//RNA-directed DNA polymerase activity
Chr01.g01004.m1	clathrin assembly protein at4g40080	-	-	GO:0005543//phospholipid binding
Chr01.g01005.m1	uncharacterized protein loc25501857	GO:0006487//protein N-linked glycosylation	GO:0016021//integral component of membrane	GO:0003830//beta-1,4-mannosylglycoprotein 4-beta-N-acetylglucosaminyltransferase activity
Chr01.g01007.m1	uncharacterized protein loc25501854	-	GO:0016021//integral component of membrane	-
Chr01.g01008.m1	uncharacterized protein loc25501853	-	GO:0016021//integral component of membrane	-
Chr01.g01009.m1	chloroplast sensor chloroplastic	GO:0016310//phosphorylation	-	GO:0016301//kinase activity
Chr01.g01010.m1	uncharacterized protein loc25491327	-	GO:0016021//integral component of membrane	-
Chr01.g01011.m1	gdsl esterase lipase at3g26430 isoform x1	GO:0052889//9,9'-di-cis-zeta-carotene desaturation to 7,9,7',9'-tetra-cis-lycopene; GO:0055114//oxidation-reduction process	-	GO:0016298//lipase activity; GO:0052886//9,9'-dicis-carotene:quinone oxidoreductase activity; GO:0052887//7,9,9'-tricis-neurosporene:quinone oxidoreductase activity
Chr01.g01012.m2	beta-amyrin 11-oxidase	GO:0055114//oxidation-reduction process	GO:0016021//integral component of membrane	GO:0004497//monooxygenase activity; GO:0005506//iron ion binding; GO:0016705//oxidoreductase activity, acting on paired donors, with incorporation or reduction of molecular oxygen; GO:0020037//heme binding
Chr01.g01015.m1	eukaryotic translation initiation factor 4b2	GO:0006413//translational initiation	-	GO:0003743//translation initiation factor activity
Chr01.g01016.m1	60s acidic ribosomal protein p3	GO:0002181//cytoplasmic translation; GO:0006414//translational elongation	GO:0022625//cytosolic large ribosomal subunit; GO:0030687//preribosome, large subunit precursor	GO:0003735//structural constituent of ribosome; GO:0070180//large ribosomal subunit rRNA binding
Chr01.g01018.m1	uncharacterized protein loc25501840	GO:0005975//carbohydrate metabolic process	-	GO:0052692//raffinose alpha-galactosidase activity
Chr01.g01019.m1	uncharacterized protein loc25501834	GO:0006672//ceramide metabolic process	GO:0016021//integral component of membrane	GO:0016811//hydrolase activity, acting on carbon-nitrogen (but not peptide) bonds, in linear amides
Chr01.g01020.m1	protein-tyrosine-phosphatase mkp1-like	GO:0016310//phosphorylation; GO:0035335//peptidyl-tyrosine dephosphorylation	-	GO:0003779//actin binding; GO:0004725//protein tyrosine phosphatase activity; GO:0008138//protein tyrosine/serine/threonine phosphatase activity; GO:0016301//kinase activity
Chr01.g01021.m1	pentatricopeptide repeat-containing protein mitochondrial	-	GO:0005774//vacuolar membrane	-
Chr01.g01022.m1	agglutinin receptor	-	GO:0016021//integral component of membrane	-
Chr01.g01024.m1	e3 ubiquitin-protein ligase rglg5-like isoform x1	-	-	GO:0008270//zinc ion binding; GO:0016874//ligase activity
Chr01.g01025.m1	glycosyl hydrolase 5 family protein	GO:0005975//carbohydrate metabolic process	-	GO:0004553//hydrolase activity, hydrolyzing O-glycosyl compounds
Chr01.g01028.m1	protein jingubang	-	GO:0005886//plasma membrane	-
Chr01.g01029.m1	actin-related protein 3	GO:0007015//actin filament organization; GO:0009825//multidimensional cell growth; GO:0010090//trichome morphogenesis	GO:0005829//cytosol	-
Chr01.g01031.m1	photosystem ii core complex proteins chloroplastic	GO:0015979//photosynthesis	GO:0009523//photosystem II; GO:0016021//integral component of membrane	GO:0030145//manganese ion binding
Chr01.g01032.m1	s-adenosyl-l-methionine-dependent methyltransferase	GO:0032259//methylation	GO:0016021//integral component of membrane	GO:0008168//methyltransferase activity
Chr01.g01033.m1	very-long-chain 3-oxoacyl- reductase-like protein at1g24470	GO:0055114//oxidation-reduction process	GO:0005783//endoplasmic reticulum; GO:0016021//integral component of membrane	GO:0045703//ketoreductase activity
Chr01.g01035.m1	uncharacterized protein loc11428900 isoform x1	GO:0006508//proteolysis	GO:0016021//integral component of membrane	GO:0008233//peptidase activity
Chr01.g01041.m1	protein kinase pinoid-like	GO:0006468//protein phosphorylation; GO:0035556//intracellular signal transduction	GO:0005634//nucleus; GO:0005737//cytoplasm; GO:0005886//plasma membrane	GO:0004674//protein serine/threonine kinase activity; GO:0005524//ATP binding
Chr01.g01043.m1	dna damage-binding protein 1	-	GO:0005634//nucleus	GO:0003677//DNA binding
Chr01.g01045.m1	cationic amino acid transporter 1 isoform x1	GO:0003333//amino acid transmembrane transport	GO:0016021//integral component of membrane	GO:0015171//amino acid transmembrane transporter activity
Chr01.g01046.m1	cationic amino acid transporter 1	GO:1902023//L-arginine transport; GO:0051938//L-glutamate import; GO:0015813//L-glutamate transmembrane transport; GO:1903401//L-lysine transmembrane transport	GO:0005887//integral component of plasma membrane	GO:0005313//L-glutamate transmembrane transporter activity; GO:0015189//L-lysine transmembrane transporter activity; GO:0015297//antiporter activity
Chr01.g01047.m1	cationic amino acid transporter 1	GO:1902023//L-arginine transport; GO:0051938//L-glutamate import; GO:0015813//L-glutamate transmembrane transport; GO:1903401//L-lysine transmembrane transport	GO:0005887//integral component of plasma membrane	GO:0005313//L-glutamate transmembrane transporter activity; GO:0015189//L-lysine transmembrane transporter activity; GO:0015297//antiporter activity
Chr01.g01050.m1	casp-like protein 1b1	-	GO:0005886//plasma membrane; GO:0016021//integral component of membrane	-
Chr01.g01051.m1	chromatin remodeling & transcription regulator fyr family	GO:0032259//methylation	GO:0005634//nucleus	GO:0008168//methyltransferase activity
Chr01.g01052.m1	gamma-soluble nsf attachment protein	GO:0006886//intracellular protein transport	GO:0005622//intracellular	-
Chr01.g01053.m1	subtilisin-like protease	GO:0006508//proteolysis	GO:0005618//cell wall	GO:0004252//serine-type endopeptidase activity
Chr01.g01054.m1	receptor-like protein kinase at3g47110	GO:0006468//protein phosphorylation	GO:0016021//integral component of membrane	GO:0004674//protein serine/threonine kinase activity; GO:0005524//ATP binding
Chr01.g01055.m1	ubiquitin fusion degradation protein 1 homolog	GO:0006511//ubiquitin-dependent protein catabolic process	-	-
Chr01.g01056.m1	2-isopropylmalate synthase chloroplastic-like	GO:0009098//leucine biosynthetic process	-	GO:0003852//2-isopropylmalate synthase activity
Chr01.g01059.m1	beta-amyrin 28-monooxygenase-like	GO:0007275//multicellular organism development; GO:0010268//brassinosteroid homeostasis; GO:0016125//sterol metabolic process; GO:0016132//brassinosteroid biosynthetic process; GO:0055114//oxidation-reduction process	-	GO:0004497//monooxygenase activity; GO:0005506//iron ion binding; GO:0016705//oxidoreductase activity, acting on paired donors, with incorporation or reduction of molecular oxygen; GO:0020037//heme binding
Chr01.g01060.m1	udp-arabinose 4-epimerase 1	GO:0006012//galactose metabolic process	-	GO:0003978//UDP-glucose 4-epimerase activity
Chr01.g01062.m1	gata transcription factor 26-like	GO:0006355//regulation of transcription, DNA-templated	-	GO:0003700//DNA-binding transcription factor activity; GO:0008270//zinc ion binding; GO:0043565//sequence-specific DNA binding
Chr01.g01063.m1	basic blue protein	-	GO:0046658//anchored component of plasma membrane	GO:0009055//electron transfer activity
Chr01.g01068.m1	transmembrane emp24 domain-containing protein p24delta3-like	GO:0006810//transport	GO:0005789//endoplasmic reticulum membrane; GO:0016021//integral component of membrane	-
Chr01.g01069.m1	phosphatidylinositol-4-phosphate 5-kinase family protein	GO:0046854//phosphatidylinositol phosphorylation	-	GO:0005524//ATP binding; GO:0016308//1-phosphatidylinositol-4-phosphate 5-kinase activity
Chr01.g01071.m1	probable 3-hydroxyisobutyrate dehydrogenase-like mitochondrial	GO:0055114//oxidation-reduction process	-	GO:0004616//phosphogluconate dehydrogenase (decarboxylating) activity; GO:0051287//NAD binding
Chr01.g01072.m1	glutelin type-a 2	-	-	GO:0045735//nutrient reservoir activity
Chr01.g01073.m1	hexenal isomerase	-	-	GO:0045735//nutrient reservoir activity
Chr01.g01074.m1	hexenal isomerase	-	-	GO:0045735//nutrient reservoir activity
Chr01.g01075.m1	kinetochore protein nuf2 homolog	GO:0000278//mitotic cell cycle	GO:0000775//chromosome, centromeric region	-
Chr01.g01076.m1	basic blue protein	-	GO:0046658//anchored component of plasma membrane	GO:0009055//electron transfer activity
Chr01.g01078.m1	transferase chloroplastic	GO:0016226//iron-sulfur cluster assembly; GO:0032259//methylation	GO:0009507//chloroplast	GO:0008168//methyltransferase activity
Chr01.g01079.m1	probable receptor-like protein kinase at1g11050	GO:0006468//protein phosphorylation	GO:0016021//integral component of membrane	GO:0004674//protein serine/threonine kinase activity; GO:0005524//ATP binding
Chr01.g01080.m1	probable receptor-like protein kinase at1g11050	GO:0016310//phosphorylation	GO:0016020//membrane	GO:0000166//nucleotide binding; GO:0004672//protein kinase activity
Chr01.g01083.m1	transmembrane 9 superfamily member 1-like	-	GO:0016021//integral component of membrane	-
Chr01.g01084.m1	leaf l-a	GO:0022900//electron transport chain	-	GO:0009055//electron transfer activity; GO:0046872//metal ion binding; GO:0051537//2 iron, 2 sulfur cluster binding
Chr01.g01085.m1	mitochondrial dicarboxylate tricarboxylate transporter dtc	GO:0006810//transport	GO:0016020//membrane; GO:0043231//intracellular membrane-bounded organelle; GO:0044444//obsolete cytoplasmic part	-
Chr01.g01086.m1	phospholipase d delta	GO:0016042//lipid catabolic process; GO:0046470//phosphatidylcholine metabolic process	GO:0016020//membrane	GO:0004630//phospholipase D activity; GO:0005509//calcium ion binding; GO:0070290//N-acylphosphatidylethanolamine-specific phospholipase D activity
Chr01.g01087.m1	phospholipase d delta	GO:0016042//lipid catabolic process; GO:0046470//phosphatidylcholine metabolic process	GO:0016020//membrane	GO:0004630//phospholipase D activity; GO:0005509//calcium ion binding; GO:0070290//N-acylphosphatidylethanolamine-specific phospholipase D activity
Chr01.g01088.m1	phospholipase d delta isoform x2	GO:0016042//lipid catabolic process; GO:0046470//phosphatidylcholine metabolic process	GO:0016020//membrane	GO:0004630//phospholipase D activity; GO:0005509//calcium ion binding; GO:0070290//N-acylphosphatidylethanolamine-specific phospholipase D activity
Chr01.g01090.m1	magnesium transporter mrs2-4	GO:0015693//magnesium ion transport; GO:1903830//magnesium ion transmembrane transport	GO:0016021//integral component of membrane	GO:0015095//magnesium ion transmembrane transporter activity
Chr01.g01091.m1	uncharacterized protein at4g06598	GO:0006355//regulation of transcription, DNA-templated	-	GO:0003700//DNA-binding transcription factor activity; GO:0043565//sequence-specific DNA binding
Chr01.g01092.m1	ubiquitin-like domain-containing ctd phosphatase	GO:0006470//protein dephosphorylation	GO:0005634//nucleus	GO:0004721//phosphoprotein phosphatase activity
Chr01.g01093.m1	guanosine nucleotide diphosphate dissociation inhibitor 2	GO:0007264//small GTPase mediated signal transduction; GO:0015031//protein transport; GO:0050790//regulation of catalytic activity; GO:0055114//oxidation-reduction process	GO:0005622//intracellular	GO:0005093//Rab GDP-dissociation inhibitor activity; GO:0016491//oxidoreductase activity
Chr01.g01094.m1	pectinesterase pectinesterase inhibitor partial	GO:0042545//cell wall modification; GO:0043086//negative regulation of catalytic activity; GO:0045490//pectin catabolic process	GO:0005576//extracellular region; GO:0005618//cell wall	GO:0030599//pectinesterase activity; GO:0045330//aspartyl esterase activity; GO:0046910//pectinesterase inhibitor activity
Chr01.g01096.m1	pectinesterase pectinesterase inhibitor partial	GO:0042545//cell wall modification; GO:0043086//negative regulation of catalytic activity; GO:0045490//pectin catabolic process	GO:0005576//extracellular region; GO:0005618//cell wall	GO:0030599//pectinesterase activity; GO:0045330//aspartyl esterase activity; GO:0046910//pectinesterase inhibitor activity
Chr01.g01097.m1	acetolactate synthase small subunit chloroplastic	GO:0009082//branched-chain amino acid biosynthetic process	-	GO:0003984//acetolactate synthase activity; GO:0016597//amino acid binding
Chr01.g01099.m1	integrin-linked protein kinase 1-like	GO:0007229//integrin-mediated signaling pathway; GO:0046777//protein autophosphorylation	-	GO:0004674//protein serine/threonine kinase activity; GO:0005524//ATP binding
Chr01.g01100.m1	mitochondrial proton calcium exchanger protein	-	GO:0005739//mitochondrion; GO:0016021//integral component of membrane	GO:0005509//calcium ion binding; GO:0043022//ribosome binding
Chr01.g01101.m1	flavonol 7-o-beta-glucosyltransferase ugt74f1	GO:0009813//flavonoid biosynthetic process; GO:0052696//flavonoid glucuronidation	GO:0043231//intracellular membrane-bounded organelle	GO:0080043//quercetin 3-O-glucosyltransferase activity; GO:0080044//quercetin 7-O-glucosyltransferase activity
Chr01.g01102.m1	calpain-type cysteine protease dek1	GO:0006508//proteolysis	GO:0005737//cytoplasm; GO:0016021//integral component of membrane	GO:0004198//calcium-dependent cysteine-type endopeptidase activity
Chr01.g01104.m1	uncharacterized protein loc11422616	-	GO:0016021//integral component of membrane	-
Chr01.g01105.m1	beta-amyrin 28-monooxygenase-like	GO:0007275//multicellular organism development; GO:0010268//brassinosteroid homeostasis; GO:0016125//sterol metabolic process; GO:0016132//brassinosteroid biosynthetic process; GO:0055114//oxidation-reduction process	GO:0016021//integral component of membrane	GO:0004497//monooxygenase activity; GO:0005506//iron ion binding; GO:0016705//oxidoreductase activity, acting on paired donors, with incorporation or reduction of molecular oxygen; GO:0020037//heme binding
Chr01.g01107.m1	duf21 domain-containing protein at2g14520-like	-	GO:0016020//membrane	-
Chr01.g01108.m1	protein chloroplastic	GO:0009416//response to light stimulus; GO:0015979//photosynthesis	GO:0009535//chloroplast thylakoid membrane; GO:0009570//chloroplast stroma; GO:0009575//chromoplast stroma; GO:0009941//chloroplast envelope	-
Chr01.g01109.m1	protein chloroplastic	GO:0009416//response to light stimulus; GO:0015979//photosynthesis	GO:0009535//chloroplast thylakoid membrane; GO:0009570//chloroplast stroma; GO:0009575//chromoplast stroma; GO:0009941//chloroplast envelope	-
Chr01.g01110.m1	probable serine threonine-protein kinase pbl16	GO:0006468//protein phosphorylation	GO:0005886//plasma membrane; GO:0009506//plasmodesma	GO:0004674//protein serine/threonine kinase activity; GO:0005524//ATP binding
Chr01.g01111.m1	yth domain-containing protein ect4 isoform x2	-	-	GO:0003723//RNA binding
Chr01.g01113.m1	translocase of chloroplast 159 chloroplastic-like partial	-	GO:0019031//viral envelope	GO:0005515//protein binding; GO:0005525//GTP binding; GO:0016817//hydrolase activity, acting on acid anhydrides
Chr01.g01115.m1	adp-ribosylation factor gtpase-activating protein agd12	GO:0043547//positive regulation of GTPase activity	-	GO:0005096//GTPase activator activity
Chr01.g01116.m1	pentatricopeptide repeat-containing protein mitochondrial	-	-	GO:0008270//zinc ion binding
Chr01.g01120.m1	t-complex protein 1 subunit alpha	GO:0006457//protein folding	GO:0005737//cytoplasm	GO:0005524//ATP binding; GO:0051082//unfolded protein binding
Chr01.g01121.m1	probable inactive poly	-	-	GO:0003950//NAD+ ADP-ribosyltransferase activity
Chr01.g01123.m1	uncharacterized protein loc11426587	GO:0006950//response to stress	-	GO:0016787//hydrolase activity
Chr01.g01124.m1	cofilin actin-depolymerizing factor-like protein	GO:0030042//actin filament depolymerization	GO:0015629//actin cytoskeleton	GO:0003779//actin binding
Chr01.g01125.m2	actin-depolymerizing factor 1	GO:0030042//actin filament depolymerization	GO:0015629//actin cytoskeleton	GO:0003779//actin binding
Chr01.g01126.m1	potassium transporter 5	GO:0071805//potassium ion transmembrane transport	GO:0016021//integral component of membrane	GO:0015079//potassium ion transmembrane transporter activity
Chr01.g01128.m1	protein tas isoform x1	GO:0055114//oxidation-reduction process	-	GO:0016491//oxidoreductase activity
Chr01.g01129.m1	carboxyl-terminal-processing peptidase chloroplastic	GO:0006508//proteolysis	-	GO:0008236//serine-type peptidase activity
Chr01.g01131.m1	cold-regulated 413 inner membrane protein chloroplastic	-	GO:0016021//integral component of membrane	-
Chr01.g01132.m1	sulfite exporter family protein 3	-	GO:0016021//integral component of membrane	-
Chr01.g01133.m1	sulfite exporter family protein 3	-	GO:0016021//integral component of membrane	-
Chr01.g01134.m1	ubiquitin-40s ribosomal protein s27a-like	GO:0006412//translation	GO:0005794//Golgi apparatus; GO:0022627//cytosolic small ribosomal subunit	GO:0003735//structural constituent of ribosome
Chr01.g01136.m1	uncharacterized protein loc11426586 isoform x2	GO:0006396//RNA processing	-	-
Chr01.g01137.m1	uncharacterized protein loc11418018	GO:0006048//UDP-N-acetylglucosamine biosynthetic process; GO:0006364//rRNA processing	GO:0005829//cytosol; GO:0005840//ribosome; GO:0009507//chloroplast	GO:0003977//UDP-N-acetylglucosamine diphosphorylase activity; GO:0043022//ribosome binding
Chr01.g01139.m1	uncharacterized protein loc101490977 isoform x1	-	-	GO:0005488//binding
Chr01.g01141.m1	stachyose synthase	GO:0033532//stachyose biosynthetic process	GO:0005737//cytoplasm	GO:0047268//galactinol-raffinose galactosyltransferase activity
Chr01.g01143.m1	hbs1-like protein isoform x2	GO:0006414//translational elongation	-	GO:0003746//translation elongation factor activity; GO:0003924//GTPase activity; GO:0005525//GTP binding; GO:0008270//zinc ion binding
Chr01.g01144.m1	exonuclease 1 isoform x2	GO:0006281//DNA repair; GO:0090305//nucleic acid phosphodiester bond hydrolysis	GO:0005634//nucleus	GO:0003677//DNA binding; GO:0035312//5'-3' exodeoxyribonuclease activity
Chr01.g01145.m1	#NAME?	GO:0005992//trehalose biosynthetic process	-	GO:0003825//alpha,alpha-trehalose-phosphate synthase (UDP-forming) activity
Chr01.g01147.m1	gdsl esterase lipase	GO:0052889//9,9'-di-cis-zeta-carotene desaturation to 7,9,7',9'-tetra-cis-lycopene; GO:0055114//oxidation-reduction process	-	GO:0016788//hydrolase activity, acting on ester bonds; GO:0052886//9,9'-dicis-carotene:quinone oxidoreductase activity; GO:0052887//7,9,9'-tricis-neurosporene:quinone oxidoreductase activity
Chr01.g01149.m1	gdsl esterase lipase	GO:0008152//metabolic process	GO:0016020//membrane	GO:0016635//oxidoreductase activity, acting on the CH-CH group of donors, quinone or related compound as acceptor; GO:0016788//hydrolase activity, acting on ester bonds
Chr01.g01150.m1	floral homeotic protein agamous isoform x1	GO:0006355//regulation of transcription, DNA-templated	GO:0005634//nucleus	GO:0003677//DNA binding; GO:0003700//DNA-binding transcription factor activity; GO:0046983//protein dimerization activity
Chr01.g01151.m1	cyclic phosphodiesterase	-	-	GO:0004112//cyclic-nucleotide phosphodiesterase activity
Chr01.g01152.m1	peptide nitrate transporter	GO:0006810//transport	GO:0016021//integral component of membrane	GO:0005215//transporter activity
Chr01.g01153.m1	protein nrt1 ptr family -like	GO:0006810//transport	GO:0016021//integral component of membrane	GO:0005215//transporter activity
Chr01.g01154.m1	dynamin-related protein 4c-like	-	-	GO:0003924//GTPase activity; GO:0005525//GTP binding
Chr01.g01156.m1	dynamin-related protein 4c-like	-	-	GO:0003924//GTPase activity; GO:0005525//GTP binding
Chr01.g01157.m1	dynamin-related protein 4c-like	-	-	GO:0003924//GTPase activity; GO:0005525//GTP binding
Chr01.g01158.m1	probable lrr receptor-like serine threonine-protein kinase rfk1 isoform x3	GO:0006468//protein phosphorylation	GO:0016021//integral component of membrane	GO:0004674//protein serine/threonine kinase activity; GO:0005524//ATP binding
Chr01.g01159.m1	seipin family protein	GO:0019915//lipid storage	GO:0016021//integral component of membrane	-
Chr01.g01160.m1	nodulin-26 isoform x1	GO:0006833//water transport; GO:0009992//cellular water homeostasis; GO:0015793//glycerol transport; GO:0034220//ion transmembrane transport	GO:0005887//integral component of plasma membrane	GO:0015250//water channel activity; GO:0015254//glycerol channel activity
Chr01.g01161.m1	aquaporin nip1- partial	GO:0006833//water transport; GO:0009992//cellular water homeostasis; GO:0015793//glycerol transport; GO:0034220//ion transmembrane transport	GO:0005887//integral component of plasma membrane	GO:0015250//water channel activity; GO:0015254//glycerol channel activity
Chr01.g01163.m1	uncharacterized protein loc11419979 isoform x3	-	-	GO:0043531//ADP binding
Chr01.g01165.m1	heat stress transcription factor a-4c	GO:0006355//regulation of transcription, DNA-templated	GO:0005634//nucleus	GO:0003700//DNA-binding transcription factor activity; GO:0043565//sequence-specific DNA binding
Chr01.g01167.m1	magnesium transporter mrs2-f-like	-	GO:0016021//integral component of membrane	-
Chr01.g01168.m1	fasciclin-like arabinogalactan protein 11	-	GO:0016021//integral component of membrane	-
Chr01.g01170.m1	er lumen protein-retaining receptor a	GO:0006621//protein retention in ER lumen; GO:0015031//protein transport	GO:0005789//endoplasmic reticulum membrane; GO:0005794//Golgi apparatus; GO:0005801//cis-Golgi network; GO:0016021//integral component of membrane	GO:0046923//ER retention sequence binding
Chr01.g01171.m1	glutathione transferase gst 23-like	-	-	GO:0016740//transferase activity
Chr01.g01172.m1	pollen receptor-like kinase 5	GO:0006468//protein phosphorylation	GO:0016021//integral component of membrane	GO:0004672//protein kinase activity; GO:0005524//ATP binding
Chr01.g01173.m1	protein gravitropic in the light 1	GO:0009567//double fertilization forming a zygote and endosperm	-	-
Chr01.g01174.m1	precursor of cep14	-	GO:0016021//integral component of membrane	-
Chr01.g01176.m1	probable wrky transcription factor 65 isoform x1	GO:0006355//regulation of transcription, DNA-templated	-	GO:0003700//DNA-binding transcription factor activity; GO:0043565//sequence-specific DNA binding
Chr01.g01177.m1	uncharacterized protein loc11406163	GO:0008152//metabolic process	-	GO:0016597//amino acid binding
Chr01.g01179.m1	uncharacterized protein loc11408308	GO:0008152//metabolic process	-	GO:0016597//amino acid binding
Chr01.g01186.m1	cellulose synthase a catalytic subunit 8	GO:0030244//cellulose biosynthetic process; GO:0071555//cell wall organization	GO:0005886//plasma membrane; GO:0016021//integral component of membrane	GO:0016760//cellulose synthase (UDP-forming) activity; GO:0046872//metal ion binding
Chr01.g01187.m1	receptor-like protein 51	GO:0016310//phosphorylation	GO:0016021//integral component of membrane	GO:0016301//kinase activity
Chr01.g01189.m1	pentatricopeptide repeat-containing protein chloroplastic	-	-	GO:0008270//zinc ion binding; GO:0008568//microtubule-severing ATPase activity
Chr01.g01190.m1	uncharacterized protein loc11415862	-	GO:0016021//integral component of membrane	GO:0008270//zinc ion binding
Chr01.g01191.m1	nucleobase-ascorbate transporter 2	GO:0055085//transmembrane transport	GO:0016021//integral component of membrane	GO:0005215//transporter activity
Chr01.g01193.m1	calmodulin-binding receptor kinase	GO:0006468//protein phosphorylation	GO:0016021//integral component of membrane	GO:0004672//protein kinase activity; GO:0005524//ATP binding
Chr01.g01194.m1	papain family cysteine protease	GO:0006508//proteolysis	-	GO:0008234//cysteine-type peptidase activity
Chr01.g01196.m1	mitochondrial dicarboxylate tricarboxylate transporter dtc	GO:0006835//dicarboxylic acid transport; GO:0035674//tricarboxylic acid transmembrane transport	GO:0005618//cell wall; GO:0005739//mitochondrion; GO:0005774//vacuolar membrane; GO:0009506//plasmodesma; GO:0009941//chloroplast envelope; GO:0016021//integral component of membrane	GO:0005310//dicarboxylic acid transmembrane transporter activity; GO:0015142//tricarboxylic acid transmembrane transporter activity
Chr01.g01197.m1	myb family transcription factor	GO:0006355//regulation of transcription, DNA-templated	GO:0005634//nucleus	GO:0003677//DNA binding
Chr01.g01198.m1	protein male discoverer 2-like	GO:0006468//protein phosphorylation	GO:0016021//integral component of membrane	GO:0004672//protein kinase activity; GO:0005524//ATP binding
Chr01.g01199.m1	cbl-interacting serine threonine-protein kinase 12	GO:0006468//protein phosphorylation; GO:0007165//signal transduction	-	GO:0004674//protein serine/threonine kinase activity; GO:0005515//protein binding; GO:0005524//ATP binding
Chr01.g01202.m1	protein transport protein sec61 subunit beta-like	GO:0006886//intracellular protein transport	GO:0005784//Sec61 translocon complex; GO:0016021//integral component of membrane	-
Chr01.g01204.m1	scar-like protein 2	GO:0030036//actin cytoskeleton organization	GO:0005856//cytoskeleton	-
Chr01.g01205.m1	agamous-like mads-box protein agl62	GO:0006355//regulation of transcription, DNA-templated	GO:0005634//nucleus	GO:0003677//DNA binding; GO:0046983//protein dimerization activity
Chr01.g01209.m1	14-3-3-like protein c	-	-	GO:0019904//protein domain specific binding
Chr01.g01210.m1	uncharacterized protein loc11406685 isoform x2	GO:0044255//cellular lipid metabolic process	-	GO:0052689//carboxylic ester hydrolase activity
Chr01.g01213.m1	mitochondrial dicarboxylate tricarboxylate transporter dtc	GO:0006810//transport	GO:0016021//integral component of membrane; GO:0043231//intracellular membrane-bounded organelle; GO:0044444//obsolete cytoplasmic part	-
Chr01.g01214.m1	mitochondrial dicarboxylate tricarboxylate transporter dtc	GO:0006810//transport	GO:0016021//integral component of membrane; GO:0043231//intracellular membrane-bounded organelle; GO:0044444//obsolete cytoplasmic part	-
Chr01.g01215.m1	rust resistance kinase lr10-like	GO:0006468//protein phosphorylation	GO:0016021//integral component of membrane	GO:0004674//protein serine/threonine kinase activity; GO:0005524//ATP binding
Chr01.g01217.m1	mitochondrial dicarboxylate tricarboxylate transporter dtc	GO:0006835//dicarboxylic acid transport; GO:0035674//tricarboxylic acid transmembrane transport	GO:0005618//cell wall; GO:0005739//mitochondrion; GO:0005774//vacuolar membrane; GO:0009506//plasmodesma; GO:0009941//chloroplast envelope; GO:0016021//integral component of membrane	GO:0005310//dicarboxylic acid transmembrane transporter activity; GO:0015142//tricarboxylic acid transmembrane transporter activity
Chr01.g01218.m1	thioredoxin-like fold domain-containing protein mrl7 chloroplastic	GO:0006355//regulation of transcription, DNA-templated; GO:0009658//chloroplast organization	GO:0042644//chloroplast nucleoid	-
Chr01.g01219.m1	probable acyl-activating enzyme peroxisomal isoform x1	GO:0008152//metabolic process	GO:0016021//integral component of membrane	GO:0003824//catalytic activity
Chr01.g01220.m1	pentatricopeptide repeat-containing protein at5g44230	-	-	GO:0008270//zinc ion binding
Chr01.g01222.m1	bzip transcription factor 44-like	GO:0006355//regulation of transcription, DNA-templated; GO:0080149//sucrose induced translational repression	-	GO:0003700//DNA-binding transcription factor activity; GO:0043565//sequence-specific DNA binding; GO:0046982//protein heterodimerization activity
Chr01.g01224.m1	mitogen-activated protein kinase 7	GO:0000165//MAPK cascade	GO:0005622//intracellular	GO:0004707//MAP kinase activity; GO:0005524//ATP binding
Chr01.g01225.m1	mitogen-activated protein kinase 7	GO:0000165//MAPK cascade	GO:0005622//intracellular	GO:0004707//MAP kinase activity; GO:0005524//ATP binding
Chr01.g01226.m1	tubulin alpha-3 chain	GO:0007017//microtubule-based process	GO:0005874//microtubule	GO:0003924//GTPase activity; GO:0005200//structural constituent of cytoskeleton; GO:0005525//GTP binding
Chr01.g01227.m1	ethylene-responsive transcription factor ern3-like	GO:0006355//regulation of transcription, DNA-templated; GO:0048528//post-embryonic root development	GO:0005634//nucleus	GO:0003700//DNA-binding transcription factor activity; GO:0043565//sequence-specific DNA binding
Chr01.g01228.m1	importin-5	GO:0006886//intracellular protein transport	GO:0005618//cell wall; GO:0005829//cytosol	GO:0008536//Ran GTPase binding
Chr01.g01229.m1	peptidyl-trna mitochondrial isoform x1	GO:0032543//mitochondrial translation	GO:0005739//mitochondrion	GO:0004045//aminoacyl-tRNA hydrolase activity
Chr01.g01232.m1	probable hexosyltransferase muci70 isoform x2	-	GO:0005768//endosome; GO:0005802//trans-Golgi network; GO:0016021//integral component of membrane	-
Chr01.g01233.m1	protochlorophyllide-dependent translocon component chloroplastic	GO:0055114//oxidation-reduction process	GO:0016021//integral component of membrane	GO:0010277//chlorophyllide a oxygenase [overall] activity; GO:0046872//metal ion binding; GO:0051537//2 iron, 2 sulfur cluster binding
Chr01.g01235.m1	uncharacterized protein loc11426577	-	GO:0005794//Golgi apparatus; GO:0016021//integral component of membrane; GO:0042175//nuclear outer membrane-endoplasmic reticulum membrane network	GO:0005509//calcium ion binding
Chr01.g01237.m1	60s ribosomal protein l32-1	GO:0006412//translation	GO:0005840//ribosome	GO:0003735//structural constituent of ribosome
Chr01.g01239.m1	glucan endo- -beta-glucosidase 4	GO:0005975//carbohydrate metabolic process	GO:0046658//anchored component of plasma membrane	GO:0004553//hydrolase activity, hydrolyzing O-glycosyl compounds; GO:0030247//polysaccharide binding
Chr01.g01240.m1	constitutive photomorphogenesis protein 10	GO:0010099//regulation of photomorphogenesis	GO:0005634//nucleus	-
Chr01.g01241.m1	probable acyl-activating enzyme peroxisomal isoform x1	GO:0008152//metabolic process	GO:0016021//integral component of membrane	GO:0003824//catalytic activity
Chr01.g01244.m1	translation initiation factor eif-2b subunit gamma	GO:0006413//translational initiation	-	GO:0003743//translation initiation factor activity; GO:0016779//nucleotidyltransferase activity
Chr01.g01245.m1	probable polyamine transporter at3g13620	GO:0003333//amino acid transmembrane transport; GO:1902047//polyamine transmembrane transport	GO:0005887//integral component of plasma membrane	GO:0015179//L-amino acid transmembrane transporter activity; GO:0015203//polyamine transmembrane transporter activity; GO:0015297//antiporter activity; GO:0016787//hydrolase activity
Chr01.g01246.m1	uncharacterized protein loc11426574	-	GO:0016021//integral component of membrane	-
Chr01.g01247.m1	serine threonine-protein phosphatase pp2a catalytic subunit	GO:0006470//protein dephosphorylation	-	GO:0004721//phosphoprotein phosphatase activity
Chr01.g01248.m1	f-box kelch-repeat protein at1g55270	GO:0016567//protein ubiquitination	GO:0031463//Cul3-RING ubiquitin ligase complex	GO:0004842//ubiquitin-protein transferase activity
Chr01.g01250.m1	uncharacterized protein loc11419025	-	GO:0005773//vacuole; GO:0016021//integral component of membrane	-
Chr01.g01251.m1	mediator of rna polymerase ii transcription subunit 10b	GO:0006357//regulation of transcription by RNA polymerase II	GO:0016592//mediator complex	GO:0003712//transcription coregulator activity
Chr01.g01252.m1	protein yls3-like	GO:0006508//proteolysis	GO:0016021//integral component of membrane	GO:0008233//peptidase activity
Chr01.g01255.m1	uncharacterized protein loc11413794	GO:0032259//methylation	-	GO:0008168//methyltransferase activity
Chr01.g01259.m1	plasmodesmata callose-binding protein 3-like	-	GO:0016021//integral component of membrane	-
Chr01.g01260.m1	plasmodesmata callose-binding protein 3	-	GO:0016021//integral component of membrane; GO:0046658//anchored component of plasma membrane	GO:0004553//hydrolase activity, hydrolyzing O-glycosyl compounds; GO:0030247//polysaccharide binding
Chr01.g01261.m1	ubx domain-containing protein 1	-	GO:0005829//cytosol	GO:0046872//metal ion binding
Chr01.g01262.m1	uv radiation resistance associated protein isoform x1	GO:0035493//SNARE complex assembly; GO:0060627//regulation of vesicle-mediated transport	GO:0000323//lytic vacuole; GO:0005768//endosome	GO:0000149//SNARE binding
Chr01.g01268.m1	actin-related protein 2 3 complex subunit 4	GO:0034314//Arp2/3 complex-mediated actin nucleation	GO:0005737//cytoplasm; GO:0005885//Arp2/3 protein complex	GO:0003779//actin binding
Chr01.g01269.m1	protein no vein	GO:0001708//cell fate specification; GO:0009793//embryo development ending in seed dormancy; GO:0009926//auxin polar transport; GO:0010305//leaf vascular tissue pattern formation; GO:0016310//phosphorylation; GO:0019827//stem cell population maintenance; GO:0048364//root development	GO:0005634//nucleus	GO:0016301//kinase activity
Chr01.g01270.m1	cation h(+) antiporter 4	GO:0006885//regulation of pH; GO:1902600//proton transmembrane transport	GO:0012505//endomembrane system; GO:0016021//integral component of membrane	GO:0005451//monovalent cation:proton antiporter activity
Chr01.g01271.m1	geranylgeranyl transferase type-2 subunit beta 1	GO:0018344//protein geranylgeranylation	-	GO:0004663//Rab geranylgeranyltransferase activity
Chr01.g01272.m1	eef1a lysine and n-terminal methyltransferase	GO:0032259//methylation	-	GO:0008168//methyltransferase activity
Chr01.g01273.m1	beta-galactosidase 9	GO:0005975//carbohydrate metabolic process	GO:0005618//cell wall; GO:0005773//vacuole; GO:0016021//integral component of membrane	GO:0004565//beta-galactosidase activity; GO:0030246//carbohydrate binding
Chr01.g01274.m1	chalcone synthase 1	GO:0009058//biosynthetic process	-	GO:0016210//naringenin-chalcone synthase activity
Chr01.g01276.m1	probable magnesium transporter nipa2	GO:0015693//magnesium ion transport; GO:1903830//magnesium ion transmembrane transport	GO:0016021//integral component of membrane	GO:0015095//magnesium ion transmembrane transporter activity
Chr01.g01277.m1	serine arginine repetitive matrix protein 2-like	-	-	GO:0000166//nucleotide binding; GO:0003723//RNA binding; GO:0046872//metal ion binding
Chr01.g01278.m1	chaperone protein dnaj chloroplastic	GO:0010322//regulation of isopentenyl diphosphate biosynthetic process, methylerythritol 4-phosphate pathway; GO:0061077//chaperone-mediated protein folding; GO:1902395//regulation of 1-deoxy-D-xylulose-5-phosphate synthase activity	GO:0005634//nucleus; GO:0009507//chloroplast	-
Chr01.g01279.m1	protein eceriferum 26-like	-	-	GO:0047172//shikimate O-hydroxycinnamoyltransferase activity
Chr01.g01282.m1	uncharacterized protein loc11408295	-	GO:0016021//integral component of membrane	-
Chr01.g01283.m1	serine hydroxymethyltransferase 4-like	GO:0006544//glycine metabolic process; GO:0006563//L-serine metabolic process; GO:0032259//methylation; GO:0035999//tetrahydrofolate interconversion	-	GO:0004372//glycine hydroxymethyltransferase activity; GO:0008168//methyltransferase activity; GO:0030170//pyridoxal phosphate binding
Chr01.g01285.m1	adenosylhomocysteinase isoform x1	GO:0006730//one-carbon metabolic process; GO:0033353//S-adenosylmethionine cycle	GO:0005829//cytosol	GO:0004013//adenosylhomocysteinase activity
Chr01.g01286.m1	heat stress transcription factor a-5	GO:0006355//regulation of transcription, DNA-templated	GO:0005634//nucleus	GO:0003700//DNA-binding transcription factor activity; GO:0043565//sequence-specific DNA binding
Chr01.g01287.m1	protein bud31 homolog 2	GO:0000398//mRNA splicing, via spliceosome	GO:0005681//spliceosomal complex	-
Chr01.g01289.m1	microfibrillar-associated protein 1	-	GO:0001527//microfibril	-
Chr01.g01290.m1	protein ralf-like 32	GO:0019722//calcium-mediated signaling	GO:0005622//intracellular; GO:0009506//plasmodesma	GO:0004871//obsolete signal transducer activity
Chr01.g01291.m1	probable acyl-activating enzyme chloroplastic isoform x1	GO:0008152//metabolic process	-	GO:0016874//ligase activity
Chr01.g01292.m1	aspartokinase-homoserine dehydrogenase	GO:0008652//cellular amino acid biosynthetic process; GO:0016310//phosphorylation; GO:0055114//oxidation-reduction process	GO:0009507//chloroplast	GO:0004072//aspartate kinase activity; GO:0004412//homoserine dehydrogenase activity; GO:0016597//amino acid binding; GO:0050661//NADP binding
Chr01.g01294.m1	subtilisin-like protease isoform x1	GO:0006508//proteolysis	GO:0005618//cell wall	GO:0004252//serine-type endopeptidase activity
Chr01.g01295.m1	receptor-like kinase tmk4	GO:0006468//protein phosphorylation	GO:0016021//integral component of membrane	GO:0004674//protein serine/threonine kinase activity; GO:0005524//ATP binding
Chr01.g01296.m1	phloretin 4 -o-glucosyltransferase	GO:0009812//flavonoid metabolic process	-	GO:0035251//UDP-glucosyltransferase activity
Chr01.g01297.m1	phloretin 4 -o-glucosyltransferase	GO:0009813//flavonoid biosynthetic process; GO:0052696//flavonoid glucuronidation	GO:0043231//intracellular membrane-bounded organelle	GO:0080043//quercetin 3-O-glucosyltransferase activity; GO:0080044//quercetin 7-O-glucosyltransferase activity
Chr01.g01298.m1	phloretin 4 -o-glucosyltransferase	GO:0009812//flavonoid metabolic process	-	GO:0035251//UDP-glucosyltransferase activity
Chr01.g01300.m1	xyloglucan endotransglucosylase hydrolase 2	GO:0010411//xyloglucan metabolic process; GO:0042546//cell wall biogenesis; GO:0071555//cell wall organization	GO:0005618//cell wall; GO:0016021//integral component of membrane; GO:0048046//apoplast	GO:0004553//hydrolase activity, hydrolyzing O-glycosyl compounds; GO:0016762//xyloglucan:xyloglucosyl transferase activity
Chr01.g01303.m1	polyubiquitin 11	-	GO:0005737//cytoplasm	-
Chr01.g01304.m1	class i heat shock protein	-	GO:0005737//cytoplasm	-
Chr01.g01305.m1	uncharacterized protein loc25501782 isoform x1	-	-	GO:0046872//metal ion binding
Chr01.g01306.m1	transcription termination factor family protein	GO:0006355//regulation of transcription, DNA-templated	GO:0005739//mitochondrion	GO:0003690//double-stranded DNA binding
Chr01.g01307.m1	transcription termination factor family protein	GO:0006355//regulation of transcription, DNA-templated	GO:0005739//mitochondrion	GO:0003690//double-stranded DNA binding
Chr01.g01309.m1	70 kda peptidyl-prolyl isomerase	GO:0000413//protein peptidyl-prolyl isomerization; GO:0061077//chaperone-mediated protein folding	GO:0005789//endoplasmic reticulum membrane	GO:0003755//peptidyl-prolyl cis-trans isomerase activity; GO:0005528//FK506 binding
Chr01.g01314.m1	cysteine proteinase inhibitor b	GO:0010951//negative regulation of endopeptidase activity	-	GO:0004869//cysteine-type endopeptidase inhibitor activity; GO:0008233//peptidase activity
Chr01.g01315.m1	kinesin-like protein kin-12a	GO:0007018//microtubule-based movement	GO:0005871//kinesin complex	GO:0005524//ATP binding; GO:0008017//microtubule binding; GO:0008574//ATP-dependent microtubule motor activity, plus-end-directed
Chr01.g01316.m1	probable amidase at4g34880	-	-	GO:0016884//carbon-nitrogen ligase activity, with glutamine as amido-N-donor
Chr01.g01319.m1	probable amidase at4g34880	-	-	GO:0016884//carbon-nitrogen ligase activity, with glutamine as amido-N-donor
Chr01.g01320.m1	probable amidase at4g34880	-	-	GO:0016884//carbon-nitrogen ligase activity, with glutamine as amido-N-donor
Chr01.g01321.m1	amidase -like partial	-	-	GO:0016884//carbon-nitrogen ligase activity, with glutamine as amido-N-donor
Chr01.g01322.m1	probable amidase at4g34880	-	-	GO:0016884//carbon-nitrogen ligase activity, with glutamine as amido-N-donor
Chr01.g01324.m1	rho gdp-dissociation inhibitor 1	GO:0050790//regulation of catalytic activity	GO:0005737//cytoplasm	GO:0005094//Rho GDP-dissociation inhibitor activity
Chr01.g01325.m1	15-cis-zeta-carotene chloroplastic	-	GO:0016021//integral component of membrane	GO:0016853//isomerase activity
Chr01.g01326.m1	probable dna primase large subunit	GO:0006269//DNA replication, synthesis of RNA primer	GO:1990077//primosome complex	GO:0003677//DNA binding; GO:0003896//DNA primase activity; GO:0046872//metal ion binding; GO:0051539//4 iron, 4 sulfur cluster binding
Chr01.g01330.m1	agamous-like mads-box protein mads4 isoform x1	GO:0006355//regulation of transcription, DNA-templated	GO:0005634//nucleus	GO:0003677//DNA binding; GO:0003700//DNA-binding transcription factor activity; GO:0046983//protein dimerization activity
Chr01.g01333.m1	calmodulin-binding transcription activator 4 isoform x1	-	GO:0005634//nucleus	GO:0003677//DNA binding
Chr01.g01334.m1	nuclear transport factor 2	GO:0006810//transport	GO:0005622//intracellular	-
Chr01.g01335.m1	histidine kinase 3	GO:0000160//phosphorelay signal transduction system; GO:0018106//peptidyl-histidine phosphorylation; GO:0023014//signal transduction by protein phosphorylation	GO:0005622//intracellular; GO:0016021//integral component of membrane	GO:0000155//phosphorelay sensor kinase activity
Chr01.g01336.m1	stress-associated endoplasmic reticulum protein 2	-	GO:0005783//endoplasmic reticulum; GO:0016021//integral component of membrane	-
Chr01.g01340.m1	squamosa promoter-binding-like protein	-	GO:0005634//nucleus	GO:0003677//DNA binding
Chr01.g01342.m1	probable methyltransferase at1g27930	GO:0045492//xylan biosynthetic process	GO:0016021//integral component of membrane	-
Chr01.g01346.m1	ref srpp-like protein at1g67360	GO:0006414//translational elongation	GO:0016021//integral component of membrane	GO:0003746//translation elongation factor activity
Chr01.g01347.m1	cytochrome p450 78a5-like	GO:0044550//secondary metabolite biosynthetic process; GO:0055114//oxidation-reduction process	GO:0016021//integral component of membrane	GO:0005506//iron ion binding; GO:0016709//oxidoreductase activity, acting on paired donors, with incorporation or reduction of molecular oxygen, NAD(P)H as one donor, and incorporation of one atom of oxygen; GO:0020037//heme binding
Chr01.g01348.m1	probable arabinosyltransferase arad1 isoform x1	-	GO:0016021//integral component of membrane	-
Chr01.g01349.m1	endoplasmic reticulum metallopeptidase 1 isoform x1	-	GO:0016021//integral component of membrane	-
Chr01.g01351.m1	60s ribosomal protein l17-2	GO:0006412//translation	GO:0015934//large ribosomal subunit	GO:0003735//structural constituent of ribosome
Chr01.g01362.m1	mitochondrial rho gtpase 1	GO:0007005//mitochondrion organization; GO:0007264//small GTPase mediated signal transduction	GO:0031307//integral component of mitochondrial outer membrane	GO:0003924//GTPase activity; GO:0005509//calcium ion binding; GO:0005525//GTP binding
Chr01.g01365.m1	probable signal peptidase complex subunit 1	GO:0006465//signal peptide processing	GO:0005787//signal peptidase complex; GO:0016021//integral component of membrane	GO:0008233//peptidase activity
Chr01.g01366.m1	f-box kelch-repeat protein at1g67480	GO:0016567//protein ubiquitination	GO:0031463//Cul3-RING ubiquitin ligase complex	GO:0004842//ubiquitin-protein transferase activity
Chr01.g01367.m1	mannosyl-oligosaccharide glucosidase gcs1	GO:0006487//protein N-linked glycosylation; GO:0009311//oligosaccharide metabolic process	GO:0005789//endoplasmic reticulum membrane; GO:0016021//integral component of membrane	GO:0004573//mannosyl-oligosaccharide glucosidase activity
Chr01.g01368.m1	1-phosphatidylinositol-4-phosphate 5-kinase	GO:0046854//phosphatidylinositol phosphorylation	-	GO:0005524//ATP binding; GO:0016308//1-phosphatidylinositol-4-phosphate 5-kinase activity
Chr01.g01369.m1	phosphatidylinositol-4-phosphate 5-kinase family protein	GO:0046854//phosphatidylinositol phosphorylation	-	GO:0005524//ATP binding; GO:0016308//1-phosphatidylinositol-4-phosphate 5-kinase activity
Chr01.g01370.m1	phosphatidylinositol 4-phosphate 5-kinase 8	GO:0016310//phosphorylation	-	GO:0016301//kinase activity
Chr01.g01371.m1	mannosyl-oligosaccharide glucosidase gcs1-like protein	GO:0009311//oligosaccharide metabolic process	GO:0016021//integral component of membrane	GO:0004573//mannosyl-oligosaccharide glucosidase activity
Chr01.g01372.m1	u-box domain-containing protein 6	GO:0016567//protein ubiquitination	-	GO:0004842//ubiquitin-protein transferase activity
Chr01.g01374.m1	probable pre-mrna-splicing factor atp-dependent rna helicase deah4	GO:0006396//RNA processing	GO:0005681//spliceosomal complex; GO:0005737//cytoplasm	GO:0003724//RNA helicase activity; GO:0005524//ATP binding; GO:0003723//RNA binding
Chr01.g01376.m1	lipoxygenase chloroplastic	GO:0009611//response to wounding; GO:0009695//jasmonic acid biosynthetic process; GO:0031408//oxylipin biosynthetic process; GO:0034440//lipid oxidation	GO:0005886//plasma membrane; GO:0009507//chloroplast	GO:0016165//linoleate 13S-lipoxygenase activity; GO:0046872//metal ion binding
Chr01.g01377.m1	uncharacterized protein loc25501721	-	GO:0005634//nucleus; GO:0016021//integral component of membrane	-
Chr01.g01380.m1	cyclin-dependent kinase g-2 isoform x1	GO:0006468//protein phosphorylation	-	GO:0004672//protein kinase activity; GO:0005524//ATP binding
Chr01.g01381.m1	uncharacterized protein at3g61260	-	GO:0005634//nucleus	-
Chr01.g01382.m1	atp-dependent dna helicase q-like 5	GO:0006260//DNA replication; GO:0006284//base-excision repair; GO:0006302//double-strand break repair; GO:0006310//DNA recombination; GO:0032508//DNA duplex unwinding	GO:0005634//nucleus; GO:0005694//chromosome; GO:0005737//cytoplasm	GO:0003677//DNA binding; GO:0005524//ATP binding; GO:0009378//four-way junction helicase activity; GO:0043138//3'-5' DNA helicase activity
Chr01.g01383.m1	polynucleotide 5 -hydroxyl-kinase nol9	GO:0000448//cleavage in ITS2 between 5.8S rRNA and LSU-rRNA of tricistronic rRNA transcript (SSU-rRNA, 5.8S rRNA, LSU-rRNA); GO:0016310//phosphorylation	GO:0005634//nucleus	GO:0005524//ATP binding; GO:0051731//polynucleotide 5'-hydroxyl-kinase activity
Chr01.g01384.m1	polynucleotide 5 -hydroxyl-kinase nol9	GO:0000448//cleavage in ITS2 between 5.8S rRNA and LSU-rRNA of tricistronic rRNA transcript (SSU-rRNA, 5.8S rRNA, LSU-rRNA); GO:0016310//phosphorylation	GO:0005634//nucleus	GO:0005524//ATP binding; GO:0051731//polynucleotide 5'-hydroxyl-kinase activity
Chr01.g01385.m1	small nuclear ribonucleoprotein-associated protein b	-	GO:0005634//nucleus; GO:1990904//ribonucleoprotein complex	GO:0003723//RNA binding
Chr01.g01386.m1	lysine histidine transporter	-	GO:0016021//integral component of membrane	-
Chr01.g01388.m1	nadh-ubiquinone reductase complex 1 mlrq subunit	-	GO:0016021//integral component of membrane	-
Chr01.g01390.m1	abc transporter c family member 15	GO:0055085//transmembrane transport	GO:0016021//integral component of membrane	GO:0005524//ATP binding; GO:0042626//ATPase-coupled transmembrane transporter activity
Chr01.g01391.m1	uncharacterized protein loc25501706	GO:0090305//nucleic acid phosphodiester bond hydrolysis	-	GO:0003677//DNA binding; GO:0004519//endonuclease activity
Chr01.g01395.m1	signal recognition particle subunit srp72-like	GO:0006614//SRP-dependent cotranslational protein targeting to membrane	GO:0005786//signal recognition particle, endoplasmic reticulum targeting	GO:0005047//signal recognition particle binding; GO:0008312//7S RNA binding
Chr01.g01396.m1	vinorine synthase-like	-	-	GO:0016747//transferase activity, transferring acyl groups other than amino-acyl groups
Chr01.g01399.m1	stemmadenine o-acetyltransferase	-	-	GO:0016747//transferase activity, transferring acyl groups other than amino-acyl groups
Chr01.g01400.m1	two-component response regulator arr11	GO:0000160//phosphorelay signal transduction system; GO:0006355//regulation of transcription, DNA-templated; GO:0009735//response to cytokinin; GO:0010082//regulation of root meristem growth	GO:0005634//nucleus	GO:0003677//DNA binding; GO:0003700//DNA-binding transcription factor activity
Chr01.g01401.m1	e3 ubiquitin-protein ligase airp2	-	-	GO:0008270//zinc ion binding
Chr01.g01402.m1	subtilisin-like serine protease	GO:0006508//proteolysis	-	GO:0004252//serine-type endopeptidase activity
Chr01.g01404.m1	auxin response factor 6 isoform x2	GO:0006355//regulation of transcription, DNA-templated; GO:0009734//auxin-activated signaling pathway	GO:0005634//nucleus	GO:0003677//DNA binding
Chr01.g01405.m1	60s ribosomal protein l38	GO:0006412//translation	GO:0005840//ribosome	GO:0003735//structural constituent of ribosome
Chr01.g01406.m1	flocculation protein flo11 isoform x1	-	GO:0005886//plasma membrane	-
Chr01.g01409.m1	zinc ion-binding protein	-	GO:0005634//nucleus	GO:0008270//zinc ion binding
Chr01.g01410.m1	dead-box atp-dependent rna helicase 1	-	-	GO:0003676//nucleic acid binding; GO:0004386//helicase activity; GO:0005524//ATP binding
Chr01.g01411.m1	galactosyltransferase family protein	-	-	GO:0016757//transferase activity, transferring glycosyl groups
Chr01.g01416.m1	galactosyltransferase family protein	-	-	GO:0016757//transferase activity, transferring glycosyl groups
Chr01.g01420.m1	galactosyltransferase family protein	-	-	GO:0016757//transferase activity, transferring glycosyl groups
Chr01.g01421.m1	mannan endo- -beta-mannosidase 4-like	GO:0046355//mannan catabolic process	-	GO:0016985//mannan endo-1,4-beta-mannosidase activity
Chr01.g01422.m1	probable dolichyl pyrophosphate glc1man9 c2 alpha- -glucosyltransferase	GO:0006487//protein N-linked glycosylation; GO:0006490//oligosaccharide-lipid intermediate biosynthetic process	GO:0005789//endoplasmic reticulum membrane; GO:0016021//integral component of membrane	GO:0042281//dolichyl pyrophosphate Man9GlcNAc2 alpha-1,3-glucosyltransferase activity
Chr01.g01423.m1	monothiol glutaredoxin-s10	GO:0045454//cell redox homeostasis; GO:0055114//oxidation-reduction process	GO:0005623//obsolete cell	GO:0009055//electron transfer activity; GO:0015035//protein disulfide oxidoreductase activity
Chr01.g01424.m1	probable inositol transporter 2 isoform x1	GO:1902600//proton transmembrane transport; GO:0046323//glucose import; GO:1904659//glucose transmembrane transport	GO:0005887//integral component of plasma membrane	GO:0005351//carbohydrate:proton symporter activity; GO:0005355//glucose transmembrane transporter activity
Chr01.g01427.m1	phenylalanine--trna ligase beta cytoplasmic	GO:0006432//phenylalanyl-tRNA aminoacylation	GO:0009328//phenylalanine-tRNA ligase complex	GO:0000049//tRNA binding; GO:0000287//magnesium ion binding; GO:0004826//phenylalanine-tRNA ligase activity; GO:0005524//ATP binding
Chr01.g01428.m1	protein strictosidine synthase-like 12-like	GO:0009058//biosynthetic process	-	GO:0016844//strictosidine synthase activity
Chr01.g01430.m1	ornithine aminotransferase	-	-	GO:0004587//ornithine-oxo-acid transaminase activity; GO:0030170//pyridoxal phosphate binding
Chr01.g01432.m1	deoxyhypusine synthase	GO:0008612//peptidyl-lysine modification to peptidyl-hypusine; GO:0050983//obsolete deoxyhypusine biosynthetic process from spermidine	-	GO:0034038//deoxyhypusine synthase activity
Chr01.g01437.m1	#NAME?	GO:0055114//oxidation-reduction process	-	GO:0010181//FMN binding; GO:0016491//oxidoreductase activity
Chr01.g01440.m1	#NAME?	GO:0055114//oxidation-reduction process	-	GO:0010181//FMN binding; GO:0016491//oxidoreductase activity
Chr01.g01441.m1	protein tify 5a	GO:0009611//response to wounding; GO:0031347//regulation of defense response; GO:1903507//negative regulation of nucleic acid-templated transcription; GO:2000022//regulation of jasmonic acid mediated signaling pathway	GO:0005634//nucleus	GO:0003714//transcription corepressor activity
Chr01.g01442.m1	pyruvate dehydrogenase e1 component subunit beta- chloroplastic-like	GO:0008152//metabolic process	-	GO:0003824//catalytic activity
Chr01.g01443.m1	9-cis-epoxycarotenoid dioxygenase chloroplastic-like	GO:0055114//oxidation-reduction process	-	GO:0016702//oxidoreductase activity, acting on single donors with incorporation of molecular oxygen, incorporation of two atoms of oxygen
Chr01.g01448.m1	della protein gaip-b	GO:0006355//regulation of transcription, DNA-templated; GO:0009723//response to ethylene; GO:0009737//response to abscisic acid; GO:0009863//salicylic acid mediated signaling pathway; GO:0009867//jasmonic acid mediated signaling pathway; GO:0009938//negative regulation of gibberellic acid mediated signaling pathway; GO:0010187//negative regulation of seed germination; GO:0042538//hyperosmotic sal…	GO:0005634//nucleus	GO:0000989//obsolete transcription factor activity, transcription factor binding; GO:0003700//DNA-binding transcription factor activity; GO:0043565//sequence-specific DNA binding
Chr01.g01450.m1	ubiquitin-conjugating enzyme e2 38	GO:0016567//protein ubiquitination	GO:0005737//cytoplasm	GO:0031625//ubiquitin protein ligase binding; GO:0061630//ubiquitin protein ligase activity
Chr01.g01453.m1	nad h-quinone oxidoreductase subunit chloroplastic	GO:0055114//oxidation-reduction process	GO:0016021//integral component of membrane	GO:0016655//oxidoreductase activity, acting on NAD(P)H, quinone or similar compound as acceptor
Chr01.g01454.m1	clathrin assembly protein at2g01600	GO:0048268//clathrin coat assembly	GO:0030136//clathrin-coated vesicle	GO:0005545//1-phosphatidylinositol binding; GO:0030276//clathrin binding
Chr01.g01455.m1	myosin-binding protein 2	-	GO:0016020//membrane	-
Chr01.g01456.m1	receptor-like protein kinase at4g00960 isoform x1	GO:0006468//protein phosphorylation; GO:0006952//defense response	GO:0005886//plasma membrane; GO:0009506//plasmodesma	GO:0004674//protein serine/threonine kinase activity; GO:0005524//ATP binding
Chr01.g01458.m1	response regulator and transcription factor rr-a-type family	GO:0006351//transcription, DNA-templated; GO:0007165//signal transduction	-	-
Chr01.g01459.m1	fasciclin-like arabinogalactan protein 21	-	GO:0016021//integral component of membrane	-
Chr01.g01464.m1	l-ala-d l-amino acid epimerase	GO:0008152//metabolic process	-	GO:0003824//catalytic activity
Chr01.g01465.m1	uncharacterized protein loc120577740	-	GO:0005763//mitochondrial small ribosomal subunit	GO:0003735//structural constituent of ribosome
Chr01.g01468.m1	leaf rust 10 disease-resistance locus receptor-like protein kinase-like	GO:0007166//cell surface receptor signaling pathway; GO:0016310//phosphorylation	GO:0005886//plasma membrane	GO:0000166//nucleotide binding; GO:0004674//protein serine/threonine kinase activity
Chr01.g01469.m1	zinc finger protein 4-like	-	-	GO:0046872//metal ion binding
Chr01.g01472.m1	kda class i heat shock protein	-	GO:0005737//cytoplasm	-
Chr01.g01473.m1	probable transmembrane ascorbate ferrireductase 3	GO:0055114//oxidation-reduction process	GO:0016021//integral component of membrane	-
Chr01.g01479.m1	prolyl 3-hydroxylase 1	GO:0055114//oxidation-reduction process	-	GO:0005506//iron ion binding; GO:0016705//oxidoreductase activity, acting on paired donors, with incorporation or reduction of molecular oxygen; GO:0031418//L-ascorbic acid binding
Chr01.g01480.m1	40s ribosomal protein s17-like	GO:0006412//translation	GO:0005840//ribosome	GO:0003735//structural constituent of ribosome
Chr01.g01481.m1	purple acid phosphatase 7-like	GO:0016311//dephosphorylation	-	GO:0003993//acid phosphatase activity
Chr01.g01482.m1	heterodimeric geranylgeranyl pyrophosphate synthase small chloroplastic isoform x2	GO:0008299//isoprenoid biosynthetic process	-	GO:0016740//transferase activity
Chr01.g01483.m1	purple acid phosphatase 8-like isoform x1	GO:0016311//dephosphorylation	-	GO:0003993//acid phosphatase activity
Chr01.g01484.m1	type iv inositol polyphosphate 5-phosphatase 9	GO:0046856//phosphatidylinositol dephosphorylation	-	GO:0016787//hydrolase activity
Chr01.g01485.m1	pentatricopeptide repeat-containing protein at4g33170-like	-	GO:0016021//integral component of membrane	GO:0008270//zinc ion binding
Chr01.g01487.m1	dna polymerase alpha subunit b	GO:0006260//DNA replication; GO:0071897//DNA biosynthetic process	GO:0005634//nucleus	GO:0003677//DNA binding; GO:0003887//DNA-directed DNA polymerase activity
Chr01.g01488.m1	protein srg1	GO:0055114//oxidation-reduction process	-	GO:0046872//metal ion binding; GO:0051213//dioxygenase activity
Chr01.g01489.m1	probable 2-oxoglutarate fe -dependent dioxygenase	GO:0055114//oxidation-reduction process	-	GO:0046872//metal ion binding; GO:0051213//dioxygenase activity
Chr01.g01490.m1	protein srg1	GO:0055114//oxidation-reduction process	-	GO:0046872//metal ion binding; GO:0051213//dioxygenase activity
Chr01.g01491.m1	protein srg1	GO:0055114//oxidation-reduction process	-	GO:0046872//metal ion binding; GO:0051213//dioxygenase activity
Chr01.g01492.m1	protein srg1	GO:0055114//oxidation-reduction process	-	GO:0046872//metal ion binding; GO:0051213//dioxygenase activity
Chr01.g01493.m1	iaa-alanine resistance protein 1	GO:0006882//cellular zinc ion homeostasis; GO:0071577//zinc ion transmembrane transport	GO:0005623//obsolete cell; GO:0016021//integral component of membrane	GO:0005385//zinc ion transmembrane transporter activity
Chr01.g01495.m1	clathrin assembly protein at1g25240	GO:0048268//clathrin coat assembly	GO:0016021//integral component of membrane; GO:0030136//clathrin-coated vesicle	GO:0005545//1-phosphatidylinositol binding; GO:0030276//clathrin binding
Chr01.g01497.m1	zinc finger protein shoot gravitropism 5	-	-	GO:0003676//nucleic acid binding; GO:0046872//metal ion binding
Chr01.g01498.m1	serine threonine-protein kinase bri1-like 2	GO:0006468//protein phosphorylation	GO:0016021//integral component of membrane	GO:0004674//protein serine/threonine kinase activity; GO:0005524//ATP binding
Chr01.g01499.m1	transmembrane 9 superfamily member 3	-	GO:0016021//integral component of membrane	-
Chr01.g01500.m1	sodium hydrogen exchanger 8	GO:1902600//proton transmembrane transport	GO:0016021//integral component of membrane	GO:0015299//solute:proton antiporter activity
Chr01.g01501.m2	sodium hydrogen exchanger 8	GO:1902600//proton transmembrane transport	GO:0016021//integral component of membrane	GO:0015299//solute:proton antiporter activity
Chr01.g01502.m1	probable potassium transporter 17	GO:0071805//potassium ion transmembrane transport	GO:0016021//integral component of membrane	GO:0015079//potassium ion transmembrane transporter activity
Chr01.g01503.m1	rna-dependent rna polymerase 2	GO:0016070//RNA metabolic process; GO:0016441//posttranscriptional gene silencing; GO:0031047//gene silencing by RNA; GO:0050896//response to stimulus	-	-
Chr01.g01511.m1	protein nrt1 ptr family	GO:0006857//oligopeptide transport	GO:0016021//integral component of membrane	GO:0005215//transporter activity
Chr01.g01512.m1	glutamate decarboxylase 1-like	GO:0006536//glutamate metabolic process	-	GO:0004351//glutamate decarboxylase activity; GO:0030170//pyridoxal phosphate binding
Chr01.g01514.m1	crs2-associated factor mitochondrial isoform x1	-	-	GO:0003723//RNA binding
Chr01.g01515.m1	probable galacturonosyltransferase 3 isoform x1	GO:0045489//pectin biosynthetic process; GO:0071555//cell wall organization	GO:0000139//Golgi membrane; GO:0005768//endosome; GO:0005774//vacuolar membrane; GO:0005802//trans-Golgi network	GO:0047262//polygalacturonate 4-alpha-galacturonosyltransferase activity
Chr01.g01516.m1	swr1 complex subunit 2	GO:0006338//chromatin remodeling	GO:0016020//membrane	-
Chr01.g01517.m1	protein tom three homolog 1	-	GO:0016021//integral component of membrane	-
Chr01.g01521.m1	pentatricopeptide repeat-containing protein at2g02150	-	-	GO:0008568//microtubule-severing ATPase activity
Chr01.g01524.m1	v-type proton atpase subunit f	GO:1902600//proton transmembrane transport	GO:0033180//proton-transporting V-type ATPase, V1 domain	GO:0046961//proton-transporting ATPase activity, rotational mechanism
Chr01.g01526.m1	uvrd-like atp-binding p-loop containing nucleoside triphosphate hydrolase	-	-	GO:0005524//ATP binding; GO:0016787//hydrolase activity
Chr01.g01527.m1	uvrd-like atp-binding p-loop containing nucleoside triphosphate hydrolase	-	-	GO:0005524//ATP binding; GO:0016787//hydrolase activity
Chr01.g01528.m1	uvrd-like atp-binding p-loop containing nucleoside triphosphate hydrolase	-	-	GO:0005524//ATP binding; GO:0016787//hydrolase activity
Chr01.g01529.m1	uvrd-like atp-binding p-loop containing nucleoside triphosphate hydrolase	-	-	GO:0005524//ATP binding; GO:0016787//hydrolase activity
Chr01.g01530.m1	uncharacterized protein loc25493454	-	-	GO:0008270//zinc ion binding
Chr01.g01532.m1	lrr receptor-like serine threonine-protein kinase gso1	GO:0006468//protein phosphorylation	GO:0016021//integral component of membrane	GO:0004674//protein serine/threonine kinase activity; GO:0005524//ATP binding
Chr01.g01534.m1	peptidyl-prolyl cis-trans isomerase chloroplastic	GO:0000413//protein peptidyl-prolyl isomerization; GO:0006457//protein folding	GO:0009507//chloroplast; GO:0031977//thylakoid lumen	GO:0003755//peptidyl-prolyl cis-trans isomerase activity
Chr01.g01536.m1	isoflavone 2 -hydroxylase	GO:0042343//indole glucosinolate metabolic process; GO:0044550//secondary metabolite biosynthetic process; GO:0055114//oxidation-reduction process; GO:0098542//defense response to other organism	GO:0016021//integral component of membrane	GO:0005506//iron ion binding; GO:0020037//heme binding; GO:0033773//isoflavone 2'-hydroxylase activity
Chr01.g01537.m1	isoflavone 2 -hydroxylase	GO:0055114//oxidation-reduction process	GO:0005789//endoplasmic reticulum membrane; GO:0016021//integral component of membrane	GO:0005506//iron ion binding; GO:0020037//heme binding; GO:0033773//isoflavone 2'-hydroxylase activity; GO:0047957//4'-methoxyisoflavone 2'-hydroxylase activity; GO:0070330//aromatase activity
Chr01.g01539.m1	transcription factor bhlh family	-	-	GO:0003677//DNA binding; GO:0046983//protein dimerization activity
Chr01.g01541.m1	dna polymerase eta isoform x1	GO:0009650//UV protection; GO:0010224//response to UV-B; GO:0042276//error-prone translesion synthesis	-	GO:0003684//damaged DNA binding; GO:0003887//DNA-directed DNA polymerase activity
Chr01.g01544.m1	protein unusual floral organs	GO:0006355//regulation of transcription, DNA-templated; GO:0016567//protein ubiquitination; GO:0031146//SCF-dependent proteasomal ubiquitin-dependent protein catabolic process	GO:0019005//SCF ubiquitin ligase complex	GO:0004842//ubiquitin-protein transferase activity
Chr01.g01546.m1	probable mediator of rna polymerase ii transcription subunit 15c	GO:0006355//regulation of transcription, DNA-templated	-	GO:0003712//transcription coregulator activity
Chr01.g01548.m1	udp-d-xylose:l-fucose alpha- -d-xylosyltransferase mgp4	GO:0042546//cell wall biogenesis; GO:0071555//cell wall organization	GO:0000139//Golgi membrane; GO:0016021//integral component of membrane	GO:0035252//UDP-xylosyltransferase activity
Chr01.g01549.m1	polygalacturonase qrt3	-	GO:0016021//integral component of membrane	-
Chr01.g01550.m1	lysm domain-containing gpi-anchored protein 2	-	GO:0009506//plasmodesma; GO:0016021//integral component of membrane; GO:0046658//anchored component of plasma membrane	GO:0008061//chitin binding
Chr01.g01552.m1	ring-h2 finger protein atl74-like	-	GO:0016021//integral component of membrane	GO:0008270//zinc ion binding
Chr01.g01553.m1	1-cys peroxiredoxin	GO:0055114//oxidation-reduction process; GO:0098869//cellular oxidant detoxification	GO:0005634//nucleus	GO:0004601//peroxidase activity; GO:0051920//peroxiredoxin activity
Chr01.g01554.m1	polygalacturonase at1g48100-like	GO:0005975//carbohydrate metabolic process; GO:0071555//cell wall organization	GO:0005576//extracellular region	GO:0004650//polygalacturonase activity; GO:0016829//lyase activity
Chr01.g01557.m1	e3 ubiquitin-protein ligase upl1	GO:0016567//protein ubiquitination	-	GO:0004842//ubiquitin-protein transferase activity; GO:0016874//ligase activity
Chr01.g01558.m1	e3 ubiquitin-protein ligase upl1-like protein	GO:0016567//protein ubiquitination	-	GO:0004842//ubiquitin-protein transferase activity; GO:0016874//ligase activity
Chr01.g01559.m1	#NAME?	GO:0009231//riboflavin biosynthetic process	GO:0009349//riboflavin synthase complex	GO:0016740//transferase activity
Chr01.g01561.m1	copper-transporting atpase ran1	GO:0035434//copper ion transmembrane transport	GO:0005887//integral component of plasma membrane; GO:0043231//intracellular membrane-bounded organelle	GO:0000166//nucleotide binding; GO:0005507//copper ion binding; GO:0043682//copper transmembrane transporter activity, phosphorylative mechanism
Chr01.g01562.m1	pentatricopeptide repeat-containing protein at5g27110-like	-	-	GO:0008270//zinc ion binding
Chr01.g01563.m1	pentatricopeptide repeat-containing protein at5g27110-like	-	-	GO:0008270//zinc ion binding
Chr01.g01564.m1	pentatricopeptide repeat-containing protein at5g27110-like	-	-	GO:0008270//zinc ion binding
Chr01.g01565.m1	thioredoxin mitochondrial isoform x1	GO:0000103//sulfate assimilation; GO:0006457//protein folding; GO:0006662//glycerol ether metabolic process; GO:0034599//cellular response to oxidative stress; GO:0045454//cell redox homeostasis; GO:0055114//oxidation-reduction process	GO:0005739//mitochondrion	GO:0015035//protein disulfide oxidoreductase activity; GO:0016671//oxidoreductase activity, acting on a sulfur group of donors, disulfide as acceptor
Chr01.g01566.m1	60s ribosomal protein l35a-1	GO:0006412//translation	GO:0005840//ribosome	GO:0003735//structural constituent of ribosome
Chr01.g01570.m1	sal1 phosphatase	GO:0006790//sulfur compound metabolic process; GO:0016311//dephosphorylation; GO:0046854//phosphatidylinositol phosphorylation	GO:0005737//cytoplasm	GO:0000287//magnesium ion binding; GO:0004441//inositol-1,4-bisphosphate 1-phosphatase activity; GO:0008441//3'(2'),5'-bisphosphate nucleotidase activity
Chr01.g01571.m1	udp-n-acetylglucosamine diphosphorylase 1	GO:0006048//UDP-N-acetylglucosamine biosynthetic process	GO:0005829//cytosol	GO:0003977//UDP-N-acetylglucosamine diphosphorylase activity
Chr01.g01572.m1	atp-dependent zinc metalloprotease ftsh chloroplastic	GO:0006508//proteolysis	GO:0016021//integral component of membrane	GO:0004222//metalloendopeptidase activity; GO:0005524//ATP binding; GO:0008270//zinc ion binding
Chr01.g01573.m1	potassium transporter 10	GO:0071805//potassium ion transmembrane transport	GO:0016021//integral component of membrane	GO:0015079//potassium ion transmembrane transporter activity
Chr01.g01574.m1	pentatricopeptide repeat-containing protein at2g41080	-	GO:0016021//integral component of membrane	GO:0008270//zinc ion binding
Chr01.g01576.m1	protein chromatin remodeling 4 isoform x2	-	GO:0005634//nucleus	GO:0005524//ATP binding; GO:0008270//zinc ion binding
Chr01.g01579.m1	aspartate carbamoyltransferase chloroplastic isoform x1	GO:0000050//urea cycle; GO:0006207//'de novo' pyrimidine nucleobase biosynthetic process; GO:0006520//cellular amino acid metabolic process; GO:0044205//'de novo' UMP biosynthetic process	GO:0009507//chloroplast	GO:0004070//aspartate carbamoyltransferase activity; GO:0016597//amino acid binding
Chr01.g01581.m1	wd-40 repeat-containing protein msi1	GO:0006349//regulation of gene expression by genetic imprinting; GO:0008283//cell population proliferation; GO:0009555//pollen development; GO:0009793//embryo development ending in seed dormancy; GO:0009909//regulation of flower development; GO:0010026//trichome differentiation; GO:0010214//seed coat development; GO:0031507//heterochromatin assembly; GO:0045787//positive regulation of cell cycle;…	GO:0005677//chromatin silencing complex; GO:0009507//chloroplast; GO:0032991//protein-containing complex	-
Chr01.g01582.m1	katanin p60 atpase-containing subunit a-like 2	-	-	GO:0005524//ATP binding
Chr01.g01584.m1	gibberellin 2-beta-dioxygenase	GO:0009416//response to light stimulus; GO:0045487//gibberellin catabolic process; GO:0055114//oxidation-reduction process	-	GO:0005506//iron ion binding; GO:0052634//C-19 gibberellin 2-beta-dioxygenase activity
Chr01.g01585.m1	uncharacterized protein loc11406846	-	GO:0016021//integral component of membrane	-
Chr01.g01586.m1	pre-rrna-processing protein esf1	-	GO:0005634//nucleus	-
Chr01.g01587.m1	dna-directed rna polymerase ii subunit rpb7	GO:0000291//nuclear-transcribed mRNA catabolic process, exonucleolytic; GO:0006367//transcription initiation from RNA polymerase II promoter; GO:0045948//positive regulation of translational initiation; GO:0060213//positive regulation of nuclear-transcribed mRNA poly(A) tail shortening	GO:0000932//P-body; GO:0005665//RNA polymerase II, core complex	GO:0003697//single-stranded DNA binding; GO:0003727//single-stranded RNA binding; GO:0003899//DNA-directed 5'-3' RNA polymerase activity; GO:0031369//translation initiation factor binding
Chr01.g01588.m1	uncharacterized protein loc112420847	-	GO:0016021//integral component of membrane	-
Chr01.g01589.m1	40s ribosomal protein s14	GO:0006412//translation	GO:0005840//ribosome	GO:0003735//structural constituent of ribosome
Chr01.g01590.m1	cytochrome b561 domain-containing protein at4g18260	GO:0055114//oxidation-reduction process	GO:0016021//integral component of membrane	-
Chr01.g01591.m1	urease accessory protein g	GO:0006807//nitrogen compound metabolic process	-	GO:0003924//GTPase activity; GO:0016151//nickel cation binding
Chr01.g01594.m1	dna replication licensing factor mcm3	GO:0006270//DNA replication initiation; GO:0032508//DNA duplex unwinding	GO:0000347//THO complex; GO:0042555//MCM complex	GO:0003677//DNA binding; GO:0003678//DNA helicase activity; GO:0005524//ATP binding
Chr01.g01595.m1	3-oxoacyl-(acyl carrier) synthase ii	GO:0006633//fatty acid biosynthetic process	-	GO:0016747//transferase activity, transferring acyl groups other than amino-acyl groups
Chr01.g01596.m1	transcription factor bhlh144	-	-	GO:0046983//protein dimerization activity
Chr01.g01597.m1	tobamovirus multiplication protein 1	-	GO:0016021//integral component of membrane	-
Chr01.g01599.m1	agamous-like mads-box protein agl29	GO:0006351//transcription, DNA-templated	-	GO:0005488//binding
Chr01.g01601.m1	uncharacterized protein loc120015427	-	GO:0016021//integral component of membrane	-
Chr01.g01602.m1	agamous-like mads-box protein agl29	GO:0006355//regulation of transcription, DNA-templated	GO:0005634//nucleus	GO:0003677//DNA binding; GO:0046983//protein dimerization activity
Chr01.g01603.m1	uncharacterized protein ycf23	-	-	GO:0003824//catalytic activity
Chr01.g01607.m1	serine threonine-protein kinase rio2	GO:0006468//protein phosphorylation	GO:0016021//integral component of membrane	GO:0004674//protein serine/threonine kinase activity; GO:0005524//ATP binding
Chr01.g01608.m1	uncharacterized protein loc101493967 isoform x1	GO:0050794//regulation of cellular process	GO:0015630//microtubule cytoskeleton; GO:0044430//obsolete cytoskeletal part	-
Chr01.g01609.m1	lrr receptor-like serine threonine-protein kinase fls2	GO:0006468//protein phosphorylation; GO:0006898//receptor-mediated endocytosis; GO:0010359//regulation of anion channel activity; GO:0016045//detection of bacterium; GO:0042742//defense response to bacterium; GO:0052544//defense response by callose deposition in cell wall	GO:0005768//endosome; GO:0005886//plasma membrane; GO:0016021//integral component of membrane; GO:0031514//motile cilium	GO:0004672//protein kinase activity; GO:0005524//ATP binding
Chr01.g01611.m1	chlorophyll a b binding protein	GO:0009765//photosynthesis, light harvesting; GO:0018298//protein-chromophore linkage	GO:0009522//photosystem I; GO:0009523//photosystem II; GO:0009535//chloroplast thylakoid membrane; GO:0016021//integral component of membrane	GO:0005515//protein binding; GO:0016168//chlorophyll binding; GO:0046872//metal ion binding
Chr01.g01613.m1	probable starch synthase chloroplastic amyloplastic isoform x1	GO:0019252//starch biosynthetic process	GO:0009501//amyloplast; GO:0009507//chloroplast	GO:0004373//glycogen (starch) synthase activity
Chr01.g01615.m1	protein reduced wall acetylation 3	-	GO:0016021//integral component of membrane	GO:0016740//transferase activity
Chr01.g01618.m1	wrky transcription factor 28	GO:0006355//regulation of transcription, DNA-templated	-	GO:0003700//DNA-binding transcription factor activity; GO:0043565//sequence-specific DNA binding
Chr01.g01619.m1	two-pore potassium channel 3	GO:0071805//potassium ion transmembrane transport	GO:0009705//plant-type vacuole membrane; GO:0016021//integral component of membrane	GO:0005267//potassium channel activity
Chr01.g01620.m1	dna-binding protein ddb_g0278111	-	GO:0005829//cytosol	GO:0003677//DNA binding
Chr01.g01621.m1	mitochondrial phosphate carrier protein mitochondrial	GO:0006810//transport	GO:0016021//integral component of membrane	-
Chr01.g01623.m1	s-adenosyl-l-methionine-dependent methyltransferase	GO:0032259//methylation	GO:0005768//endosome; GO:0005802//trans-Golgi network; GO:0005886//plasma membrane; GO:0016021//integral component of membrane	GO:0008168//methyltransferase activity
Chr01.g01629.m1	small rna 2 -o-methyltransferase	GO:0001510//RNA methylation	-	GO:0008171//O-methyltransferase activity; GO:0008173//RNA methyltransferase activity
Chr01.g01630.m1	disease resistance protein	GO:0006952//defense response	-	GO:0043531//ADP binding
Chr01.g01631.m1	n-acetylglucosaminyl-phosphatidylinositol de-n-acetylase isoform x1	-	GO:0016021//integral component of membrane	-
Chr01.g01632.m1	tubulin beta chain	GO:0007017//microtubule-based process	GO:0005737//cytoplasm; GO:0005874//microtubule	GO:0003924//GTPase activity; GO:0005200//structural constituent of cytoskeleton; GO:0005525//GTP binding
Chr01.g01634.m1	dihydroceramide fatty acyl 2-hydroxylase fah2	GO:0006633//fatty acid biosynthetic process; GO:0055114//oxidation-reduction process	GO:0005783//endoplasmic reticulum; GO:0016021//integral component of membrane	GO:0005506//iron ion binding; GO:0080132//fatty acid alpha-hydroxylase activity
Chr01.g01635.m1	dihydroceramide fatty acyl 2-hydroxylase fah1	GO:0006633//fatty acid biosynthetic process; GO:0055114//oxidation-reduction process	GO:0016021//integral component of membrane	GO:0005506//iron ion binding; GO:0016491//oxidoreductase activity
Chr01.g01637.m1	agamous-like mads-box protein agl62	GO:0006351//transcription, DNA-templated	-	GO:0005488//binding
Chr01.g01638.m1	pentatricopeptide repeat-containing protein mitochondrial	GO:0009451//RNA modification; GO:0055114//oxidation-reduction process	GO:0005739//mitochondrion	GO:0008270//zinc ion binding; GO:0016614//oxidoreductase activity, acting on CH-OH group of donors; GO:0050660//flavin adenine dinucleotide binding
Chr01.g01639.m1	berberine bridge enzyme-like 8	GO:0055114//oxidation-reduction process	-	GO:0016614//oxidoreductase activity, acting on CH-OH group of donors; GO:0050660//flavin adenine dinucleotide binding
Chr01.g01640.m1	reticuline oxidase-like protein	GO:0055114//oxidation-reduction process	-	GO:0016614//oxidoreductase activity, acting on CH-OH group of donors; GO:0050660//flavin adenine dinucleotide binding
Chr01.g01641.m1	berberine bridge enzyme-like 18	GO:0055114//oxidation-reduction process	-	GO:0016614//oxidoreductase activity, acting on CH-OH group of donors; GO:0050660//flavin adenine dinucleotide binding
Chr01.g01643.m1	berberine bridge enzyme-like 18	GO:0055114//oxidation-reduction process	-	GO:0016614//oxidoreductase activity, acting on CH-OH group of donors; GO:0050660//flavin adenine dinucleotide binding
Chr01.g01644.m1	retrovirus-related pol polyprotein from transposon tnt 1-94	GO:0055114//oxidation-reduction process	-	GO:0016614//oxidoreductase activity, acting on CH-OH group of donors; GO:0050660//flavin adenine dinucleotide binding
Chr01.g01646.m1	retrovirus-related pol polyprotein from transposon tnt 1-94	GO:0006508//proteolysis; GO:0015074//DNA integration	-	GO:0003676//nucleic acid binding; GO:0008233//peptidase activity; GO:0008270//zinc ion binding
Chr01.g01647.m1	e3 ubiquitin-protein ligase sina-like 10	GO:0006915//apoptotic process; GO:0007275//multicellular organism development; GO:0006511//ubiquitin-dependent protein catabolic process; GO:0043161//proteasome-mediated ubiquitin-dependent protein catabolic process	GO:0005634//nucleus; GO:0005737//cytoplasm	GO:0008270//zinc ion binding; GO:0016874//ligase activity; GO:0061630//ubiquitin protein ligase activity
Chr01.g01648.m1	dna polymerase delta subunit 4	GO:0006260//DNA replication	GO:0005634//nucleus	-
Chr01.g01649.m1	lrr receptor-like serine threonine-protein kinase fls2	GO:0006468//protein phosphorylation	GO:0016021//integral component of membrane	GO:0004672//protein kinase activity; GO:0005524//ATP binding
Chr01.g01650.m1	alpha n-terminal protein methyltransferase 1	GO:0006480//N-terminal protein amino acid methylation	-	GO:0008168//methyltransferase activity
Chr01.g01653.m1	cell division control protein 2 homolog 2	GO:0006468//protein phosphorylation; GO:0000278//mitotic cell cycle; GO:0051301//cell division; GO:0051726//regulation of cell cycle	-	GO:0004693//cyclin-dependent protein serine/threonine kinase activity; GO:0005524//ATP binding
Chr01.g01657.m1	berberine bridge enzyme-like 28	GO:0055114//oxidation-reduction process	-	GO:0016614//oxidoreductase activity, acting on CH-OH group of donors; GO:0050660//flavin adenine dinucleotide binding
Chr01.g01658.m1	mitogen-activated protein kinase kinase kinase 1	GO:0006468//protein phosphorylation	GO:0016021//integral component of membrane	GO:0004674//protein serine/threonine kinase activity; GO:0005524//ATP binding
Chr01.g01659.m1	probable wrky transcription factor 9	GO:0006355//regulation of transcription, DNA-templated	-	GO:0003700//DNA-binding transcription factor activity; GO:0043565//sequence-specific DNA binding; GO:0000976//transcription regulatory region sequence-specific DNA binding
Chr01.g01664.m1	myb sant-like dna-binding domain protein	-	-	GO:0003677//DNA binding
Chr01.g01666.m1	sec1 family transport protein sly1	GO:0006904//vesicle docking involved in exocytosis	-	-
Chr01.g01667.m1	pentatricopeptide repeat protein	GO:0016554//cytidine to uridine editing	-	-
Chr01.g01668.m1	pentatricopeptide repeat-containing protein mitochondrial	GO:0016554//cytidine to uridine editing	-	-
Chr01.g01670.m1	60s ribosomal protein l3	GO:0006412//translation	GO:0005840//ribosome	GO:0003735//structural constituent of ribosome
Chr01.g01671.m1	g-box-binding factor 4	GO:0006355//regulation of transcription, DNA-templated	GO:0005634//nucleus	GO:0003700//DNA-binding transcription factor activity; GO:0043565//sequence-specific DNA binding
Chr01.g01672.m1	probable u3 small nucleolar rna-associated protein 11	GO:0006364//rRNA processing; GO:0009561//megagametogenesis; GO:0042274//ribosomal small subunit biogenesis	GO:0005730//nucleolus; GO:0016021//integral component of membrane; GO:0032040//small-subunit processome	-
Chr01.g01674.m1	protein roh1	-	GO:0016021//integral component of membrane	-
Chr01.g01675.m1	flavonoid 3 -methyltransferase-like	GO:0032259//methylation	-	GO:0008171//O-methyltransferase activity
Chr01.g01677.m1	wat1-related protein at1g68170	GO:0055085//transmembrane transport	GO:0016021//integral component of membrane	GO:0022857//transmembrane transporter activity
Chr01.g01678.m1	wat1-related protein at1g68170	GO:0055085//transmembrane transport	GO:0016021//integral component of membrane	GO:0022857//transmembrane transporter activity
Chr01.g01679.m1	wat1-related protein at1g68170	GO:0055085//transmembrane transport	GO:0016021//integral component of membrane	GO:0022857//transmembrane transporter activity
Chr01.g01680.m1	phosphoribosylformylglycinamidine synthase	GO:0006189//'de novo' IMP biosynthetic process	-	GO:0004642//phosphoribosylformylglycinamidine synthase activity
Chr01.g01683.m1	vacuolar iron transporter homolog 4	-	GO:0016021//integral component of membrane	-
Chr01.g01684.m1	vacuolar iron transporter homolog 4	-	GO:0016021//integral component of membrane	-
Chr01.g01686.m1	vacuolar iron transporter homolog 4	GO:0006880//intracellular sequestering of iron ion; GO:0030026//cellular manganese ion homeostasis; GO:0034755//iron ion transmembrane transport; GO:0071281//cellular response to iron ion; GO:0071421//manganese ion transmembrane transport	GO:0005623//obsolete cell; GO:0016021//integral component of membrane	GO:0005381//iron ion transmembrane transporter activity; GO:0005384//manganese ion transmembrane transporter activity
Chr01.g01687.m1	vacuolar iron transporter homolog 4-like	GO:0006880//intracellular sequestering of iron ion; GO:0030026//cellular manganese ion homeostasis; GO:0034755//iron ion transmembrane transport; GO:0071281//cellular response to iron ion; GO:0071421//manganese ion transmembrane transport	GO:0005623//obsolete cell; GO:0016021//integral component of membrane	GO:0005381//iron ion transmembrane transporter activity; GO:0005384//manganese ion transmembrane transporter activity
Chr01.g01688.m1	ndr1 hin1-like protein 3	GO:0006952//defense response	GO:0009506//plasmodesma; GO:0046658//anchored component of plasma membrane	GO:0004871//obsolete signal transducer activity
Chr01.g01689.m1	glycine-rich rna-binding protein rz1a	-	-	GO:0000166//nucleotide binding; GO:0003676//nucleic acid binding; GO:0008270//zinc ion binding
Chr01.g01690.m1	trna (guanine -n2)-methyltransferase homolog	GO:0032259//methylation	-	GO:0003676//nucleic acid binding; GO:0008168//methyltransferase activity
Chr01.g01691.m1	60s ribosomal protein l44	GO:0006412//translation	GO:0005840//ribosome	GO:0003735//structural constituent of ribosome
Chr01.g01692.m1	uncharacterized protein loc25493297	GO:0006412//translation; GO:0006810//transport	GO:0016021//integral component of membrane	GO:0003735//structural constituent of ribosome
Chr01.g01693.m1	nac domain-containing protein 104	GO:0006355//regulation of transcription, DNA-templated; GO:0010089//xylem development; GO:0043067//regulation of programmed cell death; GO:0048367//shoot system development	GO:0005634//nucleus	GO:0003677//DNA binding
Chr01.g01694.m1	dynamin-like protein arc5	-	-	GO:0003924//GTPase activity; GO:0005525//GTP binding
Chr01.g01696.m1	15-cis-phytoene chloroplastic chromoplastic	GO:0055114//oxidation-reduction process	GO:0009941//chloroplast envelope	GO:0016491//oxidoreductase activity
Chr01.g01697.m1	zinc finger c-x8-c-x5-c-x3-h type protein	-	-	GO:0046872//metal ion binding
Chr01.g01699.m1	beta-xylosidase alpha-l-arabinofuranosidase 2	GO:0045493//xylan catabolic process	GO:0031012//extracellular matrix	GO:0009044//xylan 1,4-beta-xylosidase activity; GO:0046556//alpha-L-arabinofuranosidase activity
Chr01.g01700.m1	organic cation carnitine transporter 3	GO:0055085//transmembrane transport	GO:0016021//integral component of membrane	GO:0022857//transmembrane transporter activity
Chr01.g01701.m1	uncharacterized acetyltransferase at3g50280	-	-	GO:0016747//transferase activity, transferring acyl groups other than amino-acyl groups
Chr01.g01703.m1	protein sodium potassium root defective 3	GO:0030001//metal ion transport; GO:0046916//cellular transition metal ion homeostasis	GO:0005737//cytoplasm	GO:0046914//transition metal ion binding
Chr01.g01707.m1	26s proteasome regulatory subunit 8 homolog a	GO:0030163//protein catabolic process	GO:0000502//proteasome complex; GO:0005737//cytoplasm	GO:0005524//ATP binding; GO:0016787//hydrolase activity
Chr01.g01708.m1	uncharacterized protein loc101491266	GO:0006633//fatty acid biosynthetic process	GO:0005737//cytoplasm	GO:0016836//hydro-lyase activity
Chr01.g01709.m1	ras guanine nucleotide exchange factor g	-	GO:0005886//plasma membrane	-
Chr01.g01711.m1	3 -nucleoside bisphosphate phosphatase	GO:0006260//DNA replication; GO:0071897//DNA biosynthetic process	-	GO:0003677//DNA binding; GO:0003887//DNA-directed DNA polymerase activity
Chr01.g01712.m1	endoplasmic reticulum-golgi intermediate compartment protein 3	-	GO:0016021//integral component of membrane	-
Chr01.g01717.m1	rna recognition motif domain-containing protein	-	-	GO:0000166//nucleotide binding; GO:0003676//nucleic acid binding
Chr01.g01718.m1	copper-transporting atpase chloroplastic	GO:0009767//photosynthetic electron transport chain; GO:0035434//copper ion transmembrane transport	GO:0009570//chloroplast stroma; GO:0009941//chloroplast envelope; GO:0016021//integral component of membrane	GO:0000166//nucleotide binding; GO:0005375//copper ion transmembrane transporter activity; GO:0019829//ATPase-coupled cation transmembrane transporter activity; GO:0046872//metal ion binding
Chr01.g01719.m1	ubiquinol oxidase mitochondrial	GO:0055114//oxidation-reduction process	GO:0016021//integral component of membrane; GO:0070469//respirasome	GO:0009916//alternative oxidase activity; GO:0046872//metal ion binding
Chr01.g01721.m2	calmodulin-binding transcription activator 2	GO:0045944//positive regulation of transcription by RNA polymerase II	GO:0005634//nucleus	GO:0001228//DNA-binding transcription activator activity, RNA polymerase II-specific; GO:0043565//sequence-specific DNA binding
Chr01.g01722.m1	tobamovirus multiplication protein 1-like	-	GO:0016021//integral component of membrane	-
Chr01.g01723.m1	obtusifoliol 14-alpha demethylase	GO:0016126//sterol biosynthetic process; GO:0032259//methylation; GO:0055114//oxidation-reduction process; GO:0070988//demethylation	GO:0005783//endoplasmic reticulum; GO:0005886//plasma membrane; GO:0016021//integral component of membrane	GO:0005506//iron ion binding; GO:0008168//methyltransferase activity; GO:0008398//sterol 14-demethylase activity; GO:0020037//heme binding
Chr01.g01725.m1	probable protein phosphatase 2c 9	GO:0006470//protein dephosphorylation	-	GO:0004722//protein serine/threonine phosphatase activity
Chr01.g01730.m1	outer envelope protein mitochondrial	GO:0006626//protein targeting to mitochondrion	GO:0005739//mitochondrion; GO:0016021//integral component of membrane	GO:0016884//carbon-nitrogen ligase activity, with glutamine as amido-N-donor
Chr01.g01731.m1	metacaspase-3 isoform x1	GO:0006508//proteolysis	-	GO:0008233//peptidase activity
Chr01.g01732.m1	metacaspase-1-like isoform x1	GO:0006508//proteolysis	-	GO:0008233//peptidase activity
Chr01.g01733.m1	7-deoxyloganetin glucosyltransferase	GO:0008152//metabolic process	-	GO:0016758//transferase activity, transferring hexosyl groups
Chr01.g01735.m1	polyadenylate-binding protein 2	-	-	GO:0000166//nucleotide binding; GO:0003676//nucleic acid binding
Chr01.g01736.m1	abc transporter g family member 1	GO:0055085//transmembrane transport	GO:0005886//plasma membrane; GO:0016021//integral component of membrane	GO:0005524//ATP binding; GO:0042626//ATPase-coupled transmembrane transporter activity
Chr01.g01737.m1	abc transporter g family member 1	-	GO:0016021//integral component of membrane	GO:0005524//ATP binding; GO:0016887//ATPase activity
Chr01.g01740.m1	abc transporter g family member 1	GO:0055085//transmembrane transport	GO:0005886//plasma membrane; GO:0016021//integral component of membrane	GO:0005524//ATP binding; GO:0042626//ATPase-coupled transmembrane transporter activity
Chr01.g01741.m1	abc transporter g family member 1	GO:0055085//transmembrane transport	GO:0005886//plasma membrane; GO:0016021//integral component of membrane	GO:0005524//ATP binding; GO:0042626//ATPase-coupled transmembrane transporter activity
Chr01.g01742.m1	2-carboxy- -naphthoquinone chloroplastic	GO:0042372//phylloquinone biosynthetic process	GO:0016021//integral component of membrane	GO:0004659//prenyltransferase activity
Chr01.g01743.m1	lmbr1 domain-containing protein 2 homolog a-like isoform x1	-	GO:0016021//integral component of membrane	-
Chr01.g01744.m1	bifunctional riboflavin biosynthesis protein riba chloroplastic	GO:0009231//riboflavin biosynthetic process	-	GO:0003935//GTP cyclohydrolase II activity; GO:0008686//3,4-dihydroxy-2-butanone-4-phosphate synthase activity
Chr01.g01752.m1	ring-h2 finger protein atl54-like	-	GO:0016020//membrane	GO:0046872//metal ion binding
Chr01.g01753.m1	protein dmr6-like oxygenase 2-like	GO:0055114//oxidation-reduction process	-	GO:0046872//metal ion binding; GO:0051213//dioxygenase activity
Chr01.g01754.m1	root phototropism protein 3 isoform x2	GO:0016567//protein ubiquitination	-	-
Chr01.g01755.m1	uncharacterized protein loc11409285	-	GO:0016021//integral component of membrane	-
Chr01.g01756.m1	5-oxoprolinase-like protein	-	-	GO:0016787//hydrolase activity
Chr01.g01763.m1	mads-box protein agl24 isoform x2	GO:0006355//regulation of transcription, DNA-templated	GO:0005634//nucleus	GO:0003677//DNA binding; GO:0003700//DNA-binding transcription factor activity; GO:0046983//protein dimerization activity
Chr01.g01766.m1	guanosine nucleotide diphosphate dissociation inhibitor at5g09550	GO:0007264//small GTPase mediated signal transduction; GO:0015031//protein transport; GO:0050790//regulation of catalytic activity; GO:0055114//oxidation-reduction process	GO:0005622//intracellular; GO:0048046//apoplast	GO:0005093//Rab GDP-dissociation inhibitor activity; GO:0016491//oxidoreductase activity
Chr01.g01767.m1	ycf20-like protein	GO:0010196//nonphotochemical quenching	GO:0009507//chloroplast; GO:0016021//integral component of membrane	-
Chr01.g01768.m1	serpin-zx-like protein	GO:0010951//negative regulation of endopeptidase activity	GO:0005615//extracellular space	GO:0004867//serine-type endopeptidase inhibitor activity
Chr01.g01769.m1	magnesium-dependent phosphatase 1	GO:0016311//dephosphorylation	-	GO:0016791//phosphatase activity
Chr01.g01770.m1	beta-ureidopropionase	GO:0006212//uracil catabolic process	GO:0005829//cytosol	GO:0003837//beta-ureidopropionase activity
Chr01.g01771.m1	beta-ureidopropionase	GO:0006212//uracil catabolic process	GO:0005829//cytosol	GO:0003837//beta-ureidopropionase activity
Chr01.g01772.m1	protein executer chloroplastic	GO:0000304//response to singlet oxygen	GO:0042651//thylakoid membrane	-
Chr01.g01773.m1	nicotinamidase 1	GO:0008152//metabolic process	-	GO:0016787//hydrolase activity
Chr01.g01774.m1	fructose- - chloroplastic	GO:0005975//carbohydrate metabolic process; GO:0016311//dephosphorylation	-	GO:0042132//fructose 1,6-bisphosphate 1-phosphatase activity
Chr01.g01776.m1	kh domain-containing protein hen4	-	-	GO:0003723//RNA binding
Chr01.g01781.m1	gata transcription factor 24	GO:0030154//cell differentiation; GO:0045944//positive regulation of transcription by RNA polymerase II	GO:0005634//nucleus; GO:0005667//transcription regulator complex	GO:0000977//RNA polymerase II transcription regulatory region sequence-specific DNA binding; GO:0001085//RNA polymerase II transcription factor binding; GO:0001228//DNA-binding transcription activator activity, RNA polymerase II-specific; GO:0003682//chromatin binding; GO:0008270//zinc ion binding
Chr01.g01782.m1	dynamin-related protein 3a-like	-	-	GO:0003924//GTPase activity; GO:0005525//GTP binding
Chr01.g01784.m1	gamma-glutamyl peptidase 5	GO:0006508//proteolysis; GO:0006541//glutamine metabolic process; GO:0019760//glucosinolate metabolic process	GO:0005829//cytosol	GO:0008233//peptidase activity; GO:0016740//transferase activity
Chr01.g01785.m1	anthocyanidin 3-o-glucosyltransferase 7	GO:0008152//metabolic process	-	GO:0016758//transferase activity, transferring hexosyl groups
Chr01.g01786.m1	tb2 hva22 family protein	-	GO:0016021//integral component of membrane	GO:0003676//nucleic acid binding; GO:0008270//zinc ion binding
Chr01.g01787.m1	uncharacterized protein loc11413365 isoform x2	-	GO:0016021//integral component of membrane	GO:0003676//nucleic acid binding; GO:0008270//zinc ion binding
Chr01.g01788.m1	uncharacterized protein loc11405697 isoform x1	-	GO:0016020//membrane	GO:0046872//metal ion binding
Chr01.g01789.m1	methylmalonate-semialdehyde dehydrogenase	GO:0055114//oxidation-reduction process	-	GO:0004029//aldehyde dehydrogenase (NAD+) activity; GO:0004491//methylmalonate-semialdehyde dehydrogenase (acylating) activity; GO:0018478//malonate-semialdehyde dehydrogenase (acetylating) activity
Chr01.g01790.m1	protein floury 1-like	-	GO:0016021//integral component of membrane	-
Chr01.g01792.m1	l-type lectin-domain containing receptor kinase	GO:0006468//protein phosphorylation	GO:0016021//integral component of membrane	GO:0004674//protein serine/threonine kinase activity; GO:0005524//ATP binding; GO:0030246//carbohydrate binding
Chr01.g01793.m1	l-type lectin-domain containing receptor kinase	GO:0006468//protein phosphorylation	GO:0016021//integral component of membrane	GO:0004674//protein serine/threonine kinase activity; GO:0005524//ATP binding; GO:0030246//carbohydrate binding
Chr01.g01794.m1	l-type lectin-domain containing receptor kinase	GO:0006468//protein phosphorylation	GO:0016021//integral component of membrane	GO:0004674//protein serine/threonine kinase activity; GO:0005524//ATP binding; GO:0030246//carbohydrate binding
Chr01.g01795.m1	mads-box transcription factor 23	GO:0006355//regulation of transcription, DNA-templated	GO:0005634//nucleus	GO:0003700//DNA-binding transcription factor activity
Chr01.g01798.m1	oligopeptide transporter 4-like	GO:0055085//transmembrane transport	GO:0016021//integral component of membrane	-
Chr01.g01799.m1	heat shock 70 kda mitochondrial	GO:0006457//protein folding	GO:0005739//mitochondrion	GO:0005524//ATP binding; GO:0051082//unfolded protein binding
Chr01.g01802.m1	phosphoglycerate mutase-like protein 1	GO:0016311//dephosphorylation	GO:0005829//cytosol	GO:0050278//sedoheptulose-bisphosphatase activity
Chr01.g01803.m1	protein trichome birefringence-like 12 isoform x1	-	GO:0016021//integral component of membrane	-
Chr01.g01804.m1	glutamyl-trna reductase chloroplastic	GO:0006782//protoporphyrinogen IX biosynthetic process; GO:0055114//oxidation-reduction process	-	GO:0008883//glutamyl-tRNA reductase activity; GO:0050661//NADP binding
Chr01.g01805.m1	peptide methionine sulfoxide reductase b5	GO:0006979//response to oxidative stress; GO:0030091//protein repair; GO:0055114//oxidation-reduction process	-	GO:0033743//peptide-methionine (R)-S-oxide reductase activity
Chr01.g01806.m1	k(+) efflux antiporter chloroplastic isoform x1	GO:0006813//potassium ion transport; GO:1902600//proton transmembrane transport	GO:0016021//integral component of membrane	GO:0015299//solute:proton antiporter activity
Chr01.g01807.m1	glucose-6-phosphate 1-epimerase	GO:0005975//carbohydrate metabolic process	-	GO:0016853//isomerase activity; GO:0030246//carbohydrate binding
Chr01.g01808.m1	probable sphingolipid transporter spinster homolog 2	GO:0055085//transmembrane transport	GO:0016021//integral component of membrane	-
Chr01.g01809.m1	probable protein s-acyltransferase 23 isoform x2	-	GO:0016021//integral component of membrane	GO:0008270//zinc ion binding; GO:0019706//protein-cysteine S-palmitoyltransferase activity
Chr01.g01811.m1	transcription factor bhlh25	-	-	GO:0003677//DNA binding; GO:0046983//protein dimerization activity
Chr01.g01812.m1	malate dehydrogenase peroxisomal	GO:0005975//carbohydrate metabolic process; GO:0006099//tricarboxylic acid cycle; GO:0006108//malate metabolic process	-	GO:0030060//L-malate dehydrogenase activity
Chr01.g01813.m1	squalene epoxidase	GO:0055114//oxidation-reduction process	GO:0016021//integral component of membrane	GO:0004506//squalene monooxygenase activity; GO:0050660//flavin adenine dinucleotide binding
Chr01.g01814.m1	uncharacterized protein loc112421329	-	-	GO:0003676//nucleic acid binding; GO:0008270//zinc ion binding
Chr01.g01815.m1	ll-diaminopimelate chloroplastic	GO:0009089//lysine biosynthetic process via diaminopimelate; GO:0009735//response to cytokinin; GO:0009862//systemic acquired resistance, salicylic acid mediated signaling pathway	GO:0009570//chloroplast stroma	GO:0005507//copper ion binding; GO:0010285//L,L-diaminopimelate aminotransferase activity; GO:0030170//pyridoxal phosphate binding
Chr01.g01816.m1	duf21 domain-containing protein at2g14520	-	GO:0016021//integral component of membrane	-
Chr01.g01817.m1	branched-chain-amino-acid aminotransferase 6	GO:0009081//branched-chain amino acid metabolic process	-	GO:0052654//L-leucine transaminase activity; GO:0052655//L-valine transaminase activity; GO:0052656//L-isoleucine transaminase activity
Chr01.g01818.m1	branched-chain-amino-acid aminotransferase chloroplastic-like isoform x2	GO:0009081//branched-chain amino acid metabolic process	-	GO:0052654//L-leucine transaminase activity; GO:0052655//L-valine transaminase activity; GO:0052656//L-isoleucine transaminase activity
Chr01.g01819.m1	probably inactive leucine-rich repeat receptor-like protein kinase at5g48380	GO:0006468//protein phosphorylation	GO:0016021//integral component of membrane	GO:0004672//protein kinase activity; GO:0005524//ATP binding
Chr01.g01820.m1	pathogenesis-related protein 1	-	GO:0005576//extracellular region	-
Chr01.g01823.m1	inactive leucine-rich repeat receptor-like protein partial	GO:0006468//protein phosphorylation	GO:0016021//integral component of membrane	GO:0004672//protein kinase activity; GO:0005524//ATP binding
Chr01.g01826.m1	inactive leucine-rich repeat receptor-like protein partial	GO:0006468//protein phosphorylation	GO:0016021//integral component of membrane	GO:0004672//protein kinase activity; GO:0005524//ATP binding
Chr01.g01828.m1	probably inactive leucine-rich repeat receptor-like protein kinase at5g48380	GO:0006468//protein phosphorylation	GO:0016021//integral component of membrane	GO:0004672//protein kinase activity; GO:0005524//ATP binding
Chr01.g01829.m1	probably inactive leucine-rich repeat receptor-like protein kinase at5g48380	GO:0006468//protein phosphorylation	GO:0016021//integral component of membrane	GO:0004672//protein kinase activity; GO:0005524//ATP binding
Chr01.g01830.m1	pathogenesis-related leaf protein 6-like	-	GO:0005576//extracellular region	-
Chr01.g01850.m1	f-box family protein	-	GO:0016021//integral component of membrane	-
Chr01.g01854.m1	myb sant-like dna-binding domain protein	-	-	GO:0003677//DNA binding
Chr01.g01860.m1	kinesin-like protein kin-14c isoform x1	GO:0007018//microtubule-based movement	GO:0005874//microtubule	GO:0003777//microtubule motor activity; GO:0005524//ATP binding; GO:0008017//microtubule binding
Chr01.g01861.m1	uncharacterized protein loc25493255	-	GO:0016021//integral component of membrane	-
Chr01.g01862.m1	protein heat-stress-associated 32	-	-	GO:0003824//catalytic activity
Chr01.g01863.m1	importin subunit alpha-1b	GO:0006606//protein import into nucleus	GO:0005634//nucleus; GO:0005737//cytoplasm	GO:0008565//obsolete protein transporter activity
Chr01.g01865.m1	anthocyanidin reductase	GO:0009964//negative regulation of flavonoid biosynthetic process; GO:0055114//oxidation-reduction process	-	GO:0033729//anthocyanidin reductase activity; GO:0050662//obsolete coenzyme binding
Chr01.g01866.m1	calcium calmodulin-regulated receptor-like kinase 1	GO:0006468//protein phosphorylation	GO:0016021//integral component of membrane	GO:0004672//protein kinase activity; GO:0005524//ATP binding
Chr01.g01867.m1	uncharacterized protein loc25493249	GO:0006413//translational initiation	-	GO:0003743//translation initiation factor activity
Chr01.g01868.m1	fyve zinc finger protein	-	GO:0009506//plasmodesma	GO:0046872//metal ion binding
Chr01.g01869.m1	reverse transcriptase family member	GO:0006278//RNA-dependent DNA biosynthetic process	-	GO:0003964//RNA-directed DNA polymerase activity
Chr01.g01870.m1	( )-nerolidol synthase 1	GO:0008152//metabolic process	-	GO:0000287//magnesium ion binding; GO:0010333//terpene synthase activity
Chr01.g01873.m1	( )-nerolidol synthase 1	GO:0008152//metabolic process	-	GO:0000287//magnesium ion binding; GO:0010333//terpene synthase activity
Chr01.g01875.m1	transcription factor dyt1	-	-	GO:0005488//binding
Chr01.g01877.m1	uncharacterized protein loc11414874	-	GO:0016021//integral component of membrane	-
Chr01.g01878.m1	uncharacterized protein loc25493244	-	GO:0016021//integral component of membrane	-
Chr01.g01879.m1	uncharacterized protein loc25493241	-	GO:0016021//integral component of membrane	-
Chr01.g01880.m1	cation h(+) antiporter 4-like	GO:1902600//proton transmembrane transport	GO:0016021//integral component of membrane	GO:0015299//solute:proton antiporter activity
Chr01.g01882.m1	transcription factor dyt1	-	-	GO:0003677//DNA binding; GO:0046983//protein dimerization activity
Chr01.g01883.m1	nad h dehydrogenase fqr1	GO:0045892//negative regulation of transcription, DNA-templated; GO:0055114//oxidation-reduction process	-	GO:0010181//FMN binding; GO:0016491//oxidoreductase activity
Chr01.g01886.m1	u-box domain-containing protein 8-like	GO:0016567//protein ubiquitination	GO:0005634//nucleus; GO:0005737//cytoplasm	GO:0004842//ubiquitin-protein transferase activity
Chr01.g01888.m1	g-type lectin s-receptor-like serine threonine-protein kinase at1g11410	GO:0006468//protein phosphorylation; GO:0006952//defense response; GO:0048544//recognition of pollen	GO:0005886//plasma membrane; GO:0009506//plasmodesma; GO:0016021//integral component of membrane	GO:0004674//protein serine/threonine kinase activity; GO:0005524//ATP binding; GO:0030246//carbohydrate binding
Chr01.g01891.m1	g-type lectin s-receptor-like serine threonine-kinase	GO:0006468//protein phosphorylation; GO:0048544//recognition of pollen	-	GO:0004672//protein kinase activity; GO:0005524//ATP binding; GO:0030246//carbohydrate binding
Chr01.g01892.m1	protein kinase rlk-pelle-dlsv family	GO:0006468//protein phosphorylation	-	GO:0004672//protein kinase activity; GO:0005524//ATP binding
Chr01.g01894.m1	receptor-like serine threonine-protein kinase sd1-8 isoform x1	GO:0006468//protein phosphorylation; GO:0006952//defense response; GO:0048544//recognition of pollen	GO:0005886//plasma membrane; GO:0009506//plasmodesma; GO:0016021//integral component of membrane	GO:0004674//protein serine/threonine kinase activity; GO:0005524//ATP binding; GO:0030246//carbohydrate binding; GO:0031625//ubiquitin protein ligase binding
Chr01.g01897.m1	g-type lectin s-receptor-like serine threonine-kinase	GO:0006468//protein phosphorylation; GO:0048544//recognition of pollen	GO:0016021//integral component of membrane	GO:0004674//protein serine/threonine kinase activity; GO:0005524//ATP binding; GO:0030246//carbohydrate binding
Chr01.g01898.m1	receptor-like serine threonine-protein kinase sd1-8 isoform x1	GO:0006468//protein phosphorylation; GO:0006952//defense response; GO:0048544//recognition of pollen	GO:0005886//plasma membrane; GO:0009506//plasmodesma; GO:0016021//integral component of membrane	GO:0004674//protein serine/threonine kinase activity; GO:0005524//ATP binding; GO:0030246//carbohydrate binding; GO:0031625//ubiquitin protein ligase binding
Chr01.g01899.m1	glycosyl hydrolase 5 family protein	GO:0005975//carbohydrate metabolic process	-	GO:0004553//hydrolase activity, hydrolyzing O-glycosyl compounds; GO:0030246//carbohydrate binding
Chr01.g01901.m1	g-type lectin s-receptor-like serine threonine-protein kinase b120 isoform x1	GO:0006468//protein phosphorylation; GO:0048544//recognition of pollen	GO:0016021//integral component of membrane	GO:0004672//protein kinase activity; GO:0005524//ATP binding; GO:0030246//carbohydrate binding
Chr01.g01902.m1	cell number regulator 9	-	GO:0016021//integral component of membrane	-
Chr01.g01903.m1	uncharacterized protein loc11425024	GO:0046777//protein autophosphorylation	-	GO:0004674//protein serine/threonine kinase activity
Chr01.g01905.m1	transcription factor jumonji domain protein	-	-	GO:0008270//zinc ion binding
Chr01.g01906.m1	probable serine threonine-protein kinase abkc	GO:0016310//phosphorylation	GO:0016021//integral component of membrane	GO:0016301//kinase activity
Chr01.g01907.m1	transcription factor myb102	GO:0032259//methylation	-	GO:0003677//DNA binding; GO:0008168//methyltransferase activity
Chr01.g01908.m1	vesicle-associated protein 4-2	-	GO:0005789//endoplasmic reticulum membrane	-
Chr01.g01909.m1	probable disease resistance protein at5g63020	GO:0006952//defense response	-	GO:0005524//ATP binding; GO:0043531//ADP binding
Chr01.g01910.m1	probable disease resistance protein at5g63020	GO:0006952//defense response	-	GO:0005524//ATP binding; GO:0043531//ADP binding
Chr01.g01911.m1	sugar carrier protein c-like	GO:0008643//carbohydrate transport; GO:0055085//transmembrane transport	GO:0016021//integral component of membrane	GO:0022857//transmembrane transporter activity
Chr01.g01915.m1	external alternative nad h-ubiquinone oxidoreductase mitochondrial	GO:0055114//oxidation-reduction process	-	GO:0005509//calcium ion binding; GO:0016491//oxidoreductase activity
Chr01.g01916.m1	uncharacterized protein loc11435071	-	GO:0016021//integral component of membrane	-
Chr01.g01917.m1	berberine bridge enzyme-like 17	GO:0055114//oxidation-reduction process	-	GO:0016614//oxidoreductase activity, acting on CH-OH group of donors; GO:0050660//flavin adenine dinucleotide binding
Chr01.g01918.m1	berberine bridge enzyme-like 17	GO:0055114//oxidation-reduction process	-	GO:0016614//oxidoreductase activity, acting on CH-OH group of donors; GO:0050660//flavin adenine dinucleotide binding
Chr01.g01920.m1	berberine bridge enzyme-like 17	GO:0055114//oxidation-reduction process	-	GO:0016614//oxidoreductase activity, acting on CH-OH group of donors; GO:0050660//flavin adenine dinucleotide binding
Chr01.g01921.m1	reticuline oxidase-like protein	GO:0055114//oxidation-reduction process	-	GO:0016614//oxidoreductase activity, acting on CH-OH group of donors; GO:0050660//flavin adenine dinucleotide binding
Chr01.g01929.m1	bifunctional riboflavin kinase fmn phosphatase isoform x2	GO:0009231//riboflavin biosynthetic process; GO:0016310//phosphorylation	GO:0016021//integral component of membrane	GO:0000287//magnesium ion binding; GO:0003919//FMN adenylyltransferase activity; GO:0008531//riboflavin kinase activity; GO:0016787//hydrolase activity
Chr01.g01931.m1	anaphase-promoting complex subunit 4	GO:0009793//embryo development ending in seed dormancy; GO:0030071//regulation of mitotic metaphase/anaphase transition; GO:0031145//anaphase-promoting complex-dependent catabolic process; GO:0048481//plant ovule development	GO:0005680//anaphase-promoting complex	-
Chr01.g01933.m1	calmodulin-binding protein 60 d	GO:0006950//response to stress	-	GO:0005516//calmodulin binding
Chr01.g01939.m1	syntaxin 1b 2 3	GO:0006886//intracellular protein transport; GO:0006887//exocytosis; GO:0006906//vesicle fusion; GO:0048278//vesicle docking	GO:0005886//plasma membrane; GO:0012505//endomembrane system; GO:0016021//integral component of membrane; GO:0031201//SNARE complex	GO:0000149//SNARE binding; GO:0005484//SNAP receptor activity
Chr01.g01940.m1	vacuolar protein sorting-associated protein 28 homolog 2	GO:0043328//protein transport to vacuole involved in ubiquitin-dependent protein catabolic process via the multivesicular body sorting pathway	GO:0000813//ESCRT I complex	GO:0044877//protein-containing complex binding
Chr01.g01941.m1	bifunctional 3-dehydroquinate dehydratase shikimate chloroplastic isoform x2	GO:0055114//oxidation-reduction process	-	GO:0003855//3-dehydroquinate dehydratase activity; GO:0004764//shikimate 3-dehydrogenase (NADP+) activity
Chr01.g01942.m1	s1 p1 nuclease family protein	GO:0006308//DNA catabolic process; GO:0090305//nucleic acid phosphodiester bond hydrolysis	GO:0016021//integral component of membrane	GO:0003676//nucleic acid binding; GO:0004519//endonuclease activity
Chr01.g01943.m1	sugar carrier protein c	GO:1902600//proton transmembrane transport; GO:0046323//glucose import; GO:1904659//glucose transmembrane transport	GO:0005887//integral component of plasma membrane	GO:0005351//carbohydrate:proton symporter activity; GO:0005355//glucose transmembrane transporter activity
Chr01.g01944.m1	internal alternative nad h-ubiquinone oxidoreductase mitochondrial	GO:0055114//oxidation-reduction process	-	GO:0016491//oxidoreductase activity
Chr01.g01947.m1	pap-specific phosphatase hal2-like	GO:0006790//sulfur compound metabolic process; GO:0016311//dephosphorylation; GO:0046854//phosphatidylinositol phosphorylation	-	GO:0008441//3'(2'),5'-bisphosphate nucleotidase activity
Chr01.g01948.m1	secretory carrier-associated membrane protein	GO:0015031//protein transport	GO:0016021//integral component of membrane	-
Chr01.g01949.m1	protein pollen defective in guidance 1-like	-	GO:0016021//integral component of membrane	-
Chr01.g01950.m2	bromodomain protein	-	-	GO:0003677//DNA binding
Chr01.g01952.m1	uncharacterized protein loc11445756	-	GO:0016021//integral component of membrane	-
Chr01.g01953.m1	caffeoylshikimate esterase	-	GO:0005794//Golgi apparatus	GO:0016787//hydrolase activity
Chr01.g01956.m1	serine carboxypeptidase-like 31	GO:0051603//proteolysis involved in cellular protein catabolic process	-	GO:0004185//serine-type carboxypeptidase activity
Chr01.g01957.m1	nac transcription factor 25	GO:0006355//regulation of transcription, DNA-templated	GO:0005634//nucleus	GO:0003677//DNA binding
Chr01.g01959.m1	tir-only protein	GO:0007165//signal transduction	-	-
Chr01.g01960.m1	uncharacterized protein at4g04980	GO:0009658//chloroplast organization	GO:0009707//chloroplast outer membrane	-
Chr01.g01962.m1	mitochondrial inner membrane protein oxa1	GO:0051205//protein insertion into membrane	GO:0016021//integral component of membrane	-
Chr01.g01964.m1	uncharacterized protein loc25493207	-	GO:0016021//integral component of membrane	-
Chr01.g01965.m1	dof zinc finger protein	GO:0006355//regulation of transcription, DNA-templated	-	GO:0003677//DNA binding
Chr01.g01966.m2	splicing factor 3b subunit 2	GO:0000398//mRNA splicing, via spliceosome	GO:0005684//U2-type spliceosomal complex; GO:0005686//U2 snRNP; GO:0005689//U12-type spliceosomal complex; GO:0071011//precatalytic spliceosome; GO:0071013//catalytic step 2 spliceosome	-
Chr01.g01967.m1	uncharacterized protein loc25493204	-	GO:0009534//chloroplast thylakoid; GO:0016021//integral component of membrane	-
Chr01.g01968.m1	protein rtf1 homolog	GO:0006368//transcription elongation from RNA polymerase II promoter; GO:0016570//histone modification	GO:0016593//Cdc73/Paf1 complex	GO:0003677//DNA binding
Chr01.g01969.m1	phosphatidylinositol n-acetylglucosaminyltransferase subunit a-like	GO:0006506//GPI anchor biosynthetic process	-	GO:0016757//transferase activity, transferring glycosyl groups
Chr01.g01970.m1	bifunctional epoxide hydrolase 2 isoform x1	-	GO:0016021//integral component of membrane	GO:0016787//hydrolase activity
Chr01.g01972.m1	cytochrome p450 family 71 protein	GO:0055114//oxidation-reduction process	GO:0016021//integral component of membrane	GO:0004497//monooxygenase activity; GO:0005506//iron ion binding; GO:0016705//oxidoreductase activity, acting on paired donors, with incorporation or reduction of molecular oxygen; GO:0020037//heme binding
Chr01.g01973.m1	protein jade-like	-	-	GO:0008270//zinc ion binding
Chr01.g01974.m1	epoxide hydrolase a	-	GO:0016021//integral component of membrane	GO:0016787//hydrolase activity
Chr01.g01975.m1	cytochrome p450 71a26-like protein	GO:0055114//oxidation-reduction process	GO:0016021//integral component of membrane	GO:0004497//monooxygenase activity; GO:0005506//iron ion binding; GO:0016705//oxidoreductase activity, acting on paired donors, with incorporation or reduction of molecular oxygen; GO:0020037//heme binding
Chr01.g01976.m1	cytochrome p450 736a117	GO:0055114//oxidation-reduction process	GO:0016021//integral component of membrane	GO:0004497//monooxygenase activity; GO:0005506//iron ion binding; GO:0016705//oxidoreductase activity, acting on paired donors, with incorporation or reduction of molecular oxygen; GO:0020037//heme binding
Chr01.g01977.m1	nadh dehydrogenase subunit 3	GO:0055114//oxidation-reduction process	GO:0016021//integral component of membrane; GO:0031966//mitochondrial membrane; GO:0070469//respirasome	GO:0008137//NADH dehydrogenase (ubiquinone) activity
Chr01.g01980.m1	rna polymerase ii c-terminal domain phosphatase-like 1	GO:0070940//dephosphorylation of RNA polymerase II C-terminal domain	GO:0016591//RNA polymerase II, holoenzyme	GO:0008420//RNA polymerase II CTD heptapeptide repeat phosphatase activity
Chr01.g01983.m1	clathrin light chain 1	GO:0006886//intracellular protein transport; GO:0016192//vesicle-mediated transport	GO:0030130//clathrin coat of trans-Golgi network vesicle; GO:0030132//clathrin coat of coated pit	GO:0005198//structural molecule activity
Chr01.g01986.m1	serine threonine-protein kinase isoform x1	GO:0006468//protein phosphorylation	GO:0005886//plasma membrane	GO:0004674//protein serine/threonine kinase activity; GO:0005524//ATP binding
Chr01.g01991.m1	uncharacterized protein loc25493184	-	GO:0016021//integral component of membrane	-
Chr01.g01992.m1	e3 ubiquitin-protein ligase airp2	-	-	GO:0008270//zinc ion binding
Chr01.g01993.m1	general transcription and dna repair factor iih subunit tfb2 isoform x1	GO:0006289//nucleotide-excision repair; GO:0032508//DNA duplex unwinding	GO:0000439//transcription factor TFIIH core complex	GO:0003678//DNA helicase activity
Chr01.g01995.m1	endonuclease 2	GO:0006298//mismatch repair; GO:0045910//negative regulation of DNA recombination; GO:0090305//nucleic acid phosphodiester bond hydrolysis	-	GO:0004519//endonuclease activity; GO:0005524//ATP binding; GO:0016887//ATPase activity; GO:0030983//mismatched DNA binding
Chr01.g01996.m1	stress-related protein	GO:0006414//translational elongation	-	GO:0003746//translation elongation factor activity
Chr01.g01997.m1	monothiol glutaredoxin-s17	GO:0009408//response to heat; GO:0009926//auxin polar transport; GO:0045454//cell redox homeostasis; GO:0055114//oxidation-reduction process; GO:0072593//reactive oxygen species metabolic process	GO:0005829//cytosol	GO:0009055//electron transfer activity; GO:0015035//protein disulfide oxidoreductase activity
Chr01.g01998.m1	heat stress transcription factor b-2a	GO:0006355//regulation of transcription, DNA-templated	GO:0005634//nucleus	GO:0003700//DNA-binding transcription factor activity; GO:0043565//sequence-specific DNA binding
Chr01.g01999.m1	vesicle-fusing atpase	-	GO:0005773//vacuole; GO:0005794//Golgi apparatus; GO:0005886//plasma membrane; GO:0009506//plasmodesma	GO:0005524//ATP binding
Chr01.g02003.m1	pentatricopeptide repeat-containing protein at2g33760	-	-	GO:0008270//zinc ion binding
Chr01.g02004.m1	probable ubiquitin-conjugating enzyme e2 24	GO:0016567//protein ubiquitination	GO:0005737//cytoplasm	GO:0031625//ubiquitin protein ligase binding; GO:0061630//ubiquitin protein ligase activity
Chr01.g02005.m1	linoleate 13s-lipoxygenase 3- chloroplastic	GO:0031408//oxylipin biosynthetic process; GO:0055114//oxidation-reduction process	-	GO:0016702//oxidoreductase activity, acting on single donors with incorporation of molecular oxygen, incorporation of two atoms of oxygen; GO:0046872//metal ion binding
Chr01.g02006.m1	gtp-binding protein at2g22870	GO:0000917//division septum assembly	-	GO:0005525//GTP binding; GO:0016787//hydrolase activity
Chr01.g02007.m1	probable hexosyltransferase muci70 isoform x1	-	GO:0016021//integral component of membrane	-
Chr01.g02009.m1	serine threonine tyrosine-protein kinase ht1 isoform x1	GO:0006468//protein phosphorylation	-	GO:0004672//protein kinase activity; GO:0005524//ATP binding
Chr01.g02010.m1	serine threonine tyrosine-protein kinase ht1 isoform x1	GO:0006468//protein phosphorylation	-	GO:0004672//protein kinase activity; GO:0005524//ATP binding
Chr01.g02012.m1	non-classical arabinogalactan protein 31	-	-	GO:0005199//structural constituent of cell wall
Chr01.g02013.m1	pistil-specific extensin-like protein	-	-	GO:0005199//structural constituent of cell wall
Chr01.g02018.m1	protein ralf-like 19	GO:0019722//calcium-mediated signaling	GO:0009506//plasmodesma	GO:0004871//obsolete signal transducer activity
Chr01.g02019.m1	uncharacterized protein loc25493142	-	GO:0016021//integral component of membrane	-
Chr01.g02021.m1	eukaryotic translation initiation factor 3 subunit g	-	-	GO:0097159//organic cyclic compound binding; GO:1901363//heterocyclic compound binding
Chr01.g02029.m1	30s ribosomal protein chloroplastic	GO:0006412//translation	GO:0005634//nucleus; GO:0009535//chloroplast thylakoid membrane; GO:0009570//chloroplast stroma; GO:0015935//small ribosomal subunit	GO:0003723//RNA binding; GO:0003735//structural constituent of ribosome
Chr01.g02031.m1	b3 domain-containing transcription factor lec2	GO:0006351//transcription, DNA-templated; GO:0031326//regulation of cellular biosynthetic process; GO:0048316//seed development	-	-
Chr01.g02032.m1	40s ribosomal protein s6	GO:0006412//translation	GO:0005840//ribosome	GO:0003735//structural constituent of ribosome
Chr01.g02033.m1	dof zinc finger protein	GO:0006355//regulation of transcription, DNA-templated	-	GO:0003677//DNA binding
Chr01.g02034.m1	squamosa promoter-binding protein 1	GO:0006355//regulation of transcription, DNA-templated; GO:0009908//flower development	GO:0005634//nucleus	GO:0003677//DNA binding; GO:0003700//DNA-binding transcription factor activity; GO:0046872//metal ion binding
Chr01.g02036.m1	mitochondrial arginine transporter bac1	GO:0006412//translation; GO:0006810//transport	GO:0016021//integral component of membrane	GO:0003735//structural constituent of ribosome
Chr01.g02038.m1	serpin family protein	-	GO:0005615//extracellular space	-
Chr01.g02039.m1	serpin-like protein	-	GO:0005615//extracellular space	-
Chr01.g02041.m1	e3 ubiquitin-protein ligase ring1a	-	-	GO:0046872//metal ion binding
Chr01.g02042.m1	e3 ubiquitin-protein ligase ring1a isoform x2	-	-	GO:0008270//zinc ion binding; GO:0016874//ligase activity
Chr01.g02043.m1	family protein	-	-	GO:0005524//ATP binding
Chr01.g02044.m1	heat shock cognate 70 kda protein	-	-	GO:0005524//ATP binding
Chr01.g02047.m1	macpf domain-containing protein nsl1	GO:0009626//plant-type hypersensitive response; GO:0010337//regulation of salicylic acid metabolic process; GO:0052542//defense response by callose deposition	-	-
Chr01.g02048.m1	polyubiquitin isoform x1	-	GO:0005737//cytoplasm	-
Chr01.g02050.m1	ubiquitin domain-containing protein	-	GO:0005737//cytoplasm	-
Chr01.g02052.m1	structural maintenance of chromosomes protein 2-2-like	GO:0007076//mitotic chromosome condensation	GO:0000796//condensin complex; GO:0005634//nucleus	GO:0005524//ATP binding
Chr01.g02054.m1	kda class i heat shock protein	-	GO:0005737//cytoplasm	-
Chr01.g02057.m1	class i heat shock protein	-	GO:0005737//cytoplasm	-
Chr01.g02063.m1	cytochrome p450 cyp82d47	GO:0055114//oxidation-reduction process	GO:0016021//integral component of membrane	GO:0004497//monooxygenase activity; GO:0005506//iron ion binding; GO:0016705//oxidoreductase activity, acting on paired donors, with incorporation or reduction of molecular oxygen; GO:0020037//heme binding
Chr01.g02064.m1	cytochrome p450 cyp82d47	-	-	GO:0005488//binding; GO:0016491//oxidoreductase activity
Chr01.g02067.m1	homeobox-ddt domain protein rlt1 isoform x1	GO:0006355//regulation of transcription, DNA-templated	GO:0005634//nucleus	GO:0003677//DNA binding
Chr01.g02068.m1	berberine bridge enzyme-like 17	GO:0055114//oxidation-reduction process	-	GO:0016614//oxidoreductase activity, acting on CH-OH group of donors; GO:0050660//flavin adenine dinucleotide binding
Chr01.g02069.m1	triose phosphate phosphate chloroplastic	GO:0034219//carbohydrate transmembrane transport	GO:0016021//integral component of membrane; GO:0031969//chloroplast membrane	GO:0005215//transporter activity
Chr01.g02070.m1	protein dmp4-like	-	GO:0016021//integral component of membrane	-
Chr01.g02071.m1	receptor-like protein kinase hsl1	GO:0006468//protein phosphorylation	GO:0016021//integral component of membrane	GO:0004674//protein serine/threonine kinase activity; GO:0005524//ATP binding
Chr01.g02072.m1	probable reverse transcriptase at2g02650 - related	-	-	GO:0016740//transferase activity
Chr01.g02073.m1	nac domain-containing protein 10	GO:0006355//regulation of transcription, DNA-templated	GO:0005634//nucleus	GO:0003677//DNA binding
Chr01.g02076.m1	protein rst1 isoform x3	GO:0009058//biosynthetic process; GO:0048316//seed development	GO:0016020//membrane	-
Chr01.g02077.m1	cellulose synthase-like protein g2 isoform x1	GO:0030244//cellulose biosynthetic process; GO:0071555//cell wall organization	GO:0016021//integral component of membrane	GO:0016760//cellulose synthase (UDP-forming) activity
Chr01.g02078.m1	guanylate-binding protein 1	-	GO:0005730//nucleolus; GO:0009507//chloroplast	GO:0003924//GTPase activity; GO:0005525//GTP binding
Chr01.g02079.m1	auxin response factor 3 isoform x1	GO:0006355//regulation of transcription, DNA-templated; GO:0009734//auxin-activated signaling pathway	GO:0005634//nucleus	GO:0003677//DNA binding
Chr01.g02081.m1	isoflavone 4 -o-methyltransferase	GO:0009701//isoflavonoid phytoalexin biosynthetic process; GO:0032259//methylation	-	GO:0008171//O-methyltransferase activity; GO:0030746//isoflavone 4'-O-methyltransferase activity; GO:0046983//protein dimerization activity
Chr01.g02083.m1	ame: full=(+)-6a-hydroxymaackiain 3-o-methyltransferase 1 ame: full=isoflavone 4 -o-methyltransferase	GO:0032259//methylation	-	GO:0008171//O-methyltransferase activity; GO:0030746//isoflavone 4'-O-methyltransferase activity; GO:0046983//protein dimerization activity
Chr01.g02084.m1	isoflavone 4 -o-methyltransferase-like isoform x1	GO:0009701//isoflavonoid phytoalexin biosynthetic process; GO:0032259//methylation	-	GO:0008171//O-methyltransferase activity; GO:0030746//isoflavone 4'-O-methyltransferase activity; GO:0046983//protein dimerization activity
Chr01.g02087.m1	isoflavone synthase	GO:0055114//oxidation-reduction process	-	GO:0005506//iron ion binding; GO:0020037//heme binding; GO:0033770//2-hydroxyisoflavanone synthase activity
Chr01.g02088.m1	isoflavone 4 -o-methyltransferase-like isoform x1	GO:0032259//methylation	-	GO:0008171//O-methyltransferase activity; GO:0030746//isoflavone 4'-O-methyltransferase activity; GO:0046983//protein dimerization activity
Chr01.g02089.m1	isoflavone synthase	GO:0055114//oxidation-reduction process	-	GO:0005506//iron ion binding; GO:0020037//heme binding; GO:0033770//2-hydroxyisoflavanone synthase activity
Chr01.g02090.m1	isoflavone synthase	GO:0055114//oxidation-reduction process	-	GO:0005506//iron ion binding; GO:0020037//heme binding; GO:0033770//2-hydroxyisoflavanone synthase activity
Chr01.g02094.m1	core histone h2a h2b h3 h4	-	GO:0000786//nucleosome; GO:0005634//nucleus	GO:0003677//DNA binding; GO:0046982//protein heterodimerization activity
Chr01.g02098.m1	ras-related protein raba1f-like	GO:0007264//small GTPase mediated signal transduction	GO:0005622//intracellular	GO:0005525//GTP binding
Chr01.g02099.m1	wuschel homeobox protein	-	GO:0044424//obsolete intracellular part	-
Chr01.g02101.m1	rac-like gtp-binding protein rac13	GO:0007264//small GTPase mediated signal transduction	GO:0005622//intracellular; GO:0005886//plasma membrane	GO:0005525//GTP binding
Chr01.g02102.m1	lob domain-containing protein 2	-	GO:0016020//membrane	-
Chr01.g02103.m1	lob domain-containing protein 12-like	-	GO:0016020//membrane	-
Chr01.g02104.m1	probable histone	-	GO:0000786//nucleosome; GO:0005634//nucleus	GO:0003677//DNA binding; GO:0046982//protein heterodimerization activity
Chr01.g02106.m1	pathogenesis-related genes transcriptional activator pti5-like	GO:0006355//regulation of transcription, DNA-templated	GO:0005634//nucleus	GO:0003677//DNA binding; GO:0003700//DNA-binding transcription factor activity
Chr01.g02107.m1	gdsl esterase lipase at5g45960	-	-	GO:0016788//hydrolase activity, acting on ester bonds
Chr01.g02108.m1	negative regulator of systemic acquired resistance sni1	GO:0010113//negative regulation of systemic acquired resistance; GO:0016570//histone modification; GO:0045892//negative regulation of transcription, DNA-templated	GO:0005634//nucleus	GO:0000976//transcription regulatory region sequence-specific DNA binding
Chr01.g02109.m1	peroxidase 19	GO:0006979//response to oxidative stress; GO:0009664//plant-type cell wall organization; GO:0042744//hydrogen peroxide catabolic process; GO:0055114//oxidation-reduction process; GO:0098869//cellular oxidant detoxification	GO:0005576//extracellular region; GO:0009505//plant-type cell wall	GO:0004601//peroxidase activity; GO:0020037//heme binding; GO:0046872//metal ion binding
Chr01.g02112.m1	atp synthase mitochondrial f1 complex assembly factor 1	GO:0033615//mitochondrial proton-transporting ATP synthase complex assembly	GO:0005739//mitochondrion	-
Chr01.g02115.m1	glutamate receptor	GO:0006811//ion transport; GO:0035235//ionotropic glutamate receptor signaling pathway	GO:0016021//integral component of membrane	GO:0004970//ionotropic glutamate receptor activity
Chr01.g02119.m1	nudix hydrolase mitochondrial	-	-	GO:0016787//hydrolase activity
Chr01.g02120.m1	magnesium-chelatase subunit chloroplastic isoform x1	GO:0015979//photosynthesis; GO:0015995//chlorophyll biosynthetic process	GO:0009507//chloroplast	GO:0005524//ATP binding; GO:0016851//magnesium chelatase activity
Chr01.g02121.m1	dolichol-phosphate mannosyltransferase subunit 1	GO:0006487//protein N-linked glycosylation; GO:0006506//GPI anchor biosynthetic process; GO:0019348//dolichol metabolic process; GO:0035269//protein O-linked mannosylation	GO:0005789//endoplasmic reticulum membrane	GO:0004169//dolichyl-phosphate-mannose-protein mannosyltransferase activity; GO:0004582//dolichyl-phosphate beta-D-mannosyltransferase activity
Chr01.g02126.m1	phospholipase a1-iigamma	GO:0006629//lipid metabolic process	-	GO:0016787//hydrolase activity
Chr01.g02131.m1	protein trichome birefringence-like 38	GO:0071554//cell wall organization or biogenesis	GO:0005794//Golgi apparatus	GO:0016413//O-acetyltransferase activity
Chr01.g02132.m1	protein trichome birefringence-like 38	GO:0071554//cell wall organization or biogenesis	GO:0005794//Golgi apparatus	GO:0016413//O-acetyltransferase activity
Chr01.g02134.m1	protein trichome birefringence-like 38	GO:0071554//cell wall organization or biogenesis	GO:0005794//Golgi apparatus	GO:0016413//O-acetyltransferase activity
Chr01.g02135.m1	ubp1-associated protein 2c	-	GO:0019013//viral nucleocapsid; GO:1990904//ribonucleoprotein complex	GO:0000166//nucleotide binding; GO:0003676//nucleic acid binding
Chr01.g02136.m1	transcription factor bhlh30	-	-	GO:0003677//DNA binding; GO:0046983//protein dimerization activity
Chr01.g02138.m1	formin-like protein 2	-	GO:0005886//plasma membrane; GO:0016021//integral component of membrane	-
Chr01.g02141.m1	mitogen-activated protein kinase homolog mmk1	GO:0000165//MAPK cascade; GO:0000746//conjugation; GO:0000278//mitotic cell cycle; GO:0051301//cell division	GO:0005622//intracellular	GO:0004707//MAP kinase activity; GO:0005524//ATP binding
Chr01.g02142.m1	acid sugar phosphatase isoform x1	GO:0016311//dephosphorylation	-	GO:0016791//phosphatase activity
Chr01.g02143.m1	uncharacterized protein loc11446352	-	GO:0009534//chloroplast thylakoid	-
Chr01.g02144.m1	probable phosphoinositide phosphatase sac9	-	GO:0016021//integral component of membrane	GO:0042578//phosphoric ester hydrolase activity
Chr01.g02145.m1	cysteine chloroplastic chromoplastic	GO:0006535//cysteine biosynthetic process from serine	-	GO:0004124//cysteine synthase activity; GO:0016740//transferase activity
Chr01.g02146.m1	cysteine chloroplastic chromoplastic	GO:0006535//cysteine biosynthetic process from serine	-	GO:0004124//cysteine synthase activity; GO:0016740//transferase activity
Chr01.g02148.m1	agmatine deiminase	GO:0009446//putrescine biosynthetic process	-	GO:0004668//protein-arginine deiminase activity; GO:0047632//agmatine deiminase activity
Chr01.g02149.m1	stearoyl-	GO:0006633//fatty acid biosynthetic process; GO:0055114//oxidation-reduction process	GO:0009507//chloroplast	GO:0045300//acyl-[acyl-carrier-protein] desaturase activity
Chr01.g02157.m1	bag-associated gram protein 1 isoform x1	-	GO:0016021//integral component of membrane	-
Chr01.g02158.m1	selenoprotein f	-	GO:0016021//integral component of membrane	-
Chr01.g02159.m1	transcription factor bhlh153 isoform x1	GO:0045944//positive regulation of transcription by RNA polymerase II	GO:0005634//nucleus	GO:0001046//core promoter sequence-specific DNA binding; GO:0001228//DNA-binding transcription activator activity, RNA polymerase II-specific; GO:0046983//protein dimerization activity
Chr01.g02160.m1	eukaryotic translation initiation factor 2a	GO:0006413//translational initiation	GO:0005886//plasma membrane	GO:0003743//translation initiation factor activity
Chr01.g02161.m1	something about silencing protein 10 isoform x1	-	GO:0019013//viral nucleocapsid; GO:1990904//ribonucleoprotein complex	-
Chr01.g02164.m1	dna polymerase thermostable isoform x1	-	-	GO:0003677//DNA binding; GO:0003824//catalytic activity
Chr01.g02166.m1	uncharacterized protein loc11445171	-	GO:0016021//integral component of membrane	GO:0035091//phosphatidylinositol binding
Chr01.g02167.m1	ccg-binding protein 1	GO:0009793//embryo development ending in seed dormancy	GO:0009507//chloroplast	-
Chr01.g02169.m1	probable 2-oxoglutarate-dependent dioxygenase at5g05600	GO:0055114//oxidation-reduction process	-	GO:0005506//iron ion binding; GO:0051213//dioxygenase activity
Chr01.g02170.m1	protein dmr6-like oxygenase 1	GO:0055114//oxidation-reduction process	-	GO:0005506//iron ion binding; GO:0016491//oxidoreductase activity
Chr01.g02171.m1	protein dmr6-like oxygenase 1	GO:0055114//oxidation-reduction process	-	GO:0005506//iron ion binding; GO:0016491//oxidoreductase activity
Chr01.g02172.m1	protein dmr6-like oxygenase 1	GO:0055114//oxidation-reduction process	-	GO:0005506//iron ion binding; GO:0016491//oxidoreductase activity
Chr01.g02173.m1	probable 2-oxoglutarate-dependent dioxygenase at5g05600	GO:0055114//oxidation-reduction process	-	GO:0005506//iron ion binding; GO:0051213//dioxygenase activity
Chr01.g02176.m1	gibberellin 20 oxidase 1-like protein	GO:0055114//oxidation-reduction process	-	GO:0005506//iron ion binding; GO:0016491//oxidoreductase activity
Chr01.g02177.m1	kinesin-like protein kin-12d	GO:0007018//microtubule-based movement	-	GO:0003777//microtubule motor activity; GO:0005524//ATP binding; GO:0008017//microtubule binding
Chr01.g02178.m1	serine threonine-protein kinase srk2e isoform x1	GO:0006468//protein phosphorylation	-	GO:0004674//protein serine/threonine kinase activity; GO:0005524//ATP binding
Chr01.g02179.m1	myb family transcription factor efm isoform x1	GO:0006355//regulation of transcription, DNA-templated	GO:0005634//nucleus	GO:0003677//DNA binding
Chr01.g02180.m1	la-related protein 6c	GO:0006396//RNA processing	GO:0005634//nucleus; GO:1990904//ribonucleoprotein complex	GO:0000166//nucleotide binding; GO:0003723//RNA binding
Chr01.g02181.m1	uncharacterized protein loc11446341	-	GO:0016020//membrane	-
Chr01.g02182.m1	peptidyl-prolyl cis-trans isomerase cyp40	GO:0000413//protein peptidyl-prolyl isomerization; GO:0006457//protein folding	-	GO:0003755//peptidyl-prolyl cis-trans isomerase activity
Chr01.g02183.m1	uncharacterized protein loc11441427	-	GO:0016021//integral component of membrane	GO:0009055//electron transfer activity
Chr01.g02184.m1	uncharacterized protein loc11445158	-	GO:0016021//integral component of membrane	GO:0009055//electron transfer activity
Chr01.g02185.m1	cdpk-related kinase 5	GO:0006468//protein phosphorylation	-	GO:0004674//protein serine/threonine kinase activity; GO:0005524//ATP binding
Chr01.g02188.m1	zinc finger protein zop1	GO:0008380//RNA splicing; GO:0009845//seed germination; GO:0080188//gene silencing by RNA-directed DNA methylation	GO:0015030//Cajal body	GO:0003690//double-stranded DNA binding; GO:0003725//double-stranded RNA binding; GO:0008270//zinc ion binding
Chr01.g02190.m1	polyadenylate-binding protein rbp47	-	-	GO:0000166//nucleotide binding; GO:0003676//nucleic acid binding
Chr01.g02191.m1	nodulation protein h isoform x1	-	GO:0016021//integral component of membrane	GO:0016787//hydrolase activity
Chr01.g02192.m1	probable carboxylesterase 2	GO:0008152//metabolic process	-	GO:0016787//hydrolase activity
Chr01.g02193.m1	probable carboxylesterase 12	GO:0008152//metabolic process	-	GO:0016787//hydrolase activity
Chr01.g02194.m1	probable carboxylesterase 12	GO:0008152//metabolic process	-	GO:0016787//hydrolase activity
Chr01.g02195.m1	probable carboxylesterase 12	GO:0008152//metabolic process	-	GO:0016787//hydrolase activity
Chr01.g02196.m1	probable carboxylesterase 12	GO:0008152//metabolic process	-	GO:0016787//hydrolase activity
Chr01.g02199.m1	probable carboxylesterase 12	GO:0008152//metabolic process	-	GO:0016787//hydrolase activity
Chr01.g02200.m1	tubulin gtpase domain-containing protein	GO:0031047//gene silencing by RNA	-	-
Chr01.g02201.m1	cyclin-dependent kinase inhibitor 7	GO:0016310//phosphorylation; GO:0048523//negative regulation of cellular process	-	-
Chr01.g02204.m1	prostaglandin reductase-3	GO:0055114//oxidation-reduction process	-	GO:0008270//zinc ion binding; GO:0016491//oxidoreductase activity
Chr01.g02205.m1	prostaglandin reductase-3	GO:0055114//oxidation-reduction process	-	GO:0008270//zinc ion binding; GO:0016491//oxidoreductase activity
Chr01.g02206.m1	autophagy-related protein 2	GO:0000045//autophagosome assembly; GO:0000422//autophagy of mitochondrion; GO:0044804//autophagy of nucleus	GO:0000407//phagophore assembly site; GO:0019898//extrinsic component of membrane	-
Chr01.g02208.m1	protein plant cadmium resistance 2	-	GO:0016021//integral component of membrane	-
Chr01.g02209.m1	dna-directed rna polymerase i subunit 1	GO:0006360//transcription by RNA polymerase I	GO:0005736//RNA polymerase I complex; GO:0009506//plasmodesma	GO:0001054//RNA polymerase I activity; GO:0003677//DNA binding; GO:0008270//zinc ion binding
Chr01.g02210.m1	pentatricopeptide repeat-containing protein mitochondrial	-	-	GO:0008270//zinc ion binding
Chr01.g02211.m1	calmodulin-like protein 30	-	GO:0005739//mitochondrion	GO:0005509//calcium ion binding
Chr01.g02212.m1	protein disulfide-isomerase sco2	-	-	GO:0016853//isomerase activity
Chr01.g02213.m1	probable lrr receptor-like serine threonine-protein kinase at5g59680	GO:0018108//peptidyl-tyrosine phosphorylation; GO:0055114//oxidation-reduction process	-	GO:0004714//transmembrane receptor protein tyrosine kinase activity; GO:0032440//2-alkenal reductase [NAD(P)+] activity
Chr01.g02217.m1	ethylene-responsive transcription factor erf109	GO:0006355//regulation of transcription, DNA-templated	GO:0005634//nucleus	GO:0003677//DNA binding; GO:0003700//DNA-binding transcription factor activity
Chr01.g02218.m1	ethylene-responsive transcription factor erf109	GO:0006355//regulation of transcription, DNA-templated	GO:0005634//nucleus	GO:0003677//DNA binding; GO:0003700//DNA-binding transcription factor activity
Chr01.g02219.m1	lag1 longevity assurance homolog 2	GO:0002238//response to molecule of fungal origin; GO:0042759//long-chain fatty acid biosynthetic process; GO:0046513//ceramide biosynthetic process	GO:0005783//endoplasmic reticulum; GO:0005794//Golgi apparatus; GO:0005886//plasma membrane; GO:0016021//integral component of membrane	GO:0050291//sphingosine N-acyltransferase activity
Chr01.g02220.m1	abscisic acid 8 -hydroxylase 4	GO:0007275//multicellular organism development; GO:0010268//brassinosteroid homeostasis; GO:0016125//sterol metabolic process; GO:0016132//brassinosteroid biosynthetic process; GO:0055114//oxidation-reduction process	GO:0016021//integral component of membrane	GO:0005506//iron ion binding; GO:0010295//(+)-abscisic acid 8'-hydroxylase activity; GO:0020037//heme binding
Chr01.g02221.m1	abscisic acid 8 -hydroxylase 4	GO:0007275//multicellular organism development; GO:0010268//brassinosteroid homeostasis; GO:0016125//sterol metabolic process; GO:0016132//brassinosteroid biosynthetic process; GO:0055114//oxidation-reduction process	GO:0016021//integral component of membrane	GO:0005506//iron ion binding; GO:0010295//(+)-abscisic acid 8'-hydroxylase activity; GO:0020037//heme binding
Chr01.g02223.m1	ferredoxin--nitrite chloroplastic	GO:0055114//oxidation-reduction process	-	GO:0016491//oxidoreductase activity; GO:0020037//heme binding; GO:0051536//iron-sulfur cluster binding
Chr01.g02224.m1	alpha fucosyltransferase	GO:0006486//protein glycosylation; GO:0036065//fucosylation	GO:0016021//integral component of membrane; GO:0032580//Golgi cisterna membrane	GO:0008417//fucosyltransferase activity
Chr01.g02229.m1	abscisic acid-insensitive 5-like protein 7	GO:0006355//regulation of transcription, DNA-templated; GO:0009738//abscisic acid-activated signaling pathway	-	GO:0003700//DNA-binding transcription factor activity; GO:0043565//sequence-specific DNA binding
Chr01.g02230.m1	protein dj-1 homolog c	GO:0006541//glutamine metabolic process	-	GO:0016740//transferase activity
Chr01.g02231.m1	methylcrotonoyl- carboxylase beta mitochondrial	GO:0006552//leucine catabolic process	GO:0005739//mitochondrion	GO:0008270//zinc ion binding; GO:0016874//ligase activity; GO:0050897//cobalt ion binding
Chr01.g02232.m1	thioredoxin chloroplastic	GO:0006662//glycerol ether metabolic process; GO:0043085//positive regulation of catalytic activity; GO:0045454//cell redox homeostasis; GO:0055114//oxidation-reduction process	GO:0005623//obsolete cell	GO:0008047//enzyme activator activity; GO:0015035//protein disulfide oxidoreductase activity
Chr01.g02234.m1	uncharacterized protein loc11446942	GO:0010468//regulation of gene expression; GO:0090305//nucleic acid phosphodiester bond hydrolysis	GO:0005777//peroxisome	GO:0004519//endonuclease activity
Chr01.g02235.m1	probable receptor-like protein kinase at1g49730 isoform x1	GO:0006468//protein phosphorylation	GO:0016021//integral component of membrane	GO:0004674//protein serine/threonine kinase activity; GO:0005524//ATP binding
Chr01.g02237.m1	pi-plc x domain-containing protein at5g67130	GO:0006629//lipid metabolic process	-	GO:0008081//phosphoric diester hydrolase activity
Chr01.g02238.m1	u-box domain-containing protein 26	GO:0016567//protein ubiquitination	GO:0016021//integral component of membrane	GO:0004842//ubiquitin-protein transferase activity
Chr01.g02239.m1	transcription factor bhlh95	-	-	GO:0003677//DNA binding; GO:0046983//protein dimerization activity
Chr01.g02242.m1	transcription factor bhlh95	-	-	GO:0003677//DNA binding; GO:0046983//protein dimerization activity
Chr01.g02243.m1	transcription factor bhlh95	-	-	GO:0003677//DNA binding; GO:0046983//protein dimerization activity
Chr01.g02245.m1	transcription factor bhlh95	-	-	GO:0003677//DNA binding; GO:0046983//protein dimerization activity
Chr01.g02246.m1	e3 ubiquitin-protein ligase mbr2	GO:0016567//protein ubiquitination; GO:0043161//proteasome-mediated ubiquitin-dependent protein catabolic process	-	GO:0008270//zinc ion binding; GO:0061630//ubiquitin protein ligase activity
Chr01.g02247.m1	caffeoyl- o-methyltransferase	GO:0009805//coumarin biosynthetic process; GO:0009809//lignin biosynthetic process; GO:0032259//methylation	-	GO:0042409//caffeoyl-CoA O-methyltransferase activity; GO:0046872//metal ion binding
Chr01.g02248.m1	40s ribosomal protein s16	GO:0006412//translation	GO:0005840//ribosome	GO:0003735//structural constituent of ribosome
Chr01.g02249.m1	filament-like plant protein 7 isoform x1	-	GO:0005886//plasma membrane	-
Chr01.g02250.m1	probable e3 ubiquitin ligase sud1 isoform x1	-	GO:0016021//integral component of membrane	GO:0008270//zinc ion binding
Chr01.g02251.m1	polyadenylate-binding protein 2	-	GO:0005829//cytosol	GO:0000166//nucleotide binding; GO:0003723//RNA binding
Chr01.g02252.m1	abscisate beta-glucosyltransferase	GO:0008152//metabolic process	-	GO:0016758//transferase activity, transferring hexosyl groups
Chr01.g02253.m1	abscisate beta-glucosyltransferase-like protein	GO:0008152//metabolic process	-	GO:0016758//transferase activity, transferring hexosyl groups
Chr01.g02254.m1	scopoletin glucosyltransferase	GO:0008152//metabolic process	-	GO:0016758//transferase activity, transferring hexosyl groups
Chr01.g02256.m1	udp-glycosyltransferase 73b3-like protein	GO:0009813//flavonoid biosynthetic process; GO:0052696//flavonoid glucuronidation	GO:0043231//intracellular membrane-bounded organelle	GO:0080043//quercetin 3-O-glucosyltransferase activity; GO:0080044//quercetin 7-O-glucosyltransferase activity
Chr01.g02258.m1	protein irx15-like	GO:0045492//xylan biosynthetic process	GO:0016021//integral component of membrane	-
Chr01.g02261.m1	protein irx15-like	GO:0045492//xylan biosynthetic process	GO:0016021//integral component of membrane	-
Chr01.g02263.m1	uncharacterized protein at4g06744-like	GO:0016310//phosphorylation	-	GO:0016301//kinase activity
Chr01.g02265.m1	uncharacterized protein at4g06744-like	GO:0016310//phosphorylation	-	GO:0016301//kinase activity
Chr01.g02268.m1	transcription factor myb3	-	-	GO:0003677//DNA binding
Chr01.g02269.m1	u-box domain-containing protein 11	GO:0016567//protein ubiquitination	-	GO:0004842//ubiquitin-protein transferase activity
Chr01.g02270.m1	pentatricopeptide repeat-containing protein at3g12770-like	-	-	GO:0008270//zinc ion binding
Chr01.g02272.m1	1-phosphatidylinositol-3-phosphate 5-kinase fab1c	GO:0046854//phosphatidylinositol phosphorylation	-	GO:0000285//1-phosphatidylinositol-3-phosphate 5-kinase activity; GO:0005524//ATP binding
Chr01.g02274.m1	chaperone protein isoform x2	-	GO:0005634//nucleus; GO:0005737//cytoplasm	-
Chr01.g02275.m1	formin-like protein 10	-	GO:0016021//integral component of membrane	-
Chr01.g02276.m1	hypothetical protein L195_g044435 [Trifolium pratense]	-	GO:0016021//integral component of membrane	-
Chr01.g02282.m1	probable aquaporin nip-type	GO:0006810//transport	GO:0016021//integral component of membrane	GO:0005215//transporter activity
Chr01.g02283.m1	auxin efflux carrier component 4	GO:0009926//auxin polar transport; GO:0010252//auxin homeostasis; GO:0010315//auxin efflux; GO:0055085//transmembrane transport	GO:0005783//endoplasmic reticulum; GO:0005886//plasma membrane; GO:0016021//integral component of membrane	GO:0010329//auxin efflux transmembrane transporter activity
Chr01.g02286.m1	atp-dependent dna helicase pif1-like	GO:0006259//DNA metabolic process; GO:0051276//chromosome organization	-	GO:0004386//helicase activity
Chr01.g02288.m1	agamous-like mads-box protein agl80	GO:0006355//regulation of transcription, DNA-templated	GO:0005634//nucleus	GO:0003677//DNA binding; GO:0046983//protein dimerization activity
Chr01.g02289.m1	homeobox-leucine zipper protein hox3	GO:0006355//regulation of transcription, DNA-templated	GO:0005634//nucleus	GO:0003700//DNA-binding transcription factor activity; GO:0043565//sequence-specific DNA binding
Chr01.g02290.m1	hypothetical protein MtrunA17_Chr2g0312671 [Medicago truncatula]	-	GO:0016020//membrane	-
Chr01.g02292.m1	hypothetical protein MtrunA17_Chr2g0312671 [Medicago truncatula]	-	GO:0016020//membrane	-
Chr01.g02296.m1	agamous-like mads-box protein agl104	GO:0006355//regulation of transcription, DNA-templated	GO:0005634//nucleus	GO:0003677//DNA binding; GO:0003700//DNA-binding transcription factor activity; GO:0046983//protein dimerization activity
Chr01.g02297.m1	serine carboxypeptidase-like 50	GO:0006508//proteolysis	-	GO:0004185//serine-type carboxypeptidase activity
Chr01.g02298.m1	uncharacterized protein loc25493003	-	GO:0005694//chromosome	-
Chr01.g02299.m1	hypothetical protein MTR_2g032740 [Medicago truncatula]	-	GO:0016020//membrane	-
Chr01.g02303.m1	uncharacterized protein loc25492999 isoform x1	GO:0006222//UMP biosynthetic process; GO:0016310//phosphorylation	GO:0016021//integral component of membrane	GO:0004849//uridine kinase activity; GO:0005524//ATP binding; GO:0016787//hydrolase activity
Chr01.g02304.m1	sec12-like protein 2 isoform x2	-	GO:0016021//integral component of membrane	-
Chr01.g02305.m1	probable sulfate transporter isoform x1	GO:1902358//sulfate transmembrane transport	GO:0005887//integral component of plasma membrane	GO:0008271//secondary active sulfate transmembrane transporter activity
Chr01.g02306.m1	transcription termination factor chloroplastic mitochondrial	GO:0006355//regulation of transcription, DNA-templated	GO:0005739//mitochondrion	GO:0003690//double-stranded DNA binding
Chr01.g02307.m1	probable sulfate transporter	GO:1902358//sulfate transmembrane transport	GO:0005887//integral component of plasma membrane	GO:0008271//secondary active sulfate transmembrane transporter activity
Chr01.g02308.m1	protein esmeralda 1	-	GO:0016021//integral component of membrane	GO:0016757//transferase activity, transferring glycosyl groups
Chr01.g02309.m1	phytanoyl- dioxygenase isoform x1	GO:0055114//oxidation-reduction process	-	GO:0051213//dioxygenase activity
Chr01.g02311.m1	phosphomannomutase phosphoglucomutase	GO:0005975//carbohydrate metabolic process	GO:0005829//cytosol; GO:0009570//chloroplast stroma	GO:0004615//phosphomannomutase activity
Chr01.g02313.m1	glycoside hydrolase family 17 protein	GO:0005975//carbohydrate metabolic process	GO:0016021//integral component of membrane	GO:0004553//hydrolase activity, hydrolyzing O-glycosyl compounds
Chr01.g02314.m1	succinate dehydrogenase subunit mitochondrial	-	GO:0005749//mitochondrial respiratory chain complex II, succinate dehydrogenase complex (ubiquinone); GO:0005774//vacuolar membrane; GO:0009536//plastid	-
Chr01.g02316.m1	pollen-specific leucine-rich repeat extensin-like protein 1	-	GO:0016021//integral component of membrane	-
Chr01.g02318.m1	probable arabinosyltransferase arad1	-	GO:0016021//integral component of membrane	GO:0016740//transferase activity
Chr01.g02319.m1	14 kda zinc-binding protein	-	GO:0009507//chloroplast	GO:0003824//catalytic activity
Chr01.g02320.m1	chloroplastic mitochondrial	GO:0055114//oxidation-reduction process; GO:0098869//cellular oxidant detoxification	-	GO:0005524//ATP binding; GO:0032542//sulfiredoxin activity
Chr01.g02321.m1	40s ribosomal protein s6	GO:0006412//translation	GO:0005840//ribosome	GO:0003735//structural constituent of ribosome
Chr01.g02322.m1	duf4283 domain protein	GO:0008152//metabolic process	-	GO:0016740//transferase activity
Chr01.g02323.m1	dna-directed rna polymerases iv and v subunit 3	GO:0006351//transcription, DNA-templated	-	GO:0003677//DNA binding; GO:0003899//DNA-directed 5'-3' RNA polymerase activity; GO:0046983//protein dimerization activity
Chr01.g02325.m1	chaperonin 60 subunit alpha chloroplastic isoform x1	GO:0042026//protein refolding	GO:0005737//cytoplasm	GO:0005524//ATP binding
Chr01.g02326.m1	upf0047 protein	-	GO:0009507//chloroplast	-
Chr01.g02327.m1	glycine cleavage system h protein mitochondrial	GO:0019464//glycine decarboxylation via glycine cleavage system	GO:0005960//glycine cleavage complex	-
Chr01.g02328.m1	pseudouridine kinase	GO:0006014//D-ribose metabolic process; GO:0046835//carbohydrate phosphorylation	-	GO:0004747//ribokinase activity
Chr01.g02330.m1	gpi mannosyltransferase 2	GO:0006506//GPI anchor biosynthetic process; GO:0097502//mannosylation	GO:0016021//integral component of membrane	GO:0004584//obsolete dolichyl-phosphate-mannose-glycolipid alpha-mannosyltransferase activity
Chr01.g02331.m1	uncharacterized protein at4g19900	-	GO:0016021//integral component of membrane	GO:0016740//transferase activity
Chr01.g02332.m1	probable polygalacturonase at3g15720	GO:0005975//carbohydrate metabolic process; GO:0071555//cell wall organization	GO:0005576//extracellular region	GO:0004650//polygalacturonase activity
Chr01.g02333.m1	glutathionyl-hydroquinone reductase isoform x2	-	-	GO:0016740//transferase activity
Chr01.g02335.m1	protein narrow leaf 1 isoform x1	GO:0006508//proteolysis	-	GO:0008233//peptidase activity
Chr01.g02336.m1	cytochrome chloroplastic	-	-	GO:0009055//electron transfer activity; GO:0020037//heme binding
Chr01.g02339.m1	lecithin-cholesterol acyltransferase-like 4	GO:0009395//phospholipid catabolic process	GO:0005829//cytosol	GO:0004620//phospholipase activity; GO:0008374//O-acyltransferase activity
Chr01.g02341.m1	probable inorganic phosphate transporter 1-9	GO:0055085//transmembrane transport	GO:0005887//integral component of plasma membrane	GO:0022857//transmembrane transporter activity
Chr01.g02342.m1	exocyst complex component exo84c	GO:0001927//exocyst assembly; GO:0051601//exocyst localization	GO:0000145//exocyst	-
Chr01.g02344.m1	zinc finger protein zpr1 isoform x1	-	GO:0005634//nucleus; GO:0005737//cytoplasm	GO:0008270//zinc ion binding
Chr01.g02345.m1	vamp 721 722	GO:0016192//vesicle-mediated transport	GO:0016021//integral component of membrane	-
Chr01.g02346.m1	glucan endo- -beta-glucosidase	GO:0005975//carbohydrate metabolic process	-	GO:0004553//hydrolase activity, hydrolyzing O-glycosyl compounds
Chr01.g02353.m1	probable zinc transporter 10-like precursor	GO:0071577//zinc ion transmembrane transport	GO:0005886//plasma membrane; GO:0016021//integral component of membrane	GO:0005385//zinc ion transmembrane transporter activity
Chr01.g02355.m1	uncharacterized protein loc11429941	-	GO:0016021//integral component of membrane	-
Chr01.g02356.m1	o-fucosyltransferase 23	-	GO:0016021//integral component of membrane	GO:0016757//transferase activity, transferring glycosyl groups
Chr01.g02357.m1	protein argonaute 2	GO:0006413//translational initiation	-	GO:0003743//translation initiation factor activity
Chr01.g02359.m1	e3 ubiquitin-protein ligase lin-2	-	-	GO:0016874//ligase activity
Chr01.g02362.m1	polygalacturonase-like protein	GO:0005975//carbohydrate metabolic process; GO:0071555//cell wall organization	GO:0005576//extracellular region	GO:0004650//polygalacturonase activity
Chr01.g02365.m1	lob domain-containing protein 4	-	-	GO:0004088//carbamoyl-phosphate synthase (glutamine-hydrolyzing) activity
Chr01.g02366.m1	cyclin-t1-3-like isoform x1	GO:0000079//regulation of cyclin-dependent protein serine/threonine kinase activity; GO:0006355//regulation of transcription, DNA-templated	-	GO:0019901//protein kinase binding
Chr01.g02371.m1	peroxisome biogenesis protein 1 isoform x1	GO:0006635//fatty acid beta-oxidation; GO:0016558//protein import into peroxisome matrix	GO:0005778//peroxisomal membrane	GO:0005524//ATP binding; GO:0016887//ATPase activity
Chr01.g02373.m1	b3 dna-binding domain protein	GO:0006355//regulation of transcription, DNA-templated	GO:0005634//nucleus	GO:0003677//DNA binding
Chr01.g02374.m1	dna-damage-repair toleration protein chloroplastic	-	GO:0005634//nucleus; GO:0005737//cytoplasm	GO:0000166//nucleotide binding; GO:0003723//RNA binding
Chr01.g02375.m1	uncharacterized protein loc11445075	GO:0006353//DNA-templated transcription, termination; GO:0006355//regulation of transcription, DNA-templated	GO:0009507//chloroplast	GO:0003723//RNA binding
Chr01.g02376.m1	glucosidase 2 subunit beta	GO:0006491//N-glycan processing; GO:0042742//defense response to bacterium	GO:0005783//endoplasmic reticulum	GO:0005516//calmodulin binding
Chr01.g02377.m1	pyruvate cytosolic isozyme	GO:0006096//glycolytic process	-	GO:0000287//magnesium ion binding; GO:0004743//pyruvate kinase activity; GO:0016301//kinase activity; GO:0030955//potassium ion binding
Chr01.g02379.m1	pyruvate cytosolic isozyme	GO:0006096//glycolytic process	-	GO:0000287//magnesium ion binding; GO:0004743//pyruvate kinase activity; GO:0016301//kinase activity; GO:0030955//potassium ion binding
Chr01.g02380.m1	uncharacterized protein loc11441926 isoform x2	-	GO:0016021//integral component of membrane	-
Chr01.g02381.m1	rgs1-hxk1-interacting protein 1	-	GO:0005739//mitochondrion	-
Chr01.g02384.m1	l-ascorbate oxidase homolog	GO:0055114//oxidation-reduction process	-	GO:0005507//copper ion binding; GO:0016491//oxidoreductase activity
Chr01.g02385.m1	l-ascorbate oxidase homolog	GO:0055114//oxidation-reduction process	GO:0009505//plant-type cell wall; GO:0009506//plasmodesma	GO:0005507//copper ion binding; GO:0016722//oxidoreductase activity, oxidizing metal ions
Chr01.g02386.m1	asparagine synthetase domain-containing protein 1 isoform x1	GO:0006529//asparagine biosynthetic process; GO:0006541//glutamine metabolic process	GO:0005829//cytosol	GO:0004066//asparagine synthase (glutamine-hydrolyzing) activity; GO:0042803//protein homodimerization activity
Chr01.g02387.m1	sm-like protein lsm3a	GO:0000398//mRNA splicing, via spliceosome; GO:0033962//cytoplasmic mRNA processing body assembly	GO:0000932//P-body; GO:0005688//U6 snRNP; GO:0046540//U4/U6 x U5 tri-snRNP complex; GO:0071011//precatalytic spliceosome; GO:0071013//catalytic step 2 spliceosome; GO:1990726//Lsm1-7-Pat1 complex	GO:0003723//RNA binding
Chr01.g02389.m1	ras-gtpase-activating protein sh3-domain binding protein	GO:0006810//transport	GO:0005622//intracellular	GO:0000166//nucleotide binding; GO:0003676//nucleic acid binding
Chr01.g02393.m1	erlin-2-b isoform x1	GO:0030433//ubiquitin-dependent ERAD pathway; GO:0032933//SREBP signaling pathway	GO:0005730//nucleolus; GO:0005774//vacuolar membrane; GO:0005789//endoplasmic reticulum membrane; GO:0005794//Golgi apparatus; GO:0009506//plasmodesma; GO:0016021//integral component of membrane	GO:0015485//cholesterol binding; GO:0031625//ubiquitin protein ligase binding
Chr01.g02394.m1	uncharacterized hydrolase isoform x1	-	-	GO:0016787//hydrolase activity
Chr01.g02396.m1	14-3-3-like protein gf14 iota	-	-	GO:0019904//protein domain specific binding
Chr01.g02397.m1	probable methyltransferase pmt5 isoform x1	GO:0032259//methylation	-	GO:0008168//methyltransferase activity
Chr01.g02403.m1	beta-glucosidase 40-like	GO:0005975//carbohydrate metabolic process	-	GO:0004553//hydrolase activity, hydrolyzing O-glycosyl compounds
Chr01.g02404.m1	udp-glucose 6-dehydrogenase 1-like	GO:0055114//oxidation-reduction process	-	GO:0003979//UDP-glucose 6-dehydrogenase activity; GO:0051287//NAD binding
Chr01.g02406.m1	2-alkenal reductase (nadp(+)-dependent)-like	GO:0055114//oxidation-reduction process	-	GO:0008270//zinc ion binding; GO:0016491//oxidoreductase activity
Chr01.g02407.m1	alpha- glucan phosphorylase l-2 chloroplastic amyloplastic isoform x1	GO:0005980//glycogen catabolic process	GO:0005737//cytoplasm	GO:0008184//glycogen phosphorylase activity; GO:0030170//pyridoxal phosphate binding
Chr01.g02408.m1	probable inactive purple acid phosphatase 2	GO:0016311//dephosphorylation	GO:0016021//integral component of membrane	GO:0003993//acid phosphatase activity; GO:0046872//metal ion binding
Chr01.g02409.m1	probable inactive purple acid phosphatase 2	GO:0016311//dephosphorylation	GO:0016021//integral component of membrane	GO:0003993//acid phosphatase activity; GO:0046872//metal ion binding
Chr01.g02414.m1	udp-glycosyltransferase 708d1	GO:0008152//metabolic process	-	GO:0016758//transferase activity, transferring hexosyl groups
Chr01.g02415.m1	protein gdap2 homolog	-	-	GO:0004309//exopolyphosphatase activity
Chr01.g02418.m1	uncharacterized protein loc11435804	-	GO:0016021//integral component of membrane	-
Chr01.g02419.m1	probable wrky transcription factor 4 isoform x1	GO:0006355//regulation of transcription, DNA-templated	-	GO:0003700//DNA-binding transcription factor activity; GO:0043565//sequence-specific DNA binding
Chr01.g02420.m1	probable protein s-acyltransferase 22	-	GO:0016021//integral component of membrane	GO:0008270//zinc ion binding; GO:0019706//protein-cysteine S-palmitoyltransferase activity
Chr01.g02423.m1	transmembrane protein	-	GO:0016021//integral component of membrane	-
Chr01.g02424.m1	uncharacterized protein loc25492974	-	GO:0016021//integral component of membrane	-
Chr01.g02426.m1	csc1-like protein at1g69450 isoform x1	-	GO:0016021//integral component of membrane	-
Chr01.g02427.m1	uncharacterized protein loc25492970	-	GO:0016021//integral component of membrane	-
Chr01.g02428.m1	integrin-linked protein kinase 1	GO:0006468//protein phosphorylation; GO:0009734//auxin-activated signaling pathway; GO:0009742//brassinosteroid mediated signaling pathway; GO:0010305//leaf vascular tissue pattern formation	-	GO:0004674//protein serine/threonine kinase activity; GO:0005524//ATP binding
Chr01.g02429.m1	transmembrane emp24 domain-containing protein p24delta9	GO:0006810//transport	GO:0005789//endoplasmic reticulum membrane; GO:0016021//integral component of membrane	-
Chr01.g02430.m1	rhamnogalacturonan i rhamnosyltransferase 1 isoform x1	-	GO:0005737//cytoplasm; GO:0016021//integral component of membrane	GO:0005509//calcium ion binding; GO:0016757//transferase activity, transferring glycosyl groups
Chr01.g02431.m1	ribulose- bisphosphate carboxylase oxygenase large subunit n- chloroplastic	GO:0018023//peptidyl-lysine trimethylation	GO:0009570//chloroplast stroma	GO:0016279//protein-lysine N-methyltransferase activity; GO:0030785//[ribulose-bisphosphate carboxylase]-lysine N-methyltransferase activity
Chr01.g02433.m1	transcription factor myb106	-	-	GO:0003677//DNA binding
Chr01.g02435.m1	anaphase-promoting complex subunit 2 isoform x1	GO:0006511//ubiquitin-dependent protein catabolic process	-	GO:0031625//ubiquitin protein ligase binding
Chr01.g02437.m1	nuclear nucleolar gtpase 2	GO:0008152//metabolic process; GO:0042254//ribosome biogenesis	GO:0005730//nucleolus	GO:0003924//GTPase activity; GO:0005525//GTP binding
Chr01.g02438.m1	nac transcription factor 29	GO:0006355//regulation of transcription, DNA-templated	GO:0005634//nucleus	GO:0003677//DNA binding
Chr01.g02442.m1	expansin-a1-like protein	GO:0009664//plant-type cell wall organization	GO:0005576//extracellular region; GO:0005618//cell wall; GO:0016021//integral component of membrane	-
Chr01.g02443.m1	cytochrome b6 f complex subunit viii	-	GO:0016020//membrane	-
Chr01.g02444.m1	transcription factor bhlh95	-	-	GO:0005488//binding
Chr01.g02447.m1	transcription factor csa	-	-	GO:0003677//DNA binding
Chr01.g02448.m1	peptidase m48	GO:0006508//proteolysis	-	GO:0004222//metalloendopeptidase activity
Chr01.g02449.m1	probable calcium-binding protein cml45	-	-	GO:0005509//calcium ion binding
Chr01.g02450.m1	cyclic dof factor 1	GO:0006355//regulation of transcription, DNA-templated	-	GO:0003677//DNA binding
Chr01.g02451.m1	myb family transcription factor phl8	GO:0006355//regulation of transcription, DNA-templated	GO:0005634//nucleus	GO:0003677//DNA binding
Chr01.g02453.m1	s-locus lectin kinase family protein	GO:0006468//protein phosphorylation; GO:0048544//recognition of pollen	GO:0016021//integral component of membrane	GO:0004674//protein serine/threonine kinase activity; GO:0005524//ATP binding; GO:0030246//carbohydrate binding
Chr01.g02454.m1	non-specific protein-tyrosine kinase rlk-pelle-dlsv family	GO:0006468//protein phosphorylation; GO:0048544//recognition of pollen	GO:0016021//integral component of membrane	GO:0004674//protein serine/threonine kinase activity; GO:0005524//ATP binding
Chr01.g02456.m1	uncharacterized protein loc25492947	-	GO:0016020//membrane	-
Chr01.g02458.m1	beta-glucosidase 25	GO:0005975//carbohydrate metabolic process	GO:0009505//plant-type cell wall	GO:0004553//hydrolase activity, hydrolyzing O-glycosyl compounds
Chr01.g02459.m1	organelle rrm domain-containing protein mitochondrial	-	-	GO:0097159//organic cyclic compound binding; GO:1901363//heterocyclic compound binding
Chr01.g02460.m1	organelle rrm domain-containing protein mitochondrial	-	-	GO:0000166//nucleotide binding; GO:0003676//nucleic acid binding
Chr01.g02462.m1	organic cation carnitine transporter 4	GO:0055085//transmembrane transport	GO:0009705//plant-type vacuole membrane; GO:0016021//integral component of membrane	GO:0022857//transmembrane transporter activity
Chr01.g02463.m1	(-)-germacrene d synthase-like	GO:0008152//metabolic process	-	GO:0000287//magnesium ion binding; GO:0010333//terpene synthase activity
Chr01.g02464.m1	(-)-germacrene d synthase-like	GO:0008152//metabolic process	-	GO:0000287//magnesium ion binding; GO:0010333//terpene synthase activity
Chr01.g02467.m1	anthocyanidin reductase	-	-	GO:0003824//catalytic activity; GO:0050662//obsolete coenzyme binding
Chr01.g02468.m1	uncharacterized protein loc11440887	-	-	GO:0003950//NAD+ ADP-ribosyltransferase activity; GO:0046872//metal ion binding
Chr01.g02469.m1	formin-like protein 5	-	GO:0016021//integral component of membrane	-
Chr01.g02470.m1	kinesin-like protein kin-14n isoform x1	GO:0007018//microtubule-based movement	GO:0005874//microtubule	GO:0003777//microtubule motor activity; GO:0005524//ATP binding; GO:0008017//microtubule binding
Chr01.g02471.m1	thioredoxin-like protein cxxs1	GO:0000103//sulfate assimilation; GO:0006457//protein folding; GO:0006662//glycerol ether metabolic process; GO:0034599//cellular response to oxidative stress; GO:0045454//cell redox homeostasis; GO:0055114//oxidation-reduction process	GO:0005829//cytosol; GO:0005886//plasma membrane	GO:0015035//protein disulfide oxidoreductase activity; GO:0016671//oxidoreductase activity, acting on a sulfur group of donors, disulfide as acceptor
Chr01.g02472.m1	transcription factor ilr3-like	-	-	GO:0046983//protein dimerization activity
Chr01.g02474.m1	disease resistance protein (tir-nbs-lrr class)	GO:0006952//defense response; GO:0007165//signal transduction	-	GO:0043531//ADP binding
Chr01.g02477.m1	disease resistance protein run1	GO:0009987//cellular process; GO:0050896//response to stimulus	-	GO:0097159//organic cyclic compound binding; GO:1901363//heterocyclic compound binding
Chr01.g02481.m1	disease resistance protein run1	GO:0050896//response to stimulus	-	-
Chr01.g02484.m1	disease resistance protein run1	GO:0006952//defense response; GO:0007165//signal transduction	-	GO:0043531//ADP binding
Chr01.g02485.m1	nuclease harbi1	-	-	GO:0016788//hydrolase activity, acting on ester bonds
Chr01.g02486.m1	disease resistance protein (tir-nbs-lrr class)	GO:0009987//cellular process; GO:0050896//response to stimulus	-	GO:0097159//organic cyclic compound binding; GO:1901363//heterocyclic compound binding
Chr01.g02487.m1	disease resistance protein (tir-nbs-lrr class)	GO:0006952//defense response; GO:0007165//signal transduction	-	GO:0043531//ADP binding
Chr01.g02488.m1	disease resistance protein (tir-nbs-lrr class)	GO:0006414//translational elongation; GO:0006952//defense response; GO:0007165//signal transduction	GO:0005622//intracellular	GO:0003746//translation elongation factor activity; GO:0043531//ADP binding
Chr01.g02491.m1	protein ndr1	-	GO:0016021//integral component of membrane	-
Chr01.g02492.m1	multidrug resistance protein	GO:0006855//drug transmembrane transport; GO:0042908//xenobiotic transport	GO:0016021//integral component of membrane	GO:0005524//ATP binding; GO:0008559//ATPase-coupled xenobiotic transmembrane transporter activity
Chr01.g02493.m1	40s ribosomal protein s28	GO:0006412//translation	GO:0005840//ribosome	GO:0003735//structural constituent of ribosome
Chr01.g02494.m1	trafficking protein particle complex subunit 3	GO:0006888//endoplasmic reticulum to Golgi vesicle-mediated transport	GO:0005737//cytoplasm	-
Chr01.g02495.m1	thiamine thiazole chloroplastic	GO:0006950//response to stress; GO:0009228//thiamine biosynthetic process; GO:0052837//thiazole biosynthetic process; GO:0055114//oxidation-reduction process	GO:0005829//cytosol; GO:0009570//chloroplast stroma	GO:0016491//oxidoreductase activity
Chr01.g02496.m1	small ribosomal subunit protein mitochondrial-like	GO:0006412//translation	GO:0005739//mitochondrion; GO:0005840//ribosome	GO:0003723//RNA binding; GO:0003735//structural constituent of ribosome
Chr01.g02497.m1	tbc1 domain family member 15-like	GO:0006886//intracellular protein transport; GO:0031338//regulation of vesicle fusion; GO:0090630//activation of GTPase activity	GO:0005622//intracellular; GO:0012505//endomembrane system	GO:0005096//GTPase activator activity; GO:0017137//Rab GTPase binding
Chr01.g02498.m1	early nodulin-like protein 3	-	-	GO:0009055//electron transfer activity
Chr01.g02499.m1	protein disulfide-isomerase 5-4	GO:0045454//cell redox homeostasis	GO:0005623//obsolete cell; GO:0016021//integral component of membrane	GO:0016853//isomerase activity
Chr01.g02500.m1	electron transfer flavoprotein subunit mitochondrial	GO:0033539//fatty acid beta-oxidation using acyl-CoA dehydrogenase; GO:0055088//lipid homeostasis	GO:0005739//mitochondrion	GO:0000062//fatty-acyl-CoA binding; GO:0003995//acyl-CoA dehydrogenase activity; GO:0009055//electron transfer activity; GO:0050660//flavin adenine dinucleotide binding; GO:0052890//oxidoreductase activity, acting on the CH-CH group of donors, with a flavin as acceptor
Chr01.g02503.m1	ap-5 complex subunit zeta-1	-	GO:0044599//AP-5 adaptor complex	-
Chr01.g02504.m1	long-chain-alcohol oxidase fao1	GO:0055114//oxidation-reduction process	GO:0016021//integral component of membrane	GO:0046577//long-chain-alcohol oxidase activity; GO:0050660//flavin adenine dinucleotide binding
Chr01.g02505.m1	long-chain-alcohol oxidase fao1	GO:0055114//oxidation-reduction process	GO:0016021//integral component of membrane	GO:0046577//long-chain-alcohol oxidase activity; GO:0050660//flavin adenine dinucleotide binding
Chr01.g02506.m1	disease resistance protein (tir-nbs-lrr class)	GO:0007165//signal transduction	-	GO:0043531//ADP binding
Chr01.g02510.m1	disease resistance protein (tir-nbs-lrr class)	GO:0007165//signal transduction	-	GO:0043531//ADP binding
Chr01.g02511.m1	disease resistance protein (tir-nbs-lrr class)	GO:0007165//signal transduction	-	GO:0043531//ADP binding
Chr01.g02517.m1	disease resistance protein (tir-nbs-lrr class)	GO:0007165//signal transduction	-	GO:0043531//ADP binding
Chr01.g02519.m1	disease resistance protein (tir-nbs-lrr class)	GO:0007165//signal transduction	-	GO:0043531//ADP binding
Chr01.g02521.m1	polyubiquitin-a-like isoform x2	-	GO:0005737//cytoplasm	-
Chr01.g02522.m1	disease resistance protein (tir-nbs-lrr class)	GO:0007165//signal transduction	-	GO:0043531//ADP binding
Chr01.g02523.m1	disease resistance protein (tir-nbs-lrr class)	GO:0007165//signal transduction	-	GO:0043531//ADP binding
Chr01.g02524.m1	polyubiquitin isoform x1	-	GO:0005737//cytoplasm	-
Chr01.g02530.m1	f-box fbd leucine-rich repeat l domain-containing protein	-	-	GO:0008270//zinc ion binding
Chr01.g02531.m1	60s ribosomal protein l11	GO:0000027//ribosomal large subunit assembly; GO:0006412//translation	GO:0022625//cytosolic large ribosomal subunit	GO:0003735//structural constituent of ribosome; GO:0019843//rRNA binding
Chr01.g02532.m1	senescence-specific cysteine protease sag39	GO:0051603//proteolysis involved in cellular protein catabolic process	GO:0005615//extracellular space; GO:0005764//lysosome	GO:0004197//cysteine-type endopeptidase activity
Chr01.g02534.m1	senescence-specific cysteine protease sag39	GO:0006508//proteolysis	GO:0016021//integral component of membrane	GO:0008234//cysteine-type peptidase activity
Chr01.g02537.m1	disease resistance protein run1	GO:0006952//defense response; GO:0007165//signal transduction	-	GO:0043531//ADP binding
Chr01.g02538.m1	disease resistance protein run1	GO:0006952//defense response; GO:0007165//signal transduction	GO:0016021//integral component of membrane	GO:0043531//ADP binding
Chr01.g02539.m1	sm-like protein lsm6a	GO:0000398//mRNA splicing, via spliceosome; GO:0030490//maturation of SSU-rRNA	GO:0000932//P-body; GO:0005681//spliceosomal complex; GO:0005688//U6 snRNP; GO:0005730//nucleolus; GO:0005732//small nucleolar ribonucleoprotein complex; GO:0046540//U4/U6 x U5 tri-snRNP complex	GO:0003723//RNA binding
Chr01.g02542.m1	probable -trehalose-phosphate synthase	GO:0005992//trehalose biosynthetic process	GO:0005829//cytosol	GO:0003824//catalytic activity
Chr01.g02544.m1	50s ribosomal protein l1	GO:0000470//maturation of LSU-rRNA; GO:0006412//translation	GO:0005739//mitochondrion; GO:0022625//cytosolic large ribosomal subunit	GO:0003723//RNA binding; GO:0003735//structural constituent of ribosome
Chr01.g02545.m1	sec1 family domain-containing protein mip3 isoform x1	GO:0006904//vesicle docking involved in exocytosis	-	-
Chr01.g02546.m1	phospholipase a1-iidelta	GO:0006629//lipid metabolic process; GO:0009650//UV protection	GO:0009507//chloroplast	GO:0008970//phospholipase A1 activity
Chr01.g02547.m1	multiprotein-bridging factor 1b	-	-	GO:0043565//sequence-specific DNA binding
Chr01.g02548.m1	plant cysteine oxidase 4	GO:0009061//anaerobic respiration; GO:0018171//peptidyl-cysteine oxidation; GO:0070483//detection of hypoxia	-	GO:0016702//oxidoreductase activity, acting on single donors with incorporation of molecular oxygen, incorporation of two atoms of oxygen
Chr01.g02549.m1	disease resistance protein run1	GO:0006952//defense response; GO:0007165//signal transduction	-	GO:0043531//ADP binding
Chr01.g02550.m1	disease resistance protein run1	GO:0006952//defense response; GO:0007165//signal transduction	-	GO:0043531//ADP binding
Chr01.g02555.m1	duf4283 domain protein	-	-	GO:0097159//organic cyclic compound binding; GO:1901363//heterocyclic compound binding
Chr01.g02556.m1	disease resistance protein run1	GO:0050896//response to stimulus	-	-
Chr01.g02562.m1	serine threonine-protein kinase edr1 isoform x1	GO:0006468//protein phosphorylation	-	GO:0004674//protein serine/threonine kinase activity; GO:0005524//ATP binding
Chr01.g02563.m1	e3 ubiquitin-protein ligase at1g12760 isoform x2	-	GO:0016020//membrane	GO:0046872//metal ion binding
Chr01.g02564.m1	f-box protein max2	GO:0009416//response to light stimulus; GO:0009926//auxin polar transport; GO:0009934//regulation of meristem structural organization; GO:0010016//shoot system morphogenesis; GO:0010187//negative regulation of seed germination; GO:0042335//cuticle development; GO:1902584//positive regulation of response to water deprivation	GO:0005634//nucleus	-
Chr01.g02567.m1	sequence-specific dna-binding transcription factors	-	-	GO:0003677//DNA binding
Chr01.g02572.m1	phosphoenolpyruvate carboxylase	GO:0006099//tricarboxylic acid cycle; GO:0015977//carbon fixation; GO:0048366//leaf development	GO:0005829//cytosol; GO:0009507//chloroplast; GO:0048046//apoplast	GO:0008964//phosphoenolpyruvate carboxylase activity
Chr01.g02573.m1	protein conserved only in the green lineage chloroplastic	GO:0033614//chloroplast proton-transporting ATP synthase complex assembly	GO:0009534//chloroplast thylakoid	-
Chr01.g02576.m1	ketol-acid chloroplastic	GO:0009097//isoleucine biosynthetic process; GO:0009099//valine biosynthetic process; GO:0055114//oxidation-reduction process	GO:0009507//chloroplast	GO:0004455//ketol-acid reductoisomerase activity; GO:0016853//isomerase activity; GO:0046872//metal ion binding
Chr01.g02577.m1	senescence-specific cysteine protease sag39	GO:0006508//proteolysis	-	GO:0008234//cysteine-type peptidase activity
Chr01.g02578.m1	transcription factor bhlh30	-	-	GO:0046983//protein dimerization activity
Chr01.g02579.m1	cmv 1a interacting protein	GO:0032259//methylation	GO:0005768//endosome; GO:0005774//vacuolar membrane; GO:0005802//trans-Golgi network	GO:0008757//S-adenosylmethionine-dependent methyltransferase activity
Chr01.g02581.m1	protein trichome birefringence-like 39	GO:0071554//cell wall organization or biogenesis	GO:0005794//Golgi apparatus	GO:0016413//O-acetyltransferase activity
Chr01.g02588.m1	plasmodesmata callose-binding protein 5	-	GO:0016021//integral component of membrane; GO:0046658//anchored component of plasma membrane	GO:0004553//hydrolase activity, hydrolyzing O-glycosyl compounds; GO:0030247//polysaccharide binding
Chr01.g02590.m1	basic leucine zipper 34	GO:0006355//regulation of transcription, DNA-templated	-	GO:0003700//DNA-binding transcription factor activity; GO:0043565//sequence-specific DNA binding
Chr01.g02591.m1	senescence-specific cysteine protease sag39	GO:0006508//proteolysis	-	GO:0008234//cysteine-type peptidase activity
Chr01.g02595.m1	papain family cysteine protease	GO:0006508//proteolysis	-	GO:0008234//cysteine-type peptidase activity
Chr01.g02596.m1	glucosidase 2 subunit beta	-	GO:0016021//integral component of membrane	-
Chr01.g02598.m1	50s ribosomal subunit assembly factor	GO:0006412//translation	GO:0005622//intracellular	GO:0003924//GTPase activity; GO:0005525//GTP binding
Chr01.g02599.m1	ras-related protein raba1f	GO:0007264//small GTPase mediated signal transduction	GO:0005622//intracellular	GO:0005525//GTP binding
Chr01.g02601.m2	dead-box atp-dependent rna helicase 29 isoform x1	-	GO:0005634//nucleus	GO:0003723//RNA binding; GO:0003724//RNA helicase activity; GO:0005524//ATP binding
Chr01.g02602.m1	acyl-coenzyme a oxidase peroxisomal-like	GO:0033539//fatty acid beta-oxidation using acyl-CoA dehydrogenase; GO:0055088//lipid homeostasis	GO:0005777//peroxisome	GO:0000062//fatty-acyl-CoA binding; GO:0003995//acyl-CoA dehydrogenase activity; GO:0003997//acyl-CoA oxidase activity; GO:0009055//electron transfer activity; GO:0050660//flavin adenine dinucleotide binding; GO:0052890//oxidoreductase activity, acting on the CH-CH group of donors, with a flavin as acceptor
Chr01.g02603.m1	udp-glycosyltransferase 79b30	GO:0009813//flavonoid biosynthetic process; GO:0052696//flavonoid glucuronidation	GO:0043231//intracellular membrane-bounded organelle	GO:0080043//quercetin 3-O-glucosyltransferase activity; GO:0080044//quercetin 7-O-glucosyltransferase activity
Chr01.g02604.m1	udp-glycosyltransferase 79b30	GO:0009813//flavonoid biosynthetic process; GO:0052696//flavonoid glucuronidation	GO:0043231//intracellular membrane-bounded organelle	GO:0080043//quercetin 3-O-glucosyltransferase activity; GO:0080044//quercetin 7-O-glucosyltransferase activity
Chr01.g02605.m1	udp-glycosyltransferase 79b30	GO:0009813//flavonoid biosynthetic process; GO:0052696//flavonoid glucuronidation	GO:0043231//intracellular membrane-bounded organelle	GO:0080043//quercetin 3-O-glucosyltransferase activity; GO:0080044//quercetin 7-O-glucosyltransferase activity
Chr01.g02610.m1	probable o-methyltransferase 3	GO:0019438//aromatic compound biosynthetic process; GO:0032259//methylation	-	GO:0008171//O-methyltransferase activity; GO:0008757//S-adenosylmethionine-dependent methyltransferase activity; GO:0046983//protein dimerization activity
Chr01.g02612.m1	mlo-like protein 12	GO:0006952//defense response; GO:0009607//response to biotic stimulus	GO:0005886//plasma membrane; GO:0016021//integral component of membrane	GO:0005516//calmodulin binding
Chr01.g02613.m1	uncharacterized protein loc100527118	GO:0045454//cell redox homeostasis; GO:0055114//oxidation-reduction process	GO:0005623//obsolete cell	GO:0009055//electron transfer activity; GO:0015035//protein disulfide oxidoreductase activity
Chr01.g02616.m1	nac domain-containing protein 73	GO:0006355//regulation of transcription, DNA-templated	GO:0005634//nucleus	GO:0003677//DNA binding
Chr01.g02617.m1	protein dmp7	-	GO:0016021//integral component of membrane	-
Chr01.g02618.m1	homeobox-ddt domain protein rlt2 isoform x1	GO:0006355//regulation of transcription, DNA-templated	GO:0005634//nucleus	GO:0003677//DNA binding
Chr01.g02619.m1	dnaj homolog subfamily b member 13	GO:0006457//protein folding	-	GO:0051082//unfolded protein binding
Chr01.g02620.m1	transcription activator glk1-like	GO:0006355//regulation of transcription, DNA-templated	GO:0005634//nucleus	GO:0003677//DNA binding
Chr01.g02622.m1	26s proteasome non-atpase regulatory subunit 2 homolog a	-	GO:0000502//proteasome complex	-
Chr01.g02623.m1	protein nuclear fusion defective mitochondrial isoform x6	GO:0000741//karyogamy	-	-
Chr01.g02624.m1	protein mpv17	-	GO:0009941//chloroplast envelope; GO:0016021//integral component of membrane	-
Chr01.g02626.m1	reticulon-like protein b18 isoform x1	-	GO:0016021//integral component of membrane	-
Chr01.g02627.m1	type iii polyketide synthase a	GO:0030639//polyketide biosynthetic process; GO:0080110//sporopollenin biosynthetic process	GO:0005783//endoplasmic reticulum	GO:0090439//tetraketide alpha-pyrone synthase activity
Chr01.g02629.m1	ethylene-responsive transcription factor 9	GO:0006355//regulation of transcription, DNA-templated	GO:0005634//nucleus	GO:0003677//DNA binding; GO:0003700//DNA-binding transcription factor activity
Chr01.g02631.m1	zinc finger ccch domain-containing protein 2	-	-	GO:0046872//metal ion binding
Chr01.g02632.m1	adomet-dependent rrna methyltransferase spb1	GO:0000453//enzyme-directed rRNA 2'-O-methylation; GO:0000463//maturation of LSU-rRNA from tricistronic rRNA transcript (SSU-rRNA, 5.8S rRNA, LSU-rRNA); GO:0000466//maturation of 5.8S rRNA from tricistronic rRNA transcript (SSU-rRNA, 5.8S rRNA, LSU-rRNA)	GO:0005730//nucleolus; GO:0030687//preribosome, large subunit precursor	GO:0008650//rRNA (uridine-2'-O-)-methyltransferase activity; GO:0016435//rRNA (guanine) methyltransferase activity
Chr01.g02633.m1	adomet-dependent rrna methyltransferase spb1	GO:0000453//enzyme-directed rRNA 2'-O-methylation; GO:0000463//maturation of LSU-rRNA from tricistronic rRNA transcript (SSU-rRNA, 5.8S rRNA, LSU-rRNA); GO:0000466//maturation of 5.8S rRNA from tricistronic rRNA transcript (SSU-rRNA, 5.8S rRNA, LSU-rRNA)	GO:0005730//nucleolus; GO:0030687//preribosome, large subunit precursor	GO:0008650//rRNA (uridine-2'-O-)-methyltransferase activity; GO:0016435//rRNA (guanine) methyltransferase activity
Chr01.g02634.m1	short-chain dehydrogenase reductase ata1	GO:0055114//oxidation-reduction process	-	GO:0016491//oxidoreductase activity
Chr01.g02635.m1	protein tpx2	GO:0032147//activation of protein kinase activity; GO:0060236//regulation of mitotic spindle organization	GO:0005819//spindle; GO:0005874//microtubule	-
Chr01.g02636.m1	mitotic checkpoint serine threonine-protein kinase bub1	GO:0006468//protein phosphorylation; GO:0007094//mitotic spindle assembly checkpoint	-	GO:0004672//protein kinase activity; GO:0005524//ATP binding
Chr01.g02638.m1	dna repair and recombination rad26-like	GO:0045017//glycerolipid biosynthetic process	-	GO:0004144//diacylglycerol O-acyltransferase activity; GO:0005524//ATP binding
Chr01.g02639.m1	early nodulin-like protein 2	-	GO:0016021//integral component of membrane	GO:0009055//electron transfer activity
Chr01.g02641.m1	o-acyltransferase wsd1-like protein	GO:0045017//glycerolipid biosynthetic process	-	GO:0004144//diacylglycerol O-acyltransferase activity
Chr01.g02642.m1	o-acyltransferase wsd1	GO:0045017//glycerolipid biosynthetic process	-	GO:0004144//diacylglycerol O-acyltransferase activity
Chr01.g02645.m1	o-acyltransferase wsd1-like protein	GO:0045017//glycerolipid biosynthetic process	-	GO:0004144//diacylglycerol O-acyltransferase activity
Chr01.g02646.m1	o-acyltransferase wsd1-like protein	GO:0045017//glycerolipid biosynthetic process	-	GO:0004144//diacylglycerol O-acyltransferase activity
Chr01.g02648.m1	transcription factor bhlh162	GO:0006357//regulation of transcription by RNA polymerase II	GO:0090575//RNA polymerase II transcription regulator complex	GO:0000977//RNA polymerase II transcription regulatory region sequence-specific DNA binding; GO:0003700//DNA-binding transcription factor activity; GO:0046983//protein dimerization activity
Chr01.g02649.m1	integrator complex subunit 7 homolog isoform x1	GO:0016180//snRNA processing	GO:0032039//integrator complex	-
Chr01.g02653.m1	uncharacterized protein loc11438172	-	GO:0016021//integral component of membrane	-
Chr01.g02654.m1	mannan endo- -beta-mannosidase 2	GO:0005975//carbohydrate metabolic process	GO:0016021//integral component of membrane	GO:0004553//hydrolase activity, hydrolyzing O-glycosyl compounds
Chr01.g02655.m1	callose synthase 12	GO:0006075//(1->3)-beta-D-glucan biosynthetic process	GO:0000148//1,3-beta-D-glucan synthase complex; GO:0016021//integral component of membrane	GO:0003843//1,3-beta-D-glucan synthase activity
Chr01.g02656.m1	prohibitin- mitochondrial	-	GO:0016020//membrane	-
Chr01.g02659.m1	zinc finger ccch domain-containing protein 16	-	GO:0005635//nuclear envelope	GO:0046872//metal ion binding
Chr01.g02660.m1	uncharacterized sugar kinase slr0537	GO:0006014//D-ribose metabolic process; GO:0015979//photosynthesis; GO:0046835//carbohydrate phosphorylation	GO:0009507//chloroplast	GO:0004747//ribokinase activity
Chr01.g02661.m1	impaired sucrose induction 1-like protein	GO:0006109//regulation of carbohydrate metabolic process	-	-
Chr01.g02662.m1	uncharacterized protein loc11443683	-	GO:0009941//chloroplast envelope; GO:0016021//integral component of membrane	-
Chr01.g02664.m1	web family protein chloroplastic	GO:0007131//reciprocal meiotic recombination	GO:0000795//synaptonemal complex	-
Chr01.g02665.m1	transcription factor myb39	-	-	GO:0003677//DNA binding
Chr01.g02667.m1	norbelladine synthase	GO:0006952//defense response; GO:0009607//response to biotic stimulus	-	-
Chr01.g02668.m1	norbelladine synthase	GO:0006952//defense response; GO:0009607//response to biotic stimulus	-	-
Chr01.g02669.m1	cation h(+) antiporter 19-like	GO:0006885//regulation of pH; GO:1902600//proton transmembrane transport	GO:0012505//endomembrane system; GO:0016021//integral component of membrane	GO:0005451//monovalent cation:proton antiporter activity
Chr01.g02671.m1	mitochondrial import inner membrane translocase subunit tim22-4	-	GO:0016021//integral component of membrane	-
Chr01.g02672.m1	tom1-like protein 1	GO:0006886//intracellular protein transport	GO:0005622//intracellular	-
Chr01.g02673.m1	probable arabinosyltransferase arad1	-	GO:0005794//Golgi apparatus	GO:0050508//glucuronosyl-N-acetylglucosaminyl-proteoglycan 4-alpha-N-acetylglucosaminyltransferase activity
Chr01.g02674.m1	cellulose synthase-like protein d3	GO:0030244//cellulose biosynthetic process; GO:0071555//cell wall organization	GO:0016021//integral component of membrane	GO:0016760//cellulose synthase (UDP-forming) activity
Chr01.g02675.m1	4-coumarate-- ligase-like 6	GO:0008152//metabolic process	GO:0016021//integral component of membrane	GO:0016874//ligase activity
Chr01.g02676.m1	atpase family aaa domain-containing protein 3-b	-	-	GO:0005524//ATP binding; GO:0016787//hydrolase activity
Chr01.g02677.m1	nadh dehydrogenase	-	GO:0005739//mitochondrion	-
Chr01.g02678.m1	transcription factor-like protein dpb isoform x1	GO:0006355//regulation of transcription, DNA-templated; GO:0007049//cell cycle	GO:0005634//nucleus; GO:0005667//transcription regulator complex	GO:0003677//DNA binding; GO:0003700//DNA-binding transcription factor activity
Chr01.g02679.m1	transcription factor-like protein dpb isoform x1	GO:0006355//regulation of transcription, DNA-templated; GO:0007049//cell cycle	GO:0005634//nucleus; GO:0005667//transcription regulator complex	GO:0003677//DNA binding; GO:0003700//DNA-binding transcription factor activity
Chr01.g02682.m1	early nodulin-like protein 1-like	-	GO:0016021//integral component of membrane	GO:0009055//electron transfer activity
Chr01.g02683.m1	oleosin 1	GO:0019915//lipid storage	GO:0012511//monolayer-surrounded lipid storage body; GO:0016021//integral component of membrane	-
Chr01.g02687.m1	scarecrow-like protein 7	GO:0006355//regulation of transcription, DNA-templated	-	-
Chr01.g02688.m1	d-xylose-proton symporter-like 2	GO:1902600//proton transmembrane transport; GO:0046323//glucose import; GO:1904659//glucose transmembrane transport	GO:0005887//integral component of plasma membrane	GO:0005351//carbohydrate:proton symporter activity; GO:0005355//glucose transmembrane transporter activity
Chr01.g02689.m1	erad-associated e3 ubiquitin-protein ligase hrd1b-like	GO:0016567//protein ubiquitination; GO:0030433//ubiquitin-dependent ERAD pathway	GO:0000836//Hrd1p ubiquitin ligase complex; GO:0016021//integral component of membrane	GO:0008270//zinc ion binding; GO:0016874//ligase activity; GO:0061630//ubiquitin protein ligase activity
Chr01.g02690.m1	probable methionine--trna ligase	GO:0006431//methionyl-tRNA aminoacylation	GO:0005737//cytoplasm	GO:0000049//tRNA binding; GO:0004825//methionine-tRNA ligase activity; GO:0005524//ATP binding
Chr01.g02691.m1	protein exportin 1a	GO:0006886//intracellular protein transport	GO:0005622//intracellular	GO:0008536//Ran GTPase binding
Chr01.g02692.m1	adp-ribosylation factor	GO:0007264//small GTPase mediated signal transduction	GO:0005622//intracellular	GO:0005525//GTP binding
Chr01.g02694.m1	serine threonine-protein phosphatase 4 regulatory subunit 2	GO:0050790//regulation of catalytic activity	GO:0030289//protein phosphatase 4 complex	-
Chr01.g02697.m1	leucine-rich repeat receptor-like protein kinase tdr	GO:0006468//protein phosphorylation	GO:0016021//integral component of membrane	GO:0004674//protein serine/threonine kinase activity; GO:0005524//ATP binding
Chr01.g02700.m1	altered inheritance rate of mitochondria protein 25	GO:0017121//plasma membrane phospholipid scrambling	GO:0005739//mitochondrion; GO:0009536//plastid; GO:0016020//membrane	GO:0017128//phospholipid scramblase activity
Chr01.g02701.m1	u4 tri-snrnp-associated protein 2	GO:0016579//protein deubiquitination	-	GO:0008270//zinc ion binding; GO:0036459//thiol-dependent ubiquitinyl hydrolase activity
Chr01.g02702.m1	glycylpeptide n-tetradecanoyltransferase	GO:0006499//N-terminal protein myristoylation	-	GO:0004379//glycylpeptide N-tetradecanoyltransferase activity
Chr01.g02703.m1	uncharacterized protein loc25492876	-	GO:0016021//integral component of membrane	-
Chr01.g02705.m1	cyclin-b1-2-like protein	GO:0043248//proteasome assembly	GO:0000502//proteasome complex; GO:0005634//nucleus; GO:0005737//cytoplasm	-
Chr01.g02706.m1	isoflavone 2 -hydroxylase-like	GO:0044550//secondary metabolite biosynthetic process; GO:0055114//oxidation-reduction process	GO:0016021//integral component of membrane	GO:0005506//iron ion binding; GO:0016709//oxidoreductase activity, acting on paired donors, with incorporation or reduction of molecular oxygen, NAD(P)H as one donor, and incorporation of one atom of oxygen; GO:0020037//heme binding
Chr01.g02707.m1	isoflavone 2 -hydroxylase-like	GO:0044550//secondary metabolite biosynthetic process; GO:0055114//oxidation-reduction process	GO:0016021//integral component of membrane	GO:0005506//iron ion binding; GO:0016709//oxidoreductase activity, acting on paired donors, with incorporation or reduction of molecular oxygen, NAD(P)H as one donor, and incorporation of one atom of oxygen; GO:0020037//heme binding
Chr01.g02708.m1	sulfite reductase	GO:0006275//regulation of DNA replication; GO:0006323//DNA packaging; GO:0019419//sulfate reduction; GO:0019424//sulfide oxidation, using siroheme sulfite reductase; GO:0045892//negative regulation of transcription, DNA-templated	GO:0042644//chloroplast nucleoid	GO:0003677//DNA binding; GO:0016002//sulfite reductase activity; GO:0020037//heme binding; GO:0046872//metal ion binding; GO:0050311//sulfite reductase (ferredoxin) activity; GO:0051539//4 iron, 4 sulfur cluster binding
Chr01.g02712.m1	cinnamoyl- reductase 1-like protein	-	-	GO:0003824//catalytic activity; GO:0050662//obsolete coenzyme binding
Chr01.g02713.m1	cinnamoyl- reductase 1-like protein	-	-	GO:0003824//catalytic activity; GO:0050662//obsolete coenzyme binding
Chr01.g02714.m1	phospholipase a1- chloroplastic	GO:0006629//lipid metabolic process	GO:0009507//chloroplast	GO:0004806//triglyceride lipase activity; GO:0008970//phospholipase A1 activity; GO:0047714//galactolipase activity
Chr01.g02718.m1	protein reticulata-related chloroplastic	-	GO:0005739//mitochondrion; GO:0009706//chloroplast inner membrane	-
Chr01.g02719.m1	nad kinase 1	GO:0006741//NADP biosynthetic process; GO:0016310//phosphorylation; GO:0019674//NAD metabolic process	-	GO:0003951//NAD+ kinase activity; GO:0042736//NADH kinase activity
Chr01.g02720.m1	protein trauco	GO:0009793//embryo development ending in seed dormancy; GO:0010228//vegetative to reproductive phase transition of meristem; GO:0060776//simple leaf morphogenesis; GO:0080182//histone H3-K4 trimethylation	GO:0048188//Set1C/COMPASS complex	GO:0031490//chromatin DNA binding
Chr01.g02721.m1	abc transporter g family member 15-like	GO:0055085//transmembrane transport	GO:0005886//plasma membrane; GO:0016021//integral component of membrane	GO:0005524//ATP binding; GO:0042626//ATPase-coupled transmembrane transporter activity
Chr01.g02724.m1	abc transporter g family member 15 isoform x1	-	GO:0016021//integral component of membrane	GO:0005524//ATP binding; GO:0016887//ATPase activity
Chr01.g02726.m1	abc transporter g family member 15	-	GO:0016021//integral component of membrane	GO:0005524//ATP binding; GO:0016887//ATPase activity
Chr01.g02727.m1	uncharacterized protein loc11440653	-	GO:0016021//integral component of membrane	-
Chr01.g02728.m1	biotin synthase	GO:0009102//biotin biosynthetic process	-	GO:0004076//biotin synthase activity; GO:0008270//zinc ion binding; GO:0051537//2 iron, 2 sulfur cluster binding; GO:0051539//4 iron, 4 sulfur cluster binding
Chr01.g02729.m1	isoleucine--trna cytoplasmic	GO:0006428//isoleucyl-tRNA aminoacylation; GO:0006450//regulation of translational fidelity	GO:0005829//cytosol	GO:0002161//aminoacyl-tRNA editing activity; GO:0004822//isoleucine-tRNA ligase activity; GO:0005524//ATP binding
Chr01.g02734.m1	porphobilinogen chloroplastic	GO:0006782//protoporphyrinogen IX biosynthetic process; GO:0015995//chlorophyll biosynthetic process; GO:0018160//peptidyl-pyrromethane cofactor linkage	GO:0009570//chloroplast stroma; GO:0009941//chloroplast envelope; GO:0048046//apoplast	GO:0004418//hydroxymethylbilane synthase activity
Chr01.g02736.m1	uncharacterized protein loc113787093 isoform x3	-	GO:0016020//membrane	-
Chr01.g02738.m1	isochorismate synthase chloroplastic	GO:0009058//biosynthetic process	-	GO:0008909//isochorismate synthase activity
Chr01.g02739.m1	glucan endo- -beta-glucosidase-like	GO:0005975//carbohydrate metabolic process	-	GO:0004553//hydrolase activity, hydrolyzing O-glycosyl compounds
Chr01.g02745.m1	glucan endo- -beta-glucosidase	GO:0005975//carbohydrate metabolic process	-	GO:0004553//hydrolase activity, hydrolyzing O-glycosyl compounds
Chr01.g02746.m1	glucan endo- -beta-glucosidase	GO:0005975//carbohydrate metabolic process	-	GO:0004553//hydrolase activity, hydrolyzing O-glycosyl compounds
Chr01.g02748.m1	glucan endo- -beta-glucosidase	GO:0005975//carbohydrate metabolic process	-	GO:0042973//glucan endo-1,3-beta-D-glucosidase activity
Chr01.g02751.m1	glucan endo- -beta-glucosidase	GO:0005975//carbohydrate metabolic process	-	GO:0042973//glucan endo-1,3-beta-D-glucosidase activity
Chr01.g02752.m1	uncharacterized protein loc11443260	-	GO:0009507//chloroplast	-
Chr01.g02753.m1	uncharacterized protein loc11443259	GO:0055114//oxidation-reduction process	GO:0009534//chloroplast thylakoid	GO:0016491//oxidoreductase activity
Chr01.g02754.m1	beta-adaptin-like protein c	GO:0006886//intracellular protein transport; GO:0016192//vesicle-mediated transport	GO:0030131//clathrin adaptor complex	GO:0008565//obsolete protein transporter activity
Chr01.g02755.m1	ubiquitin-conjugating enzyme e2 20	-	-	GO:0005524//ATP binding
Chr01.g02756.m1	ddt domain-containing protein ptm isoform x2	-	-	GO:0046872//metal ion binding
Chr01.g02761.m1	scarecrow-like protein 3 isoform x1	GO:0006355//regulation of transcription, DNA-templated	GO:0005634//nucleus	GO:0000989//obsolete transcription factor activity, transcription factor binding
Chr01.g02762.m1	transcription factor bhlh122	-	-	GO:0046983//protein dimerization activity
Chr01.g02763.m1	far1 dna-binding domain protein	GO:0006355//regulation of transcription, DNA-templated	-	GO:0003677//DNA binding
Chr01.g02766.m1	probable protein s-acyltransferase 19 isoform x1	-	GO:0016021//integral component of membrane	GO:0008270//zinc ion binding; GO:0019706//protein-cysteine S-palmitoyltransferase activity
Chr01.g02767.m1	gamma aminobutyrate transaminase mitochondrial	-	-	GO:0008483//transaminase activity; GO:0030170//pyridoxal phosphate binding; GO:0042802//identical protein binding
Chr01.g02768.m1	uncharacterized protein loc11440254	-	GO:0016021//integral component of membrane	-
Chr01.g02769.m1	probable lrr receptor-like serine threonine-protein kinase at1g07650 isoform x1	GO:0016310//phosphorylation	GO:0005886//plasma membrane	GO:0004674//protein serine/threonine kinase activity
Chr01.g02773.m1	cop1-interactive protein 1	-	GO:0016020//membrane	-
Chr01.g02775.m1	scarecrow-like protein 23	GO:0006355//regulation of transcription, DNA-templated; GO:0048366//leaf development; GO:0090610//bundle sheath cell fate specification	GO:0005634//nucleus	GO:0003700//DNA-binding transcription factor activity; GO:0043565//sequence-specific DNA binding
Chr01.g02776.m1	nac domain-containing protein 6	GO:0006355//regulation of transcription, DNA-templated; GO:0009965//leaf morphogenesis; GO:0045792//negative regulation of cell size; GO:0048281//inflorescence morphogenesis	GO:0005634//nucleus	GO:0003677//DNA binding
Chr01.g02778.m1	expansin-like a2	GO:0019953//sexual reproduction	GO:0005576//extracellular region; GO:0009505//plant-type cell wall; GO:0009506//plasmodesma; GO:0016020//membrane	-
Chr01.g02779.m1	auxin-responsive protein saur68	GO:0009733//response to auxin	-	-
Chr01.g02781.m1	lysine histidine transporter-like 8	-	GO:0016021//integral component of membrane	-
Chr01.g02783.m1	lysine histidine transporter-like 8	-	GO:0016021//integral component of membrane	-
Chr01.g02784.m1	uncharacterized protein loc25492862	-	GO:0016021//integral component of membrane	-
Chr01.g02785.m1	signal recognition particle 43 kda chloroplastic	GO:0009416//response to light stimulus; GO:0045038//protein import into chloroplast thylakoid membrane	GO:0009535//chloroplast thylakoid membrane; GO:0009941//chloroplast envelope; GO:0080085//signal recognition particle, chloroplast targeting	GO:0042802//identical protein binding
Chr01.g02787.m1	hat family dimerization domain containing protein	-	-	GO:0003676//nucleic acid binding; GO:0046983//protein dimerization activity
Chr01.g02788.m1	l-ascorbate oxidase homolog	GO:0055114//oxidation-reduction process	GO:0009505//plant-type cell wall; GO:0009506//plasmodesma	GO:0005507//copper ion binding; GO:0016722//oxidoreductase activity, oxidizing metal ions
Chr01.g02789.m1	rop guanine nucleotide exchange factor 1	GO:0043547//positive regulation of GTPase activity; GO:0080092//regulation of pollen tube growth	GO:0016324//apical plasma membrane	GO:0005089//Rho guanyl-nucleotide exchange factor activity
Chr01.g02790.m1	uncharacterized protein loc25492857	-	-	GO:0005509//calcium ion binding
Chr01.g02792.m1	aquaporin tip1-2	GO:0006833//water transport; GO:0009992//cellular water homeostasis; GO:0015793//glycerol transport; GO:0034220//ion transmembrane transport	GO:0005887//integral component of plasma membrane; GO:0009705//plant-type vacuole membrane; GO:0042807//central vacuole	GO:0015250//water channel activity; GO:0015254//glycerol channel activity
Chr01.g02793.m1	aquaporin tip1-2	GO:0006810//transport	GO:0016021//integral component of membrane	GO:0005215//transporter activity
Chr01.g02797.m1	er lumen protein-retaining receptor	GO:0006621//protein retention in ER lumen	GO:0005783//endoplasmic reticulum; GO:0016021//integral component of membrane	GO:0046923//ER retention sequence binding
Chr01.g02798.m1	probable alkaline neutral invertase b	-	-	GO:0033926//glycopeptide alpha-N-acetylgalactosaminidase activity
Chr01.g02800.m1	uncharacterized protein loc25492847	-	GO:0016021//integral component of membrane	-
Chr01.g02801.m1	transcription factor bhlh121	-	-	GO:0046983//protein dimerization activity
Chr01.g02802.m1	translocon-associated protein subunit alpha	-	GO:0005789//endoplasmic reticulum membrane; GO:0016021//integral component of membrane	-
Chr01.g02804.m2	uncharacterized protein loc11442832 isoform x2	GO:0006405//RNA export from nucleus; GO:0006606//protein import into nucleus	GO:0044611//nuclear pore inner ring	GO:0017056//structural constituent of nuclear pore
Chr01.g02805.m1	peptidyl-prolyl cis-trans isomerase 1	GO:0000413//protein peptidyl-prolyl isomerization; GO:0006457//protein folding	-	GO:0003755//peptidyl-prolyl cis-trans isomerase activity
Chr01.g02808.m1	peptidyl-trna hydrolase mitochondrial-like	-	-	GO:0004045//aminoacyl-tRNA hydrolase activity
Chr01.g02810.m1	protein elc-like	GO:0006464//cellular protein modification process; GO:0015031//protein transport	-	-
Chr01.g02812.m1	thioredoxin-like protein yls8	GO:0000245//spliceosomal complex assembly	GO:0005681//spliceosomal complex; GO:0005682//U5 snRNP; GO:0046540//U4/U6 x U5 tri-snRNP complex	-
Chr01.g02813.m1	nadh dehydrogenase	-	GO:0005747//mitochondrial respiratory chain complex I	-
Chr01.g02814.m1	serine carboxypeptidase-like 34	GO:0051603//proteolysis involved in cellular protein catabolic process	GO:0005773//vacuole	GO:0004185//serine-type carboxypeptidase activity
Chr01.g02815.m1	u3 small nucleolar ribonucleoprotein protein imp3	GO:0006364//rRNA processing; GO:0045903//positive regulation of translational fidelity	GO:0019013//viral nucleocapsid; GO:0022627//cytosolic small ribosomal subunit; GO:0032040//small-subunit processome; GO:0034457//Mpp10 complex	GO:0003735//structural constituent of ribosome; GO:0019843//rRNA binding; GO:0030515//snoRNA binding
Chr01.g02816.m1	timeless-interacting protein	GO:0006974//cellular response to DNA damage stimulus; GO:0007049//cell cycle; GO:0048478//replication fork protection	GO:0005634//nucleus	GO:0003676//nucleic acid binding; GO:0008270//zinc ion binding
Chr01.g02817.m1	abscisic acid 8 -hydroxylase 2	GO:0009687//abscisic acid metabolic process; GO:0010268//brassinosteroid homeostasis; GO:0016125//sterol metabolic process; GO:0016132//brassinosteroid biosynthetic process; GO:0048838//release of seed from dormancy; GO:0055114//oxidation-reduction process	GO:0016021//integral component of membrane	GO:0005506//iron ion binding; GO:0010295//(+)-abscisic acid 8'-hydroxylase activity; GO:0020037//heme binding
Chr01.g02820.m1	nad h-quinone oxidoreductase subunit h	GO:0055114//oxidation-reduction process	GO:0009579//thylakoid; GO:0016021//integral component of membrane	GO:0008137//NADH dehydrogenase (ubiquinone) activity; GO:0046872//metal ion binding; GO:0048038//quinone binding; GO:0051287//NAD binding; GO:0051539//4 iron, 4 sulfur cluster binding
Chr01.g02821.m1	cytochrome p450 86b1	-	-	GO:0016491//oxidoreductase activity; GO:0046872//metal ion binding
Chr01.g02822.m1	atp-dependent clp protease proteolytic subunit mitochondrial	GO:0006508//proteolysis	-	GO:0004252//serine-type endopeptidase activity
Chr01.g02823.m1	gpi mannosyltransferase 3	-	GO:0016021//integral component of membrane	GO:0016757//transferase activity, transferring glycosyl groups
Chr01.g02825.m1	peter pan-like protein	GO:0000027//ribosomal large subunit assembly	GO:0030687//preribosome, large subunit precursor	GO:0019843//rRNA binding
Chr01.g02826.m1	photosystem ii stability assembly factor chloroplastic	GO:0065003//protein-containing complex assembly; GO:0009657//plastid organization; GO:0009735//response to cytokinin	GO:0009533//chloroplast stromal thylakoid; GO:0009535//chloroplast thylakoid membrane; GO:0009941//chloroplast envelope; GO:0031977//thylakoid lumen	-
Chr01.g02827.m1	probable e3 ubiquitin-protein ligase ari7	-	-	GO:0003824//catalytic activity; GO:0046872//metal ion binding
Chr01.g02828.m1	uracil-dna mitochondrial	GO:0006284//base-excision repair	GO:0005634//nucleus; GO:0005739//mitochondrion	GO:0004844//uracil DNA N-glycosylase activity
Chr01.g02829.m1	probable e3 ubiquitin-protein ligase ari7	GO:0016567//protein ubiquitination	-	GO:0003676//nucleic acid binding; GO:0004842//ubiquitin-protein transferase activity; GO:0008270//zinc ion binding; GO:0016874//ligase activity
Chr01.g02830.m1	probable e3 ubiquitin-protein ligase ari7	-	-	GO:0003824//catalytic activity; GO:0046872//metal ion binding
Chr01.g02831.m1	probable e3 ubiquitin-protein ligase ari7	-	-	GO:0003824//catalytic activity; GO:0046872//metal ion binding
Chr01.g02832.m1	lignin-forming anionic peroxidase-like	GO:0006979//response to oxidative stress; GO:0042744//hydrogen peroxide catabolic process; GO:0055114//oxidation-reduction process; GO:0098869//cellular oxidant detoxification	GO:0005576//extracellular region	GO:0004601//peroxidase activity; GO:0020037//heme binding; GO:0046872//metal ion binding
Chr01.g02833.m1	lignin-forming anionic peroxidase-like	GO:0006979//response to oxidative stress; GO:0042744//hydrogen peroxide catabolic process; GO:0055114//oxidation-reduction process; GO:0098869//cellular oxidant detoxification	GO:0005576//extracellular region	GO:0004601//peroxidase activity; GO:0020037//heme binding; GO:0046872//metal ion binding
Chr01.g02835.m1	lignin-forming anionic peroxidase-like	GO:0006979//response to oxidative stress; GO:0042744//hydrogen peroxide catabolic process; GO:0055114//oxidation-reduction process; GO:0098869//cellular oxidant detoxification	GO:0005576//extracellular region	GO:0004601//peroxidase activity; GO:0020037//heme binding; GO:0046872//metal ion binding
Chr01.g02836.m1	lignin-forming anionic peroxidase-like	GO:0006979//response to oxidative stress; GO:0042744//hydrogen peroxide catabolic process; GO:0055114//oxidation-reduction process; GO:0098869//cellular oxidant detoxification	GO:0005576//extracellular region	GO:0004601//peroxidase activity; GO:0020037//heme binding; GO:0046872//metal ion binding
Chr01.g02837.m1	endoglucanase 5	GO:0030245//cellulose catabolic process	-	GO:0008810//cellulase activity; GO:0030246//carbohydrate binding
Chr01.g02840.m1	nucleolin 1 isoform x1	-	-	GO:0000166//nucleotide binding; GO:0003676//nucleic acid binding
Chr01.g02841.m1	peroxisomal atpase pex6 isoform x2	GO:0031122//cytoplasmic microtubule organization	GO:0005634//nucleus	GO:0005524//ATP binding; GO:0008568//microtubule-severing ATPase activity
Chr01.g02842.m1	map3k epsilon protein kinase 1	GO:0006468//protein phosphorylation	-	GO:0004672//protein kinase activity; GO:0005524//ATP binding
Chr01.g02844.m1	gtp-binding protein brassinazole insensitive pale green chloroplastic	GO:0042254//ribosome biogenesis	GO:0005739//mitochondrion	GO:0003924//GTPase activity; GO:0005525//GTP binding
Chr01.g02849.m1	alanine--trna ligase	GO:0070143//mitochondrial alanyl-tRNA aminoacylation	GO:0005739//mitochondrion	GO:0003676//nucleic acid binding; GO:0004813//alanine-tRNA ligase activity; GO:0005524//ATP binding; GO:0008270//zinc ion binding
Chr01.g02850.m1	alanine--trna ligase	GO:0006400//tRNA modification; GO:0070143//mitochondrial alanyl-tRNA aminoacylation	GO:0005739//mitochondrion; GO:0005829//cytosol; GO:0009507//chloroplast	GO:0000049//tRNA binding; GO:0004813//alanine-tRNA ligase activity; GO:0005524//ATP binding; GO:0008270//zinc ion binding; GO:0016597//amino acid binding
Chr01.g02855.m2	uncharacterized protein loc11444403 isoform x2	GO:0006457//protein folding; GO:0034976//response to endoplasmic reticulum stress	GO:0005783//endoplasmic reticulum	GO:0003756//protein disulfide isomerase activity
Chr01.g02856.m1	protein s-acyltransferase 11 isoform x1	-	GO:0016021//integral component of membrane	GO:0008270//zinc ion binding; GO:0019706//protein-cysteine S-palmitoyltransferase activity
Chr01.g02859.m1	anamorsin-like protein	GO:0016226//iron-sulfur cluster assembly; GO:0043066//negative regulation of apoptotic process	GO:0005758//mitochondrial intermembrane space	GO:0009055//electron transfer activity; GO:0046872//metal ion binding; GO:0051537//2 iron, 2 sulfur cluster binding
Chr01.g02861.m1	ap-5 complex subunit beta-1	GO:0016197//endosomal transport	GO:0030119//AP-type membrane coat adaptor complex	-
Chr01.g02862.m1	u11 u12 small nuclear ribonucleoprotein 25 kda protein	GO:0016226//iron-sulfur cluster assembly; GO:0043066//negative regulation of apoptotic process	GO:0005758//mitochondrial intermembrane space; GO:0019013//viral nucleocapsid; GO:1990904//ribonucleoprotein complex	GO:0009055//electron transfer activity; GO:0046872//metal ion binding; GO:0051537//2 iron, 2 sulfur cluster binding
Chr01.g02863.m1	u11 u12 small nuclear ribonucleoprotein 25 kda protein	GO:0016226//iron-sulfur cluster assembly; GO:0043066//negative regulation of apoptotic process	GO:0005758//mitochondrial intermembrane space; GO:0019013//viral nucleocapsid; GO:1990904//ribonucleoprotein complex	GO:0009055//electron transfer activity; GO:0046872//metal ion binding; GO:0051537//2 iron, 2 sulfur cluster binding
Chr01.g02866.m1	integral membrane single c2 domain protein	-	GO:0016021//integral component of membrane	-
Chr01.g02867.m1	delta -sterol reductase	GO:0009808//lignin metabolic process; GO:0009826//unidimensional cell growth; GO:0009834//plant-type secondary cell wall biogenesis; GO:0016132//brassinosteroid biosynthetic process; GO:0055114//oxidation-reduction process	GO:0005774//vacuolar membrane; GO:0005886//plasma membrane; GO:0016021//integral component of membrane	GO:0005516//calmodulin binding; GO:0016614//oxidoreductase activity, acting on CH-OH group of donors; GO:0050614//delta24-sterol reductase activity; GO:0050660//flavin adenine dinucleotide binding
Chr01.g02868.m1	ribonuclease partial	GO:0006351//transcription, DNA-templated; GO:0050794//regulation of cellular process	-	-
Chr01.g02869.m1	delta -sterol reductase	GO:0009808//lignin metabolic process; GO:0009826//unidimensional cell growth; GO:0009834//plant-type secondary cell wall biogenesis; GO:0016132//brassinosteroid biosynthetic process; GO:0055114//oxidation-reduction process	GO:0005774//vacuolar membrane; GO:0005886//plasma membrane; GO:0016021//integral component of membrane	GO:0005516//calmodulin binding; GO:0016614//oxidoreductase activity, acting on CH-OH group of donors; GO:0050614//delta24-sterol reductase activity; GO:0050660//flavin adenine dinucleotide binding
Chr01.g02870.m1	uracil-dna mitochondrial	GO:0006284//base-excision repair	GO:0005634//nucleus; GO:0005739//mitochondrion	GO:0004844//uracil DNA N-glycosylase activity
Chr01.g02871.m1	uracil-dna mitochondrial	GO:0006974//cellular response to DNA damage stimulus; GO:0008152//metabolic process	-	GO:0016798//hydrolase activity, acting on glycosyl bonds
Chr01.g02872.m1	uracil-dna mitochondrial	GO:0006281//DNA repair	GO:0043231//intracellular membrane-bounded organelle	GO:0016799//hydrolase activity, hydrolyzing N-glycosyl compounds
Chr01.g02873.m1	uracil-dna mitochondrial	GO:0006284//base-excision repair	GO:0005634//nucleus; GO:0005739//mitochondrion	GO:0004844//uracil DNA N-glycosylase activity
Chr01.g02874.m1	uracil-dna mitochondrial	GO:0006284//base-excision repair	GO:0005634//nucleus; GO:0005739//mitochondrion	GO:0004844//uracil DNA N-glycosylase activity
Chr01.g02875.m1	uracil-dna mitochondrial	GO:0006284//base-excision repair	GO:0005634//nucleus; GO:0005739//mitochondrion	GO:0004844//uracil DNA N-glycosylase activity
Chr01.g02876.m1	60s ribosomal protein l7a-2	GO:0042254//ribosome biogenesis	GO:0005840//ribosome	-
Chr01.g02878.m1	transcription initiation factor tfiid subunit 15	-	-	GO:0000166//nucleotide binding; GO:0003676//nucleic acid binding; GO:0008270//zinc ion binding
Chr01.g02880.m1	uncharacterized protein loc25492822	-	GO:0009507//chloroplast	-
Chr01.g02884.m1	adp-ribosylation factor gtpase-activating protein agd2	GO:0043547//positive regulation of GTPase activity	GO:0005737//cytoplasm	GO:0005096//GTPase activator activity
Chr01.g02887.m1	gibberellin 2-beta-dioxygenase 6	GO:0055114//oxidation-reduction process	-	GO:0046872//metal ion binding; GO:0051213//dioxygenase activity
Chr01.g02888.m1	uncharacterized protein loc25492813 isoform x2	-	-	GO:0003677//DNA binding
Chr01.g02889.m1	inactive leucine-rich repeat receptor-like serine threonine-protein kinase at1g60630	GO:0006468//protein phosphorylation	GO:0016021//integral component of membrane	GO:0004672//protein kinase activity; GO:0005524//ATP binding
Chr01.g02890.m1	endo- -beta-xylanase	GO:0005975//carbohydrate metabolic process	-	GO:0004553//hydrolase activity, hydrolyzing O-glycosyl compounds
Chr01.g02891.m1	probable magnesium transporter nipa6	GO:0015693//magnesium ion transport; GO:1903830//magnesium ion transmembrane transport	GO:0016021//integral component of membrane	GO:0015095//magnesium ion transmembrane transporter activity
Chr01.g02892.m1	eukaryotic translation initiation factor 4b3	GO:0006413//translational initiation	-	GO:0003743//translation initiation factor activity
Chr01.g02893.m1	probable amidase at4g34880	-	-	GO:0016884//carbon-nitrogen ligase activity, with glutamine as amido-N-donor
Chr01.g02894.m1	dirigent protein 23	-	GO:0016021//integral component of membrane	-
Chr01.g02895.m1	dirigent protein 23	GO:0009699//phenylpropanoid biosynthetic process; GO:0050790//regulation of catalytic activity	-	GO:0042349//guiding stereospecific synthesis activity
Chr01.g02898.m1	pi-plc x-box domain-containing protein ddb_g0293730	GO:0006629//lipid metabolic process	-	GO:0008081//phosphoric diester hydrolase activity
Chr01.g02900.m1	disease resistance rpp13-like protein 3	GO:0006952//defense response	-	GO:0043531//ADP binding
Chr01.g02903.m1	disease resistance rpp13-like protein 3	GO:0006952//defense response	-	GO:0043531//ADP binding
Chr01.g02904.m1	uncharacterized protein loc25492795	GO:0009860//pollen tube growth; GO:0030036//actin cytoskeleton organization	GO:0005634//nucleus; GO:0005737//cytoplasm; GO:0090404//pollen tube tip	-
Chr01.g02905.m1	probable e3 ubiquitin-protein ligase atl45	-	-	GO:0008270//zinc ion binding
Chr01.g02906.m1	v-type proton atpase subunit e2	GO:1902600//proton transmembrane transport	GO:0005773//vacuole; GO:0033178//proton-transporting two-sector ATPase complex, catalytic domain	GO:0046961//proton-transporting ATPase activity, rotational mechanism
Chr01.g02908.m1	auxin transporter-like protein 5	GO:0006865//amino acid transport; GO:0009734//auxin-activated signaling pathway; GO:0010588//cotyledon vascular tissue pattern formation; GO:0048829//root cap development; GO:0055085//transmembrane transport	GO:0005886//plasma membrane; GO:0016021//integral component of membrane	GO:0015293//symporter activity
Chr01.g02909.m1	thaumatin-like protein 1b isoform x1	-	GO:0016021//integral component of membrane	-
Chr01.g02911.m1	54s ribosomal protein mitochondrial-like	-	GO:0005840//ribosome	-
Chr01.g02912.m1	protein nuclear fusion defective 4	-	GO:0016021//integral component of membrane	-
Chr01.g02913.m1	peptidyl-prolyl cis-trans isomerase cyp21-1	GO:0000413//protein peptidyl-prolyl isomerization; GO:0006457//protein folding	GO:0005768//endosome; GO:0005802//trans-Golgi network	GO:0003755//peptidyl-prolyl cis-trans isomerase activity
Chr01.g02915.m1	ctl-like protein ddb_g0288717	-	GO:0016021//integral component of membrane	-
Chr01.g02916.m1	actin-depolymerizing factor 5	GO:0030042//actin filament depolymerization	GO:0015629//actin cytoskeleton; GO:0016021//integral component of membrane	GO:0003779//actin binding
Chr01.g02921.m1	subtilisin-like protease	GO:0006508//proteolysis	GO:0005618//cell wall; GO:0016020//membrane	GO:0004252//serine-type endopeptidase activity
Chr01.g02924.m1	amino acid permease 4-like	GO:0003333//amino acid transmembrane transport	GO:0005886//plasma membrane; GO:0016021//integral component of membrane	GO:0015171//amino acid transmembrane transporter activity
Chr01.g02925.m1	myb-related protein 308	-	-	GO:0003677//DNA binding
Chr01.g02928.m1	l-ascorbate peroxidase 3	GO:0006979//response to oxidative stress; GO:0055114//oxidation-reduction process; GO:0098869//cellular oxidant detoxification	GO:0016021//integral component of membrane	GO:0004601//peroxidase activity; GO:0020037//heme binding
Chr01.g02929.m1	synaptotagmin-2-like isoform x1	-	GO:0005783//endoplasmic reticulum; GO:0016021//integral component of membrane	GO:0008289//lipid binding
Chr01.g02930.m1	e3 ubiquitin-protein ligase upl3	GO:0010091//trichome branching; GO:0016567//protein ubiquitination; GO:0042023//DNA endoreduplication	GO:0005886//plasma membrane	GO:0004842//ubiquitin-protein transferase activity; GO:0016874//ligase activity
Chr01.g02931.m1	beta-galactosidase 13	GO:0005975//carbohydrate metabolic process	-	GO:0004565//beta-galactosidase activity; GO:0030246//carbohydrate binding
Chr01.g02932.m1	rac-like gtp-binding protein rac1-like	GO:0007264//small GTPase mediated signal transduction	GO:0005622//intracellular	GO:0005525//GTP binding
Chr01.g02933.m1	ubiquitin-conjugating enzyme e2 28	-	-	GO:0005524//ATP binding
Chr01.g02934.m1	rust resistance kinase lr10-like	GO:0006468//protein phosphorylation	GO:0016021//integral component of membrane	GO:0004674//protein serine/threonine kinase activity; GO:0005524//ATP binding
Chr01.g02935.m1	rust resistance kinase lr10-like	GO:0006468//protein phosphorylation	GO:0016021//integral component of membrane	GO:0004674//protein serine/threonine kinase activity; GO:0005524//ATP binding
Chr01.g02936.m1	pti1-like tyrosine-protein kinase 1 isoform x2	GO:0006468//protein phosphorylation; GO:0006950//response to stress	-	GO:0004672//protein kinase activity; GO:0005524//ATP binding; GO:0016787//hydrolase activity
Chr01.g02937.m1	dead-box atp-dependent rna helicase 36	GO:0006364//rRNA processing; GO:0009561//megagametogenesis; GO:0009791//post-embryonic development	GO:0005634//nucleus; GO:0090406//pollen tube	GO:0003676//nucleic acid binding; GO:0004386//helicase activity; GO:0005524//ATP binding
Chr01.g02939.m1	basic leucine zipper 23	GO:0006355//regulation of transcription, DNA-templated	-	GO:0003700//DNA-binding transcription factor activity; GO:0043565//sequence-specific DNA binding
Chr01.g02940.m1	wd-40 repeat-containing protein msi3	-	GO:0005634//nucleus	-
Chr01.g02941.m1	boi-related e3 ubiquitin-protein ligase 1	GO:0016567//protein ubiquitination; GO:0031347//regulation of defense response	GO:0005634//nucleus	GO:0004842//ubiquitin-protein transferase activity; GO:0008270//zinc ion binding
Chr01.g02942.m1	heavy metal-associated isoprenylated plant protein 26-like	GO:0030001//metal ion transport	-	GO:0046872//metal ion binding
Chr01.g02944.m1	boi-related e3 ubiquitin-protein ligase 1	GO:0016567//protein ubiquitination; GO:0031347//regulation of defense response	GO:0005634//nucleus	GO:0004842//ubiquitin-protein transferase activity; GO:0008270//zinc ion binding
Chr01.g02945.m1	heavy metal-associated isoprenylated plant protein 26-like	GO:0030001//metal ion transport	-	GO:0046872//metal ion binding
Chr01.g02946.m1	probable cdp-diacylglycerol--inositol 3-phosphatidyltransferase 2	GO:0006661//phosphatidylinositol biosynthetic process	GO:0005794//Golgi apparatus; GO:0016021//integral component of membrane	GO:0003881//CDP-diacylglycerol-inositol 3-phosphatidyltransferase activity
Chr01.g02948.m1	uncharacterized protein loc11445416	-	GO:0016021//integral component of membrane	-
Chr01.g02949.m1	pentatricopeptide repeat-containing protein chloroplastic	GO:0048255//mRNA stabilization	GO:0009507//chloroplast; GO:0016021//integral component of membrane	-
Chr01.g02953.m1	auxin-induced protein 6b-like	GO:0009733//response to auxin	-	-
Chr01.g02955.m1	saur-like auxin-responsive family protein	GO:0009733//response to auxin	-	-
Chr01.g02958.m1	auxin-induced saur	GO:0009733//response to auxin	-	-
Chr01.g02959.m1	auxin-induced protein 15a	GO:0009733//response to auxin	-	-
Chr01.g02960.m1	auxin-induced protein 15a-like	GO:0009733//response to auxin	-	-
Chr01.g02969.m1	saur-like auxin-responsive family protein	GO:0009733//response to auxin	-	-
Chr01.g02970.m1	dead-box atp-dependent rna helicase 36	GO:0009553//embryo sac development	GO:0044464//obsolete cell part	GO:0003676//nucleic acid binding; GO:0004386//helicase activity; GO:0005524//ATP binding
Chr01.g02973.m1	auxin-induced protein x10a-like	GO:0009733//response to auxin	-	-
Chr01.g02975.m1	methylecgonone reductase	GO:0055114//oxidation-reduction process	-	GO:0016491//oxidoreductase activity
Chr01.g02976.m1	cysteine protease rd19a	GO:0051603//proteolysis involved in cellular protein catabolic process	GO:0005615//extracellular space; GO:0005764//lysosome	GO:0004197//cysteine-type endopeptidase activity
Chr01.g02977.m1	histone histone- cenp-t histone histone	GO:0006334//nucleosome assembly	GO:0000786//nucleosome; GO:0005634//nucleus	GO:0003677//DNA binding; GO:0046982//protein heterodimerization activity
Chr01.g02978.m1	cysteine protease rd19a	GO:0051603//proteolysis involved in cellular protein catabolic process	GO:0005615//extracellular space; GO:0005764//lysosome	GO:0004197//cysteine-type endopeptidase activity
Chr01.g02981.m1	cysteine protease rd19a	GO:0051603//proteolysis involved in cellular protein catabolic process	GO:0005615//extracellular space; GO:0005764//lysosome	GO:0004197//cysteine-type endopeptidase activity
Chr01.g02982.m1	histone domain-containing partial	GO:0006334//nucleosome assembly	GO:0000786//nucleosome; GO:0005634//nucleus	GO:0003677//DNA binding; GO:0046982//protein heterodimerization activity
Chr01.g02983.m1	cysteine protease rd19a	GO:0051603//proteolysis involved in cellular protein catabolic process	GO:0005615//extracellular space; GO:0005764//lysosome	GO:0004197//cysteine-type endopeptidase activity
Chr01.g02984.m1	methylecgonone reductase	GO:0055114//oxidation-reduction process	-	GO:0016491//oxidoreductase activity
Chr01.g02986.m1	auxin-induced protein 10a5	GO:0009733//response to auxin	-	-
Chr01.g02988.m1	auxin-induced protein 10a5	GO:0009733//response to auxin	-	-
Chr01.g02989.m1	transcription initiation factor tfiid subunit 14b	GO:0006355//regulation of transcription, DNA-templated; GO:0009909//regulation of flower development; GO:0043981//histone H4-K5 acetylation; GO:0048510//regulation of timing of transition from vegetative to reproductive phase; GO:0090239//regulation of histone H4 acetylation	GO:0035267//NuA4 histone acetyltransferase complex	-
Chr01.g02990.m1	indole-3-acetic acid-induced protein arg7	GO:0009733//response to auxin	-	-
Chr01.g02992.m1	amidophosphoribosyltransferase 1	GO:0006189//'de novo' IMP biosynthetic process; GO:0009113//purine nucleobase biosynthetic process; GO:0009116//nucleoside metabolic process	-	GO:0004044//amidophosphoribosyltransferase activity; GO:0046872//metal ion binding; GO:0051536//iron-sulfur cluster binding
Chr01.g02993.m1	probable transcription factor 21	GO:0006355//regulation of transcription, DNA-templated	-	GO:0003700//DNA-binding transcription factor activity; GO:0043565//sequence-specific DNA binding
Chr01.g02995.m1	polyprenol reductase 2	GO:0006629//lipid metabolic process; GO:0055114//oxidation-reduction process	GO:0005737//cytoplasm; GO:0016021//integral component of membrane	GO:0003865//3-oxo-5-alpha-steroid 4-dehydrogenase activity
Chr01.g02996.m1	nadp-dependent d-sorbitol-6-phosphate dehydrogenase	GO:0055114//oxidation-reduction process	-	GO:0016491//oxidoreductase activity
Chr01.g02997.m1	v-type proton atpase 16 kda proteolipid subunit	GO:0007035//vacuolar acidification; GO:1902600//proton transmembrane transport	GO:0000220//vacuolar proton-transporting V-type ATPase, V0 domain; GO:0016021//integral component of membrane	GO:0046961//proton-transporting ATPase activity, rotational mechanism
Chr01.g02998.m1	epimerase family protein sdr39u1 chloroplastic	GO:0010020//chloroplast fission	GO:0009941//chloroplast envelope	GO:0003824//catalytic activity; GO:0042803//protein homodimerization activity; GO:0050662//obsolete coenzyme binding
Chr01.g02999.m1	polyol transporter 5	GO:1902600//proton transmembrane transport; GO:0046323//glucose import; GO:1904659//glucose transmembrane transport	GO:0005887//integral component of plasma membrane	GO:0005351//carbohydrate:proton symporter activity; GO:0005355//glucose transmembrane transporter activity
Chr01.g03000.m1	arginine decarboxylase	GO:0006527//arginine catabolic process; GO:0008295//spermidine biosynthetic process; GO:0009446//putrescine biosynthetic process	-	GO:0008792//arginine decarboxylase activity
Chr01.g03001.m2	kinesin-like protein kin-7e isoform x1	GO:0007018//microtubule-based movement	GO:0005874//microtubule	GO:0003777//microtubule motor activity; GO:0005524//ATP binding; GO:0008017//microtubule binding
Chr01.g03004.m1	fructose-bisphosphate aldolase chloroplastic	GO:0006096//glycolytic process	-	GO:0004332//fructose-bisphosphate aldolase activity
Chr01.g03005.m1	ft-interacting protein 7-like	-	GO:0016021//integral component of membrane	GO:0016757//transferase activity, transferring glycosyl groups
Chr01.g03006.m1	fructose-bisphosphate aldolase chloroplastic	GO:0006096//glycolytic process	-	GO:0004332//fructose-bisphosphate aldolase activity
Chr01.g03008.m1	cytochrome p450 84a1-like	GO:0055114//oxidation-reduction process	GO:0016021//integral component of membrane	GO:0004497//monooxygenase activity; GO:0005506//iron ion binding; GO:0016705//oxidoreductase activity, acting on paired donors, with incorporation or reduction of molecular oxygen; GO:0020037//heme binding
Chr01.g03010.m1	gata transcription factor 7	GO:0045893//positive regulation of transcription, DNA-templated	GO:0005634//nucleus	GO:0003700//DNA-binding transcription factor activity; GO:0008270//zinc ion binding; GO:0043565//sequence-specific DNA binding
Chr01.g03011.m1	subtilisin-like protease	GO:0006508//proteolysis	GO:0005618//cell wall	GO:0004252//serine-type endopeptidase activity
Chr01.g03012.m1	signal recognition particle receptor subunit beta	GO:0007264//small GTPase mediated signal transduction	GO:0005622//intracellular; GO:0016021//integral component of membrane	GO:0005525//GTP binding
Chr01.g03013.m1	sh3 domain-containing protein 2	-	GO:0005737//cytoplasm	-
Chr01.g03014.m1	squalene synthase	GO:0008610//lipid biosynthetic process	GO:0016021//integral component of membrane	GO:0004310//farnesyl-diphosphate farnesyltransferase activity; GO:0051996//squalene synthase activity
Chr01.g03015.m1	protein detoxification chloroplastic	GO:0006855//drug transmembrane transport	GO:0016021//integral component of membrane	GO:0042910//xenobiotic transmembrane transporter activity; GO:0015297//antiporter activity
Chr01.g03016.m1	protein detoxification chloroplastic	GO:0006855//drug transmembrane transport	GO:0016021//integral component of membrane	GO:0042910//xenobiotic transmembrane transporter activity; GO:0015297//antiporter activity
Chr01.g03017.m1	protein detoxification chloroplastic	GO:0006855//drug transmembrane transport	GO:0016021//integral component of membrane	GO:0042910//xenobiotic transmembrane transporter activity; GO:0015297//antiporter activity
Chr01.g03018.m1	protein detoxification chloroplastic-like	GO:0006855//drug transmembrane transport	GO:0016021//integral component of membrane	GO:0042910//xenobiotic transmembrane transporter activity; GO:0015297//antiporter activity
Chr01.g03021.m1	uncharacterized protein loc11443147	-	-	GO:0003723//RNA binding
Chr01.g03022.m1	protein mei2-like 4	-	-	GO:0000166//nucleotide binding; GO:0003676//nucleic acid binding
Chr01.g03024.m1	protein terminal ear1-like	-	-	GO:0000166//nucleotide binding; GO:0003676//nucleic acid binding
Chr01.g03025.m1	d-ribulose kinase isoform x1	GO:0005975//carbohydrate metabolic process; GO:0016310//phosphorylation	GO:0009507//chloroplast	GO:0016301//kinase activity; GO:0016773//phosphotransferase activity, alcohol group as acceptor
Chr01.g03026.m1	kinesin-like protein kin- mitochondrial isoform x1	GO:0007018//microtubule-based movement	-	GO:0003777//microtubule motor activity; GO:0005524//ATP binding; GO:0008017//microtubule binding; GO:0008270//zinc ion binding
Chr01.g03027.m1	b-box zinc finger protein 20	-	GO:0005622//intracellular	GO:0008270//zinc ion binding
Chr01.g03029.m1	probable histone	-	GO:0000786//nucleosome; GO:0005634//nucleus	GO:0003677//DNA binding; GO:0046982//protein heterodimerization activity
Chr01.g03030.m1	probable histone	-	GO:0000786//nucleosome; GO:0005634//nucleus	GO:0003677//DNA binding; GO:0046982//protein heterodimerization activity
Chr01.g03032.m1	coatomer subunit alpha-2	GO:0006886//intracellular protein transport; GO:0006888//endoplasmic reticulum to Golgi vesicle-mediated transport; GO:0006890//retrograde vesicle-mediated transport, Golgi to endoplasmic reticulum; GO:0006891//intra-Golgi vesicle-mediated transport	GO:0000139//Golgi membrane; GO:0030126//COPI vesicle coat	GO:0005198//structural molecule activity
Chr01.g03036.m1	protein shi related sequence 3	-	GO:0016021//integral component of membrane	-
Chr01.g03037.m1	dna replication licensing factor mcm4	GO:0006270//DNA replication initiation; GO:0032508//DNA duplex unwinding	GO:0000347//THO complex; GO:0005829//cytosol; GO:0042555//MCM complex	GO:0003677//DNA binding; GO:0003678//DNA helicase activity; GO:0005524//ATP binding
Chr01.g03038.m1	v-type proton atpase subunit a3	GO:0007035//vacuolar acidification; GO:0015986//ATP synthesis coupled proton transport; GO:1902600//proton transmembrane transport; GO:0070072//vacuolar proton-transporting V-type ATPase complex assembly	GO:0000220//vacuolar proton-transporting V-type ATPase, V0 domain; GO:0000325//plant-type vacuole; GO:0016021//integral component of membrane	GO:0046961//proton-transporting ATPase activity, rotational mechanism; GO:0051117//ATPase binding
Chr01.g03039.m1	cysteine protease rd19a	GO:0051603//proteolysis involved in cellular protein catabolic process	GO:0005615//extracellular space; GO:0005764//lysosome	GO:0004197//cysteine-type endopeptidase activity
Chr01.g03042.m1	uncharacterized protein loc11445369	-	-	GO:0005516//calmodulin binding
Chr01.g03044.m1	uncharacterized protein loc11442766	-	GO:0016021//integral component of membrane	-
Chr01.g03045.m1	basic transcription factor 3	GO:0006355//regulation of transcription, DNA-templated	-	-
Chr01.g03046.m1	receptor protein kinase clavata1	GO:0006468//protein phosphorylation	GO:0016021//integral component of membrane	GO:0004672//protein kinase activity; GO:0005524//ATP binding
Chr01.g03048.m1	probable nucleolar protein 5-1	-	-	GO:0003677//DNA binding
Chr01.g03050.m1	bzip transcription factor 11	GO:0000165//MAPK cascade; GO:0006355//regulation of transcription, DNA-templated	GO:0005622//intracellular	GO:0003700//DNA-binding transcription factor activity; GO:0004707//MAP kinase activity; GO:0043565//sequence-specific DNA binding
Chr01.g03051.m1	phosphatidylinositol phosphatidylcholine transfer protein sfh8	GO:0006810//transport	GO:0005622//intracellular; GO:0016021//integral component of membrane	GO:0005215//transporter activity
Chr01.g03054.m1	phosphatidylinositol phosphatidylcholine transfer protein sfh8 isoform x1	-	GO:0016020//membrane	-
Chr01.g03055.m1	phosphatidylinositol phosphatidylcholine transfer protein sfh3	GO:0006810//transport	GO:0005622//intracellular; GO:0016021//integral component of membrane	GO:0005215//transporter activity
Chr01.g03056.m1	bifunctional dihydrofolate reductase-thymidylate synthase	GO:0006231//dTMP biosynthetic process; GO:0006545//glycine biosynthetic process; GO:0006730//one-carbon metabolic process; GO:0032259//methylation; GO:0046654//tetrahydrofolate biosynthetic process; GO:0055114//oxidation-reduction process	-	GO:0004146//dihydrofolate reductase activity; GO:0004799//thymidylate synthase activity
Chr01.g03057.m1	uncharacterized protein loc11414904	-	GO:0016021//integral component of membrane	-
Chr01.g03058.m1	uncharacterized protein loc11415990	-	GO:0016021//integral component of membrane	-
Chr01.g03080.m1	glucose-1-phosphate adenylyltransferase large subunit 1	GO:0005978//glycogen biosynthetic process; GO:0019252//starch biosynthetic process	GO:0009507//chloroplast	GO:0005524//ATP binding; GO:0008878//glucose-1-phosphate adenylyltransferase activity
Chr01.g03081.m1	uncharacterized protein loc11417143	-	GO:0016021//integral component of membrane	-
Chr01.g03082.m1	protein rer1a	-	GO:0016021//integral component of membrane	-
Chr01.g03083.m1	adomet-dependent rrna methyltransferase spb1	GO:0000453//enzyme-directed rRNA 2'-O-methylation; GO:0000463//maturation of LSU-rRNA from tricistronic rRNA transcript (SSU-rRNA, 5.8S rRNA, LSU-rRNA); GO:0000466//maturation of 5.8S rRNA from tricistronic rRNA transcript (SSU-rRNA, 5.8S rRNA, LSU-rRNA)	GO:0005730//nucleolus; GO:0030687//preribosome, large subunit precursor	GO:0008650//rRNA (uridine-2'-O-)-methyltransferase activity; GO:0016435//rRNA (guanine) methyltransferase activity
Chr01.g03086.m1	transcription factor bhlh63	-	-	GO:0046983//protein dimerization activity
Chr01.g03087.m1	3-ketoacyl- synthase 4	GO:0006633//fatty acid biosynthetic process	GO:0016021//integral component of membrane	GO:0016747//transferase activity, transferring acyl groups other than amino-acyl groups
Chr01.g03092.m1	probable histone	-	GO:0000786//nucleosome; GO:0005634//nucleus	GO:0003677//DNA binding; GO:0046982//protein heterodimerization activity
Chr01.g03093.m1	glycine-rich rna-binding protein grp1a	-	-	GO:0000166//nucleotide binding; GO:0003676//nucleic acid binding
Chr01.g03094.m1	glycine-rich rna-binding protein grp1a	-	-	GO:0000166//nucleotide binding; GO:0003676//nucleic acid binding
Chr01.g03099.m1	glycine-rich rna-binding protein grp1a	-	-	GO:0000166//nucleotide binding; GO:0003676//nucleic acid binding
Chr01.g03100.m1	transcription termination factor chloroplastic	GO:0006355//regulation of transcription, DNA-templated	GO:0005739//mitochondrion; GO:0009506//plasmodesma; GO:0009507//chloroplast	GO:0003690//double-stranded DNA binding
Chr01.g03101.m1	phenylalanine--trna ligase alpha cytoplasmic	GO:0006432//phenylalanyl-tRNA aminoacylation	GO:0005737//cytoplasm; GO:0016021//integral component of membrane	GO:0000049//tRNA binding; GO:0004826//phenylalanine-tRNA ligase activity; GO:0005524//ATP binding
Chr01.g03103.m1	uncharacterized protein at1g01500	-	GO:0005829//cytosol; GO:0016021//integral component of membrane	GO:0016618//hydroxypyruvate reductase activity; GO:0030267//glyoxylate reductase (NADP) activity
Chr01.g03107.m1	probable receptor-like serine threonine-protein kinase at4g34500	GO:0006468//protein phosphorylation	GO:0016021//integral component of membrane	GO:0004674//protein serine/threonine kinase activity; GO:0005524//ATP binding
Chr01.g03108.m1	cyclase-associated protein 1	GO:0007010//cytoskeleton organization; GO:0009826//unidimensional cell growth	GO:0005829//cytosol	GO:0003779//actin binding
Chr01.g03109.m1	glucan endo- -beta-d-glucosidase	GO:0005975//carbohydrate metabolic process	-	GO:0004553//hydrolase activity, hydrolyzing O-glycosyl compounds
Chr01.g03110.m1	coatomer subunit gamma	GO:0006886//intracellular protein transport; GO:0016192//vesicle-mediated transport	GO:0000139//Golgi membrane; GO:0030126//COPI vesicle coat	GO:0005198//structural molecule activity; GO:0016787//hydrolase activity
Chr01.g03111.m1	ras-related protein rab7	GO:0007264//small GTPase mediated signal transduction; GO:0015031//protein transport	GO:0005622//intracellular; GO:0005886//plasma membrane	GO:0005525//GTP binding
Chr01.g03112.m1	swi snf complex subunit swi3d	-	GO:0005634//nucleus	GO:0003677//DNA binding; GO:0008270//zinc ion binding
Chr01.g03124.m1	burp domain protein uspl1-like	GO:0048316//seed development	GO:0000326//protein storage vacuole	-
Chr01.g03126.m1	trnase z trz1	GO:0034414//tRNA 3'-trailer cleavage, endonucleolytic	-	GO:0042781//3'-tRNA processing endoribonuclease activity
Chr01.g03129.m1	atp-dependent clp protease proteolytic subunit chloroplastic	GO:0006508//proteolysis	-	GO:0004252//serine-type endopeptidase activity
Chr01.g03132.m1	burp domain protein	-	GO:0016021//integral component of membrane	-
Chr01.g03134.m1	burp domain protein	-	GO:0016021//integral component of membrane	-
Chr01.g03137.m1	polyol transporter 5	GO:0055085//transmembrane transport	GO:0016021//integral component of membrane	GO:0022857//transmembrane transporter activity
Chr01.g03139.m1	arabinosyltransferase rra3	GO:0071555//cell wall organization	GO:0000139//Golgi membrane; GO:0016021//integral component of membrane	GO:0016757//transferase activity, transferring glycosyl groups
Chr01.g03140.m1	arabinosyltransferase rra3	GO:0071555//cell wall organization	GO:0000139//Golgi membrane; GO:0016021//integral component of membrane	GO:0016757//transferase activity, transferring glycosyl groups
Chr01.g03141.m1	probable nad h dehydrogenase fqr1-like 2	GO:0045892//negative regulation of transcription, DNA-templated; GO:0055114//oxidation-reduction process	-	GO:0010181//FMN binding; GO:0016491//oxidoreductase activity
Chr01.g03142.m1	dolichyl-diphosphooligosaccharide--protein glycosyltransferase 48 kda subunit	GO:0018279//protein N-linked glycosylation via asparagine	GO:0005789//endoplasmic reticulum membrane; GO:0016021//integral component of membrane	GO:0016757//transferase activity, transferring glycosyl groups
Chr01.g03143.m1	lipid-transfer protein dir1	-	GO:0016021//integral component of membrane	-
Chr01.g03144.m1	lipid-transfer protein dir1	-	GO:0016020//membrane	-
Chr01.g03145.m1	lipid-transfer protein dir1	-	GO:0016021//integral component of membrane	-
Chr01.g03149.m1	retrovirus-related pol polyprotein from transposon tnt 1-94	-	-	GO:0046872//metal ion binding
Chr01.g03150.m1	rna-directed dna polymerase (reverse transcriptase) ribonuclease h endonuclease exonuclease phosphatase	-	-	GO:0003824//catalytic activity
Chr01.g03152.m1	lipid-transfer protein dir1	-	GO:0016021//integral component of membrane	-
Chr01.g03155.m1	upf0496 protein at4g34320-like	-	GO:0016021//integral component of membrane	-
Chr01.g03156.m1	probable 1-acyl-sn-glycerol-3-phosphate acyltransferase 5	GO:0008152//metabolic process	GO:0016021//integral component of membrane	GO:0016746//transferase activity, transferring acyl groups
Chr01.g03158.m1	upf0496 protein at4g34320-like	-	GO:0016021//integral component of membrane	-
Chr01.g03159.m1	probable 1-acyl-sn-glycerol-3-phosphate acyltransferase 5	GO:0008152//metabolic process	GO:0016021//integral component of membrane	GO:0016746//transferase activity, transferring acyl groups
Chr01.g03163.m1	cytochrome c biogenesis protein chloroplastic	-	GO:0016021//integral component of membrane	-
Chr01.g03164.m1	4-hydroxy-3-methylbut-2-enyl diphosphate chloroplastic	GO:0019288//isopentenyl diphosphate biosynthetic process, methylerythritol 4-phosphate pathway; GO:0050992//dimethylallyl diphosphate biosynthetic process; GO:0055114//oxidation-reduction process	-	GO:0046872//metal ion binding; GO:0051745//4-hydroxy-3-methylbut-2-en-1-yl diphosphate reductase activity
Chr01.g03165.m1	allene oxide chloroplastic	-	GO:0009507//chloroplast	GO:0046423//allene-oxide cyclase activity
Chr01.g03166.m1	protein tic chloroplastic isoform x2	GO:0015031//protein transport	GO:0009535//chloroplast thylakoid membrane; GO:0009570//chloroplast stroma; GO:0009706//chloroplast inner membrane	-
Chr01.g03167.m1	eef1a lysine methyltransferase 4	GO:0032259//methylation	-	GO:0008168//methyltransferase activity
Chr01.g03168.m1	probable e3 ubiquitin-protein ligase ari2 isoform x2	GO:0016567//protein ubiquitination	-	GO:0004842//ubiquitin-protein transferase activity; GO:0008270//zinc ion binding; GO:0016874//ligase activity
Chr01.g03171.m1	plastid division protein pdv2	-	-	GO:0005488//binding
Chr01.g03173.m1	cysteine histidine-rich c1 domain protein	GO:0035556//intracellular signal transduction	GO:0005622//intracellular	-
Chr01.g03174.m1	pentatricopeptide repeat-containing protein at2g15980	-	GO:0016021//integral component of membrane	-
Chr01.g03175.m1	cysteine histidine-rich c1 domain protein	GO:0035556//intracellular signal transduction	GO:0005622//intracellular	-
Chr01.g03176.m1	pentatricopeptide repeat-containing protein at2g15980	-	GO:0016020//membrane	-
Chr01.g03177.m1	casp-like protein 5c1	-	GO:0005886//plasma membrane; GO:0016021//integral component of membrane	-
Chr01.g03178.m1	uncharacterized protein loc25492690	-	GO:0016021//integral component of membrane	-
Chr01.g03179.m1	uncharacterized protein loc25492688	GO:0006468//protein phosphorylation	-	GO:0004672//protein kinase activity; GO:0005524//ATP binding
Chr01.g03180.m1	augmin subunit 2	GO:0031023//microtubule organizing center organization; GO:0051225//spindle assembly	-	-
Chr01.g03181.m1	long chain acyl- synthetase 2	GO:0001676//long-chain fatty acid metabolic process	-	GO:0004467//long-chain fatty acid-CoA ligase activity
Chr01.g03182.m1	cold acclimation protein wcor413	-	GO:0016021//integral component of membrane	-
Chr01.g03185.m1	allene oxide synthase chloroplastic-like	GO:0055114//oxidation-reduction process	-	GO:0005506//iron ion binding; GO:0016705//oxidoreductase activity, acting on paired donors, with incorporation or reduction of molecular oxygen; GO:0016829//lyase activity; GO:0020037//heme binding
Chr01.g03187.m1	proteasome assembly chaperone 2	GO:0043248//proteasome assembly	GO:0000502//proteasome complex; GO:0005634//nucleus; GO:0005829//cytosol	-
Chr01.g03189.m1	jacalin-related lectin 3-like	-	-	GO:0030246//carbohydrate binding
Chr01.g03192.m1	jacalin-related lectin 3-like	-	-	GO:0030246//carbohydrate binding
Chr01.g03194.m1	serine threonine-protein kinase smg1	GO:0000184//nuclear-transcribed mRNA catabolic process, nonsense-mediated decay; GO:0006281//DNA repair; GO:0006468//protein phosphorylation	GO:0005634//nucleus	GO:0004674//protein serine/threonine kinase activity; GO:0005524//ATP binding
Chr01.g03197.m1	transmembrane protein 45b	-	GO:0016021//integral component of membrane	-
Chr01.g03198.m1	b3 domain-containing transcription factor vrn1	GO:0006355//regulation of transcription, DNA-templated	GO:0005634//nucleus	GO:0003677//DNA binding
Chr01.g03200.m1	b3 domain-containing protein	GO:0006351//transcription, DNA-templated	-	-
Chr01.g03203.m1	arginine decarboxylase	-	-	GO:0003824//catalytic activity
Chr01.g03204.m1	arginine decarboxylase	-	-	GO:0003824//catalytic activity
Chr01.g03205.m1	membrane-associated 30 kda chloroplastic isoform x1	-	GO:0009535//chloroplast thylakoid membrane; GO:0009706//chloroplast inner membrane	-
Chr01.g03206.m1	peptidyl-prolyl cis-trans isomerase fkbp16- chloroplastic	GO:0000413//protein peptidyl-prolyl isomerization; GO:0061077//chaperone-mediated protein folding	GO:0005789//endoplasmic reticulum membrane; GO:0009543//chloroplast thylakoid lumen; GO:0009570//chloroplast stroma	GO:0003755//peptidyl-prolyl cis-trans isomerase activity; GO:0005528//FK506 binding
Chr01.g03207.m1	tbc1 domain family member 22b-like	GO:0006886//intracellular protein transport; GO:0031338//regulation of vesicle fusion; GO:0090630//activation of GTPase activity	GO:0005622//intracellular; GO:0012505//endomembrane system	GO:0005096//GTPase activator activity; GO:0017137//Rab GTPase binding
Chr01.g03208.m1	ribosome biogenesis protein bms1 homolog isoform x2	GO:0042254//ribosome biogenesis	GO:0005634//nucleus	GO:0016787//hydrolase activity
Chr01.g03214.m1	60s ribosomal protein l38	GO:0006412//translation	GO:0005840//ribosome	GO:0003735//structural constituent of ribosome
Chr01.g03217.m1	calreticulin-3	GO:0006457//protein folding; GO:0009626//plant-type hypersensitive response; GO:0002758//innate immune response-activating signal transduction; GO:0042742//defense response to bacterium; GO:0046283//anthocyanin-containing compound metabolic process	GO:0005789//endoplasmic reticulum membrane	GO:0005509//calcium ion binding; GO:0051082//unfolded protein binding
Chr01.g03218.m1	probable hydroxyacylglutathione hydrolase chloroplastic isoform x1	GO:0019243//methylglyoxal catabolic process to D-lactate via S-lactoyl-glutathione	-	GO:0004416//hydroxyacylglutathione hydrolase activity
Chr01.g03219.m1	3beta-hydroxysteroid-dehydrogenase decarboxylase	GO:0006694//steroid biosynthetic process; GO:0055114//oxidation-reduction process	GO:0005789//endoplasmic reticulum membrane; GO:0016021//integral component of membrane	GO:0003854//3-beta-hydroxy-delta5-steroid dehydrogenase activity
Chr01.g03220.m1	flowering time control protein fpa	GO:0000398//mRNA splicing, via spliceosome; GO:0006378//mRNA polyadenylation; GO:0009553//embryo sac development; GO:0009911//positive regulation of flower development; GO:0010228//vegetative to reproductive phase transition of meristem; GO:0031048//heterochromatin assembly by small RNA	GO:0000785//chromatin; GO:0005634//nucleus	GO:0000166//nucleotide binding; GO:0003676//nucleic acid binding
Chr01.g03221.m1	f-box protein skip16-like	-	GO:0019005//SCF ubiquitin ligase complex	-
Chr01.g03223.m1	rhomboid-like protein 13	GO:0006508//proteolysis	GO:0016021//integral component of membrane	GO:0004252//serine-type endopeptidase activity
Chr01.g03225.m1	b-box zinc finger protein 24	-	GO:0005622//intracellular	GO:0008270//zinc ion binding
Chr01.g03227.m1	pfkb family carbohydrate kinase	GO:0006014//D-ribose metabolic process; GO:0046835//carbohydrate phosphorylation	-	GO:0004747//ribokinase activity
Chr01.g03228.m1	uncharacterized crm domain-containing protein chloroplastic	-	-	GO:0003723//RNA binding
Chr01.g03229.m1	far-red impaired response-like protein	GO:0006355//regulation of transcription, DNA-templated	-	-
Chr01.g03230.m1	calmodulin-like protein 3	-	-	GO:0005509//calcium ion binding
Chr01.g03232.m1	serine threonine-protein kinase-like protein acr4	GO:0006468//protein phosphorylation	GO:0016021//integral component of membrane	GO:0004674//protein serine/threonine kinase activity; GO:0005524//ATP binding
Chr01.g03233.m1	eif-2-alpha kinase gcn2 isoform x1	GO:0006468//protein phosphorylation	-	GO:0004672//protein kinase activity; GO:0005524//ATP binding
Chr01.g03234.m1	tetrapyrrole-binding chloroplastic	GO:0010019//chloroplast-nucleus signaling pathway	GO:0009507//chloroplast	GO:0019899//enzyme binding; GO:0046906//tetrapyrrole binding
Chr01.g03235.m1	uncharacterized protein loc25492657	-	GO:0016021//integral component of membrane	-
Chr01.g03238.m1	atpase family aaa domain-containing protein at1g05910 isoform x1	GO:0031936//negative regulation of chromatin silencing; GO:0045944//positive regulation of transcription by RNA polymerase II	GO:0005634//nucleus	GO:0003682//chromatin binding; GO:0005524//ATP binding; GO:0016887//ATPase activity; GO:0042393//histone binding
Chr01.g03240.m1	endonuclease iii homolog chloroplastic isoform x1	GO:0006285//base-excision repair, AP site formation; GO:0090305//nucleic acid phosphodiester bond hydrolysis	GO:0005634//nucleus	GO:0000703//oxidized pyrimidine nucleobase lesion DNA N-glycosylase activity; GO:0003677//DNA binding; GO:0046872//metal ion binding; GO:0051539//4 iron, 4 sulfur cluster binding
Chr01.g03241.m1	gamma-secretase subunit aph1-like	GO:0016485//protein processing; GO:0043085//positive regulation of catalytic activity	GO:0016021//integral component of membrane	-
Chr01.g03242.m1	cyanogenic beta-glucosidase	GO:0005975//carbohydrate metabolic process	-	GO:0004553//hydrolase activity, hydrolyzing O-glycosyl compounds
Chr01.g03243.m1	cyanogenic beta-glucosidase	GO:0005975//carbohydrate metabolic process	-	GO:0004553//hydrolase activity, hydrolyzing O-glycosyl compounds
Chr01.g03244.m1	calcium-dependent protein kinase 24	GO:0009738//abscisic acid-activated signaling pathway; GO:0018105//peptidyl-serine phosphorylation; GO:0035556//intracellular signal transduction; GO:0046777//protein autophosphorylation; GO:0080092//regulation of pollen tube growth; GO:1901979//regulation of inward rectifier potassium channel activity	GO:0005634//nucleus; GO:0005737//cytoplasm; GO:0005886//plasma membrane	GO:0004683//calmodulin-dependent protein kinase activity; GO:0005509//calcium ion binding; GO:0005516//calmodulin binding; GO:0005524//ATP binding; GO:0009931//calcium-dependent protein serine/threonine kinase activity
Chr01.g03245.m1	probable e3 ubiquitin-protein ligase ari7	GO:0016567//protein ubiquitination	-	GO:0004842//ubiquitin-protein transferase activity; GO:0008270//zinc ion binding; GO:0016874//ligase activity
Chr01.g03246.m1	non-cyanogenic beta-glucosidase-like	GO:0005975//carbohydrate metabolic process	GO:0005618//cell wall	GO:0004553//hydrolase activity, hydrolyzing O-glycosyl compounds
Chr01.g03247.m1	cyanogenic beta-glucosidase	GO:0005975//carbohydrate metabolic process	-	GO:0004553//hydrolase activity, hydrolyzing O-glycosyl compounds
Chr01.g03248.m1	cyanogenic beta-glucosidase	GO:0005975//carbohydrate metabolic process	-	GO:0004553//hydrolase activity, hydrolyzing O-glycosyl compounds
Chr01.g03250.m1	cyanogenic beta-glucosidase	GO:0005975//carbohydrate metabolic process	-	GO:0004553//hydrolase activity, hydrolyzing O-glycosyl compounds
Chr01.g03251.m1	cyanogenic beta-glucosidase-like isoform x1	GO:0005975//carbohydrate metabolic process; GO:0009651//response to salt stress; GO:0009725//response to hormone; GO:0019762//glucosinolate catabolic process	-	GO:0000016//lactase activity; GO:0008422//beta-glucosidase activity
Chr01.g03253.m1	beta-glucosidase 12	GO:0005975//carbohydrate metabolic process; GO:0009651//response to salt stress; GO:0009725//response to hormone; GO:0019762//glucosinolate catabolic process	GO:0016021//integral component of membrane	GO:0008422//beta-glucosidase activity
Chr01.g03255.m1	retrovirus-related pol polyprotein from transposon tnt 1-94	-	-	GO:0005488//binding
Chr01.g03258.m1	cyanogenic beta-glucosidase	GO:0005975//carbohydrate metabolic process	GO:0016021//integral component of membrane	GO:0004553//hydrolase activity, hydrolyzing O-glycosyl compounds
Chr01.g03263.m1	cyanogenic beta-glucosidase	GO:0005975//carbohydrate metabolic process	GO:0016021//integral component of membrane	GO:0004553//hydrolase activity, hydrolyzing O-glycosyl compounds
Chr01.g03272.m1	cyanogenic beta-glucosidase	GO:0005975//carbohydrate metabolic process	GO:0016021//integral component of membrane	GO:0004553//hydrolase activity, hydrolyzing O-glycosyl compounds
Chr01.g03273.m1	uncharacterized protein loc112421934	-	-	GO:0003676//nucleic acid binding
Chr01.g03278.m1	linoleate 13s-lipoxygenase 2- chloroplastic	GO:0031408//oxylipin biosynthetic process; GO:0055114//oxidation-reduction process	-	GO:0016702//oxidoreductase activity, acting on single donors with incorporation of molecular oxygen, incorporation of two atoms of oxygen; GO:0046872//metal ion binding
Chr01.g03279.m1	linoleate 13s-lipoxygenase 2- chloroplastic	GO:0031408//oxylipin biosynthetic process; GO:0055114//oxidation-reduction process	-	GO:0016702//oxidoreductase activity, acting on single donors with incorporation of molecular oxygen, incorporation of two atoms of oxygen; GO:0046872//metal ion binding
Chr01.g03280.m1	ft-interacting protein 1	-	GO:0005886//plasma membrane; GO:0009506//plasmodesma; GO:0016021//integral component of membrane	GO:0005509//calcium ion binding; GO:0005544//calcium-dependent phospholipid binding
Chr01.g03281.m1	amp-dependent synthetase amine l-2-aminoadipate reductase	GO:0055114//oxidation-reduction process	GO:0016021//integral component of membrane	GO:0016491//oxidoreductase activity; GO:0031177//phosphopantetheine binding
Chr01.g03282.m1	agamous-like mads-box protein agl62	GO:0006355//regulation of transcription, DNA-templated	GO:0005634//nucleus	GO:0003677//DNA binding; GO:0046983//protein dimerization activity
Chr01.g03285.m1	nadph-dependent pterin aldehyde reductase	GO:0055114//oxidation-reduction process	-	GO:0016491//oxidoreductase activity
Chr01.g03290.m1	low quality protein: histone	-	GO:0000786//nucleosome; GO:0005634//nucleus	GO:0003677//DNA binding; GO:0046982//protein heterodimerization activity
Chr01.g03306.m1	transcription factor bhlh122	-	-	GO:0046983//protein dimerization activity
Chr01.g03308.m1	peptidyl-prolyl cis-trans isomerase cyp65 isoform x2	GO:0000413//protein peptidyl-prolyl isomerization; GO:0006457//protein folding; GO:0016567//protein ubiquitination	-	GO:0003755//peptidyl-prolyl cis-trans isomerase activity; GO:0004842//ubiquitin-protein transferase activity
Chr01.g03309.m1	dna damage-repair toleration protein drt100	GO:0016310//phosphorylation	-	GO:0016301//kinase activity
Chr01.g03313.m1	uncharacterized protein loc112421892 isoform x3	GO:0006508//proteolysis	-	GO:0008234//cysteine-type peptidase activity
Chr01.g03322.m1	dna damage-repair toleration protein drt100-like	GO:0016310//phosphorylation	-	GO:0016301//kinase activity
Chr01.g03323.m1	uncharacterized protein loc11412462	GO:0046373//L-arabinose metabolic process	-	GO:0046556//alpha-L-arabinofuranosidase activity
Chr01.g03324.m1	uncharacterized protein loc11427655	GO:0046373//L-arabinose metabolic process	-	GO:0046556//alpha-L-arabinofuranosidase activity
Chr01.g03325.m1	uncharacterized protein loc11415960	GO:0046373//L-arabinose metabolic process	-	GO:0046556//alpha-L-arabinofuranosidase activity
Chr01.g03329.m1	uncharacterized protein loc11412462	GO:0046373//L-arabinose metabolic process	-	GO:0046556//alpha-L-arabinofuranosidase activity
Chr01.g03330.m1	serine threonine-protein kinase ucn	GO:0006468//protein phosphorylation; GO:0035556//intracellular signal transduction	GO:0005634//nucleus; GO:0005737//cytoplasm; GO:0005886//plasma membrane	GO:0004674//protein serine/threonine kinase activity; GO:0005524//ATP binding
Chr01.g03333.m1	ap2-like ethylene-responsive transcription factor plt2	GO:0006355//regulation of transcription, DNA-templated; GO:0007275//multicellular organism development	GO:0005634//nucleus	GO:0003677//DNA binding; GO:0003700//DNA-binding transcription factor activity
Chr01.g03334.m1	zinc finger a20 and an1 domain-containing stress-associated protein 8	-	GO:0016021//integral component of membrane	GO:0003677//DNA binding; GO:0008270//zinc ion binding
Chr01.g03337.m1	zinc transporter ztp29-like	GO:0071577//zinc ion transmembrane transport	GO:0016021//integral component of membrane	GO:0005385//zinc ion transmembrane transporter activity
Chr01.g03338.m1	copper transporter 6	GO:0035434//copper ion transmembrane transport	GO:0016021//integral component of membrane	GO:0005375//copper ion transmembrane transporter activity
Chr01.g03339.m1	g-type lectin s-receptor-like serine threonine-protein kinase lecrk3	-	-	GO:0016740//transferase activity
Chr01.g03340.m1	uncharacterized protein ddb_g0286901 isoform x1	GO:0000491//small nucleolar ribonucleoprotein complex assembly	-	-
Chr01.g03341.m1	e3 ubiquitin-protein ligase big brother	GO:0016567//protein ubiquitination; GO:0043161//proteasome-mediated ubiquitin-dependent protein catabolic process; GO:0046621//negative regulation of organ growth	-	GO:0008270//zinc ion binding; GO:0016874//ligase activity; GO:0061630//ubiquitin protein ligase activity
Chr01.g03349.m1	aldehyde dehydrogenase family 3 member f1	GO:0006081//cellular aldehyde metabolic process; GO:0055114//oxidation-reduction process	-	GO:0004028//3-chloroallyl aldehyde dehydrogenase activity; GO:0004029//aldehyde dehydrogenase (NAD+) activity; GO:0004030//aldehyde dehydrogenase [NAD(P)+] activity
Chr01.g03350.m1	gtpase der isoform x1	-	GO:0009507//chloroplast	GO:0005525//GTP binding
Chr01.g03351.m1	trna-specific 2-thiouridylase	GO:0002143//tRNA wobble position uridine thiolation	-	GO:0016783//sulfurtransferase activity
Chr01.g03353.m1	transcription factor myb46	-	-	GO:0003677//DNA binding
Chr01.g03355.m1	dicarboxylate transporter chloroplastic	GO:0006814//sodium ion transport; GO:0015742//alpha-ketoglutarate transport; GO:0019676//ammonia assimilation cycle; GO:0071423//malate transmembrane transport; GO:1902356//oxaloacetate(2-) transmembrane transport	GO:0005739//mitochondrion; GO:0009534//chloroplast thylakoid; GO:0009941//chloroplast envelope; GO:0016021//integral component of membrane	GO:0015131//oxaloacetate transmembrane transporter activity; GO:0015139//alpha-ketoglutarate transmembrane transporter activity; GO:0015140//malate transmembrane transporter activity
Chr01.g03356.m1	serine threonine-protein kinase bsk5	GO:0006468//protein phosphorylation	-	GO:0004672//protein kinase activity; GO:0005524//ATP binding
Chr01.g03359.m1	kda class i heat shock	GO:0006979//response to oxidative stress	-	-
Chr01.g03360.m1	udp-glucose iridoid glucosyltransferase-like	GO:0009813//flavonoid biosynthetic process; GO:0052696//flavonoid glucuronidation	GO:0043231//intracellular membrane-bounded organelle	GO:0080043//quercetin 3-O-glucosyltransferase activity; GO:0080044//quercetin 7-O-glucosyltransferase activity
Chr01.g03361.m1	hydroxyproline o-galactosyltransferase galt6	GO:0006486//protein glycosylation	GO:0005794//Golgi apparatus; GO:0016021//integral component of membrane	GO:0008378//galactosyltransferase activity; GO:0030246//carbohydrate binding
Chr01.g03363.m1	histone h2b-like	-	GO:0000786//nucleosome; GO:0005634//nucleus	GO:0003677//DNA binding; GO:0046982//protein heterodimerization activity
Chr01.g03364.m1	udp-glucose iridoid glucosyltransferase-like	GO:0009813//flavonoid biosynthetic process; GO:0052696//flavonoid glucuronidation	GO:0043231//intracellular membrane-bounded organelle	GO:0080043//quercetin 3-O-glucosyltransferase activity; GO:0080044//quercetin 7-O-glucosyltransferase activity
Chr01.g03365.m1	copper transporter 6	GO:0035434//copper ion transmembrane transport	GO:0016021//integral component of membrane	GO:0005375//copper ion transmembrane transporter activity
Chr01.g03367.m1	universal stress protein phos32	GO:0006950//response to stress	-	GO:0016787//hydrolase activity
Chr01.g03368.m1	uncharacterized protein loc25492549	-	GO:0016021//integral component of membrane	-
Chr01.g03370.m1	uncharacterized protein loc100305702	GO:0006414//translational elongation; GO:0032968//positive regulation of transcription elongation from RNA polymerase II promoter; GO:0006511//ubiquitin-dependent protein catabolic process	GO:0005829//cytosol; GO:0070449//elongin complex	GO:0003746//translation elongation factor activity; GO:0004842//ubiquitin-protein transferase activity
Chr01.g03371.m1	ras-related protein rab11c	GO:0007264//small GTPase mediated signal transduction	GO:0005622//intracellular	GO:0005525//GTP binding
Chr01.g03372.m1	metal tolerance protein b	GO:0010043//response to zinc ion; GO:0061088//regulation of sequestering of zinc ion; GO:0071577//zinc ion transmembrane transport	GO:0005773//vacuole; GO:0016021//integral component of membrane	GO:0005385//zinc ion transmembrane transporter activity
Chr01.g03374.m1	transcriptional regulator tac1-like	-	-	GO:0003676//nucleic acid binding; GO:0046872//metal ion binding
Chr01.g03375.m1	receptor-like protein	-	GO:0009508//plastid chromosome; GO:0009535//chloroplast thylakoid membrane; GO:0009941//chloroplast envelope; GO:0016021//integral component of membrane	-
Chr01.g03376.m1	serine arginine repetitive matrix protein 1	GO:0006397//mRNA processing	-	-
Chr01.g03377.m1	d-xylose-proton symporter-like chloroplastic	GO:0008643//carbohydrate transport; GO:0055085//transmembrane transport	GO:0009941//chloroplast envelope; GO:0016021//integral component of membrane	GO:0022857//transmembrane transporter activity
Chr01.g03378.m1	d-xylose-proton symporter-like chloroplastic	GO:1902600//proton transmembrane transport; GO:0046323//glucose import; GO:1904659//glucose transmembrane transport	GO:0005887//integral component of plasma membrane	GO:0005351//carbohydrate:proton symporter activity; GO:0005355//glucose transmembrane transporter activity
Chr01.g03381.m1	protein chloroplastic	GO:0006886//intracellular protein transport; GO:0071806//protein transmembrane transport	GO:0009707//chloroplast outer membrane; GO:0016021//integral component of membrane	GO:0005515//protein binding; GO:0015450//P-P-bond-hydrolysis-driven protein transmembrane transporter activity
Chr01.g03383.m1	sterile nodes	GO:0006355//regulation of transcription, DNA-templated; GO:0007623//circadian rhythm; GO:0009909//regulation of flower development	GO:0005634//nucleus	GO:0003677//DNA binding; GO:0003700//DNA-binding transcription factor activity
Chr01.g03384.m1	pumilio homolog 2-like	-	-	GO:0003723//RNA binding
Chr01.g03386.m1	e3 ubiquitin-protein ligase rduf2	GO:0000209//protein polyubiquitination; GO:0006511//ubiquitin-dependent protein catabolic process; GO:0043161//proteasome-mediated ubiquitin-dependent protein catabolic process	-	GO:0008270//zinc ion binding; GO:0061630//ubiquitin protein ligase activity
Chr01.g03387.m1	e3 ubiquitin-protein ligase sdir1-like isoform x2	GO:0000209//protein polyubiquitination; GO:0006511//ubiquitin-dependent protein catabolic process; GO:0043161//proteasome-mediated ubiquitin-dependent protein catabolic process	GO:0016021//integral component of membrane	GO:0008270//zinc ion binding; GO:0061630//ubiquitin protein ligase activity
Chr01.g03390.m1	laccase-2-like isoform x1	GO:0009809//lignin biosynthetic process; GO:0046274//lignin catabolic process; GO:0055114//oxidation-reduction process	GO:0048046//apoplast	GO:0005507//copper ion binding; GO:0016722//oxidoreductase activity, oxidizing metal ions; GO:0052716//hydroquinone:oxygen oxidoreductase activity
Chr01.g03392.m1	atp-dependent zinc metalloprotease ftsh mitochondrial isoform x4	GO:0006508//proteolysis	GO:0016021//integral component of membrane	GO:0004222//metalloendopeptidase activity; GO:0005524//ATP binding; GO:0008270//zinc ion binding
Chr01.g03393.m1	atp-dependent zinc metalloprotease ftsh mitochondrial	GO:0007005//mitochondrion organization; GO:0008150//biological_process	GO:0016020//membrane	GO:0070011//peptidase activity, acting on L-amino acid peptides
Chr01.g03396.m1	atp-dependent zinc metalloprotease ftsh mitochondrial	GO:0006508//proteolysis	GO:0016021//integral component of membrane	GO:0004222//metalloendopeptidase activity; GO:0005524//ATP binding; GO:0008270//zinc ion binding
Chr01.g03397.m1	uncharacterized protein	GO:0008152//metabolic process	-	GO:0016787//hydrolase activity
Chr01.g03398.m1	ubiquitin fusion degradation protein ufd1	GO:0006511//ubiquitin-dependent protein catabolic process	-	-
Chr01.g03399.m1	scarecrow-like protein 14	GO:0006355//regulation of transcription, DNA-templated	GO:0005634//nucleus	GO:0003700//DNA-binding transcription factor activity; GO:0043565//sequence-specific DNA binding
Chr01.g03401.m1	scarecrow-like protein 14	GO:0006355//regulation of transcription, DNA-templated	-	-
[truncated: 62,448 more rows]
[truncated: 11 more columns]

## Sheet: NR KEGG
NR
#Query_ID	Subject_ID	Query_len	Subject_len	Evalue	%Ident	%Pos	Align_len	Mismatch	Gap_opening	Query_start	Query_end	Subject_start	Subject_end	Score	Tax_ID	Sci_Name	Subject_Title
Chr01.g07916.m1	XP_003604357.2	1638	1638	0	91.5	94.1	1641	133	5	1	1638	1	1638	2436	3880	XP_003604357.2	XP_003604357.2 protein TSS [Medicago truncatula]
Chr01.g05919.m1	AES63432.2	550	555	3.01e-242	61.8	78.3	563	190	4	3	549	1	554	686	3880	AES63432.2	AES63432.2 replication factor-A carboxy-terminal domain protein [Medicago truncatula]
Chr01.g02405.m1	GAU47533.1	708	502	1.03e-192	71.2	78.1	524	108	17	206	708	1	502	564	3900	GAU47533.1	GAU47533.1 hypothetical protein TSUD_94380 [Trifolium subterraneum]
Chr01.g02029.m1	XP_013457004.1	301	303	4.42e-177	90.8	93.4	305	22	3	1	301	1	303	500	3880	XP_013457004.1	XP_013457004.1 30S ribosomal protein S5, chloroplastic [Medicago truncatula]
Chr01.g00091.m1	XP_003631070.2	363	363	5.17e-241	92.8	96.7	363	26	0	1	363	1	363	667	3880	XP_003631070.2	XP_003631070.2 peroxisome biogenesis protein 3-2 [Medicago truncatula]
Chr01.g04259.m1	KEH29775.1	265	961	5.12e-35	60.2	76.4	123	48	1	111	233	817	938	144	3880	KEH29775.1	KEH29775.1 receptor kinase TMK1-like protein [Medicago truncatula]
Chr01.g02972.m1	RDX65744.1	142	424	7.77e-16	56.5	68.2	85	22	2	43	120	4	80	83.6		RDX65744.1	RDX65744.1 COP9 signalosome complex subunit 2 [Mucuna pruriens]
Chr01.g01463.m1	RHN42366.1	324	334	5.86e-177	76.7	84.7	326	71	2	1	321	7	332	502		RHN42366.1	RHN42366.1 putative aminoacyltransferase, E1 ubiquitin-activating enzyme [Medicago truncatula]
Chr01.g05741.m1	RHN77304.1	1718	1707	0	49.8	61.3	1757	553	27	14	1526	9	1680	1371		RHN77304.1	RHN77304.1 putative RNA-directed DNA polymerase [Medicago truncatula]
Chr01.g08173.m1	PNX72424.1	136	269	1.52e-18	65	77.5	80	26	1	1	80	156	233	89		PNX72424.1	PNX72424.1 exocyst complex exo70-like protein, partial [Trifolium pratense]
Chr01.g01813.m1	APD76301.1	524	525	0	93.9	97.5	525	31	1	1	524	1	525	990	3879	APD76301.1	APD76301.1 squalene epoxidase 1 [Medicago sativa]
Chr01.g01521.m1	RHN42286.1	754	754	2e-148	87.9	91.1	257	31	0	1	257	1	257	461		RHN42286.1	RHN42286.1 putative tetratricopeptide-like helical domain-containing protein [Medicago truncatula]
Chr01.g03758.m1	KEH27924.1	958	491	1.26e-69	38.6	60.1	381	223	6	1	376	1	375	250	3880	KEH27924.1	KEH27924.1 hypothetical protein MTR_5g049460 [Medicago truncatula]
Chr01.g02135.m1	PNY16898.1	355	366	6.49e-206	85	89.1	366	44	4	1	355	1	366	578		PNY16898.1	PNY16898.1 RNA recognition motif-containing protein [Trifolium pratense]
Chr01.g07627.m1	XP_024634222.1	428	399	3.95e-163	67.7	81.4	334	104	2	8	338	51	383	474		XP_024634222.1	XP_024634222.1 putative F-box protein At3g16210 [Medicago truncatula]
Chr01.g04433.m1	PNX98577.1	808	1013	3.3e-199	46.5	58.3	797	275	16	139	808	180	952	603		PNX98577.1	PNX98577.1 hypothetical protein L195_g021827 [Trifolium pratense]
Chr01.g01186.m1	XP_003629793.3	985	1421	0	94.9	97.1	991	45	2	1	985	431	1421	1849		XP_003629793.3	XP_003629793.3 cellulose synthase A catalytic subunit 8 [UDP-forming] [Medicago truncatula]
Chr01.g00181.m1	XP_003630909.1	193	191	1.01e-123	91.2	92.8	194	13	3	1	193	1	191	356	3880	XP_003630909.1	XP_003630909.1 protein PLANT CADMIUM RESISTANCE 2 [Medicago truncatula]
Chr01.g00763.m1	AET04740.2	1087	1939	0	97.6	99.1	1087	26	0	1	1087	853	1939	2062	3880	AET04740.2	AET04740.2 glucan synthase-like protein [Medicago truncatula]
Chr01.g02642.m1	RHN61771.1	471	471	0	94.3	97.5	471	27	0	1	471	1	471	900		RHN61771.1	RHN61771.1 putative transferase [Medicago truncatula]
Chr01.g00266.m1	XP_003631128.1	255	255	1.07e-156	93.4	97.3	256	15	2	1	255	1	255	445	3880	XP_003631128.1	XP_003631128.1 ABC transporter I family member 17 [Medicago truncatula]
Chr01.g00099.m1	XP_003631059.1	470	480	4.33e-278	85.3	92.5	469	67	1	2	470	7	473	770	3880	XP_003631059.1	XP_003631059.1 protein DETOXIFICATION 16 [Medicago truncatula]
Chr01.g08146.m1	XP_013454585.1	951	951	0	99.4	99.9	951	6	0	1	951	1	951	1802	3880	XP_013454585.1	XP_013454585.1 coatomer subunit beta-1 [Medicago truncatula]
Chr01.g05879.m1	XP_024639790.1	1242	1079	0	73.2	80.7	922	159	4	7	840	146	1067	1355		XP_024639790.1	XP_024639790.1 uncharacterized protein LOC112421907 [Medicago truncatula]
Chr01.g04860.m1	XP_027188409.1	375	342	2.86e-123	59.1	73.4	335	121	5	2	332	7	329	369		XP_027188409.1	XP_027188409.1 uncharacterized protein LOC113785760, partial [Cicer arietinum]
Chr01.g04036.m1	XP_003606112.1	487	489	4.37e-266	84.3	88.7	477	61	5	1	473	1	467	741	3880	XP_003606112.1	XP_003606112.1 transcription factor TGA9 [Medicago truncatula]
Chr01.g01074.m1	BAU98053.1	358	358	4.09e-240	93.6	97.5	358	23	0	1	358	1	358	664	3879	BAU98053.1	BAU98053.1 hexenal isomerase [Medicago sativa]
Chr01.g01428.m1	RHN42410.1	295	332	4.53e-166	75.1	80.2	333	44	4	1	295	1	332	473		RHN42410.1	RHN42410.1 putative strictosidine synthase transcription factor WD40-like family [Medicago truncatula]
Chr01.g00163.m1	XP_003630941.1	540	538	3.47e-227	94.1	95	540	30	1	1	540	1	538	647	3880	XP_003630941.1	XP_003630941.1 ankyrin repeat-containing protein At2g01680 [Medicago truncatula]
Chr01.g07087.m1	XP_024638232.1	436	470	2.81e-304	85.7	89.5	468	35	2	1	436	3	470	835		XP_024638232.1	XP_024638232.1 serine carboxypeptidase-like 11 isoform X1 [Medicago truncatula]
Chr01.g05436.m1	XP_013455482.1	371	524	2.62e-52	77.8	81.7	405	55	1	1	370	119	523	191	3880	XP_013455482.1	XP_013455482.1 pentatricopeptide repeat-containing protein At2g06000 [Medicago truncatula]
Chr01.g03801.m1	KEH29956.1	249	238	1.28e-91	70.4	80.8	203	57	1	1	200	1	203	279	3880	KEH29956.1	KEH29956.1 AT hook motif DNA-binding family protein [Medicago truncatula]
Chr01.g05460.m1	XP_013442808.1	218	218	6.27e-117	86.2	88.5	218	30	0	1	218	1	218	341	3880	XP_013442808.1	XP_013442808.1 cytochrome b5 domain-containing protein RLF [Medicago truncatula]
Chr01.g01709.m1	XP_013457204.1	416	426	7.3e-238	95.2	97.1	378	15	2	42	416	49	426	664	3880	XP_013457204.1	XP_013457204.1 ras guanine nucleotide exchange factor G [Medicago truncatula]
Chr01.g04087.m1	XP_024626622.1	1718	1622	0	58.7	70.4	1254	309	8	1	1063	1	1236	1379		XP_024626622.1	XP_024626622.1 uncharacterized protein LOC112416600 [Medicago truncatula]
Chr01.g03435.m1	KEH30134.1	253	257	1.1e-142	83.3	90.3	258	37	4	1	253	1	257	409	3880	KEH30134.1	KEH30134.1 wuschel-related homeobox protein [Medicago truncatula]
Chr01.g00320.m1	XP_003630707.2	498	498	0	96.6	97.6	498	17	0	1	498	1	498	927	3880	XP_003630707.2	XP_003630707.2 hexokinase-1 [Medicago truncatula]
Chr01.g06924.m1	XP_027188042.1	173	198	6.7e-48	62.8	79.1	148	51	2	10	157	45	188	164		XP_027188042.1	XP_027188042.1 uncharacterized protein LOC113785661 [Cicer arietinum]
Chr01.g06962.m1	XP_024630687.1	659	1493	1.42e-290	87	93.7	461	60	0	173	633	1019	1479	847		XP_024630687.1	XP_024630687.1 uncharacterized protein LOC112418534 [Medicago truncatula]
Chr01.g05195.m1	PNX93476.1	1414	1454	0	85.7	89.9	1452	162	6	6	1414	6	1454	2502		PNX93476.1	PNX93476.1 retrovirus-related Pol polyprotein from transposon TNT 1-94 [Trifolium pratense]
Chr01.g05060.m1	XP_003605716.1	470	470	0	95.7	97	470	20	0	1	470	1	470	899	3880	XP_003605716.1	XP_003605716.1 probable protein phosphatase 2C 52 isoform X2 [Medicago truncatula]
Chr01.g03643.m1	PNX73545.1	292	291	1.46e-156	84.9	88.7	292	43	1	1	292	1	291	447		PNX73545.1	PNX73545.1 fasciclin-like arabinogalactan protein [Trifolium pratense]
Chr01.g06707.m1	MCH88383.1	241	221	6.4e-39	45	56.3	229	85	4	2	224	5	198	144		MCH88383.1	MCH88383.1 B3 domain-containing protein [Trifolium medium]
Chr01.g00888.m1	RHN42975.1	128	157	1.78e-65	88.1	90.8	109	12	1	21	128	49	157	205		RHN42975.1	RHN42975.1 putative transcription factor C2H2 family [Medicago truncatula]
Chr01.g03954.m1	RHN60555.1	308	326	1.93e-169	86.8	93.8	273	36	0	36	308	54	326	482		RHN60555.1	RHN60555.1 hypothetical protein MtrunA17_Chr4g0027081 [Medicago truncatula]
Chr01.g03195.m1	XP_003606847.2	105	81	1.34e-52	97.5	98.8	80	2	0	1	80	1	80	169	3880	XP_003606847.2	XP_003606847.2 diphthamide biosynthesis protein 3 [Medicago truncatula]
Chr01.g05719.m1	XP_024636235.1	228	243	4.28e-107	76.3	82.9	240	45	1	1	228	1	240	318		XP_024636235.1	XP_024636235.1 zinc finger protein ZAT4-like [Medicago truncatula]
Chr01.g07960.m1	XP_013458671.1	238	706	1.49e-81	51.6	55.5	339	39	5	1	217	285	620	267	3880	XP_013458671.1	XP_013458671.1 DEAD-box ATP-dependent RNA helicase 21 [Medicago truncatula]
Chr01.g00826.m1	GAU48100.1	977	1350	2.18e-275	48.3	61.5	931	297	13	56	965	33	800	816	3900	GAU48100.1	GAU48100.1 hypothetical protein TSUD_133200 [Trifolium subterraneum]
Chr01.g01801.m1	XP_003608344.2	405	450	8.8e-249	80.3	85.2	452	37	5	1	403	1	449	692	3880	XP_003608344.2	XP_003608344.2 uncharacterized protein LOC11413349 [Medicago truncatula]
Chr01.g06944.m1	XP_003605031.1	340	373	1.03e-167	65.6	72	375	76	3	10	339	3	369	481	3880	XP_003605031.1	XP_003605031.1 F-box/kelch-repeat protein At3g06240 [Medicago truncatula]
Chr01.g01714.m1	XP_013457198.1	586	587	0	86.9	91	587	76	1	1	586	1	587	977	3880	XP_013457198.1	XP_013457198.1 protein LNK1 [Medicago truncatula]
Chr01.g05585.m1	KOM35206.1	1873	1527	0	69.9	80.6	1407	390	9	2	1390	133	1523	1904	3914	KOM35206.1	KOM35206.1 hypothetical protein LR48_Vigan02g135600 [Vigna angularis]
Chr01.g05997.m1	PNY14043.1	994	1497	0	67.4	71.9	1188	134	10	1	994	1	1129	1467		PNY14043.1	PNY14043.1 cellular nucleic acid-binding protein [Trifolium pratense]
Chr01.g03973.m1	XP_024641188.1	609	534	2.11e-93	36.9	54.8	469	270	8	102	550	2	464	307		XP_024641188.1	XP_024641188.1 protein MAINTENANCE OF MERISTEMS-like isoform X3 [Medicago truncatula]
Chr01.g03967.m1	RHN60550.1	430	430	0	97.9	99.5	430	9	0	1	430	1	430	884		RHN60550.1	RHN60550.1 putative histone deacetylase [Medicago truncatula]
Chr01.g04867.m1	XP_024634800.1	1046	1075	0	60.5	74.3	825	304	6	2	816	85	897	1024		XP_024634800.1	XP_024634800.1 uncharacterized protein LOC112420264 [Medicago truncatula]
Chr01.g02718.m1	XP_003607364.1	391	388	1.6e-223	91.8	92.8	391	29	3	1	391	1	388	625	3880	XP_003607364.1	XP_003607364.1 protein RETICULATA-RELATED 4, chloroplastic [Medicago truncatula]
Chr01.g02425.m1	XP_024638733.1	320	317	1.59e-192	86.8	91.5	318	38	3	4	320	3	317	541	3880	XP_024638733.1	XP_024638733.1 ethylene-responsive transcription factor ERF086 [Medicago truncatula]
Chr01.g01692.m1	XP_013457221.1	380	381	6.7e-255	93.4	97.4	379	25	0	2	380	3	381	704	3880	XP_013457221.1	XP_013457221.1 uncharacterized protein LOC25493297 [Medicago truncatula]
Chr01.g06749.m1	AES87279.1	207	463	4.29e-49	46.9	63.8	224	73	7	1	188	1	214	176	3880	AES87279.1	AES87279.1 agenet domain protein [Medicago truncatula]
Chr01.g03931.m1	GAU34086.1	1418	1362	0	46	65	1365	717	7	56	1417	14	1361	1276	3900	GAU34086.1	GAU34086.1 hypothetical protein TSUD_255820 [Trifolium subterraneum]
Chr01.g04409.m1	PNY01683.1	467	1078	2.04e-265	77.9	86.2	494	79	1	4	467	69	562	761		PNY01683.1	PNY01683.1 retrotransposon-related protein [Trifolium pratense]
Chr01.g04432.m1	RHN55789.1	1244	1443	0	60.4	69.1	1474	302	9	3	1244	20	1443	1582		RHN55789.1	RHN55789.1 putative nucleotidyltransferase, Ribonuclease H [Medicago truncatula]
Chr01.g07594.m1	XP_003604587.1	447	447	0	99.8	100	447	1	0	1	447	1	447	896	3880	XP_003604587.1	XP_003604587.1 elongation factor 1-alpha [Medicago truncatula]
Chr01.g07568.m1	PPD96412.1	533	1355	6.25e-256	56.4	65.3	704	120	4	11	532	657	1355	748		PPD96412.1	PPD96412.1 hypothetical protein GOBAR_DD06575 [Gossypium barbadense]
Chr01.g05522.m1	GAU40321.1	189	506	1.52e-68	82.2	90.7	129	23	0	1	129	375	503	226	3900	GAU40321.1	GAU40321.1 hypothetical protein TSUD_64870 [Trifolium subterraneum]
Chr01.g01954.m1	ABD32892.1	469	664	3.18e-49	32.7	44.8	505	220	13	78	466	159	659	189	3880	ABD32892.1	ABD32892.1 IMP dehydrogenase/GMP reductase, related [Medicago truncatula]
Chr01.g00058.m1	XP_003631119.2	381	407	3.99e-212	82.9	88.6	386	51	6	1	381	32	407	597	3880	XP_003631119.2	XP_003631119.2 uncharacterized protein LOC11407596 isoform X1 [Medicago truncatula]
Chr01.g04960.m1	XP_013442345.1	186	198	2.08e-109	80	85.5	200	22	2	1	186	1	196	320	3880	XP_013442345.1	XP_013442345.1 alpha-amylase/subtilisin inhibitor [Medicago truncatula]
Chr01.g06671.m1	RHN45312.1	1193	1291	0	82.6	86.4	1291	96	3	31	1193	1	1291	2113		RHN45312.1	RHN45312.1 putative RNA-directed DNA polymerase [Medicago truncatula]
Chr01.g04853.m1	KEH29708.1	283	459	6.29e-73	59.4	66.7	261	73	2	39	283	216	459	240	3880	KEH29708.1	KEH29708.1 hypothetical protein MTR_4g049900 [Medicago truncatula]
Chr01.g04040.m1	AES88313.2	127	129	5.72e-83	96.9	99.2	127	4	0	1	127	3	129	248	3880	AES88313.2	AES88313.2 transmembrane protein, putative [Medicago truncatula]
Chr01.g05296.m1	RHN79710.1	395	423	5.17e-241	79	87.1	395	83	0	1	395	21	415	671		RHN79710.1	RHN79710.1 putative stress up-regulated Nod 19 [Medicago truncatula]
Chr01.g04585.m1	XP_003605950.2	456	341	2.77e-11	80	84.4	45	9	0	2	46	11	55	76.3	3880	XP_003605950.2	XP_003605950.2 glycine-rich cell wall structural protein 1 [Medicago truncatula]
Chr01.g03252.m1	PPD96412.1	1154	1355	0	61.1	72.2	1260	290	12	2	1153	188	1355	1458		PPD96412.1	PPD96412.1 hypothetical protein GOBAR_DD06575 [Gossypium barbadense]
Chr01.g07282.m1	XP_024632876.1	396	1182	6.98e-128	44.4	58.9	453	195	1	1	396	730	1182	406		XP_024632876.1	XP_024632876.1 uncharacterized protein LOC112419429 [Medicago truncatula]
Chr01.g06163.m1	XP_003600222.1	142	548	1.4e-24	48.1	58.1	129	38	2	1	100	103	231	108	3880	XP_003600222.1	XP_003600222.1 replication protein A 70 kDa DNA-binding subunit C [Medicago truncatula]
Chr01.g07365.m1	PNX95407.1	224	233	5.96e-92	66.2	76.3	228	57	4	1	220	10	225	279		PNX95407.1	PNX95407.1 hypothetical protein L195_g018598 [Trifolium pratense]
Chr01.g00112.m1	XP_013447378.1	559	588	4.25e-238	66.6	72.5	628	100	20	1	559	2	588	677	3880	XP_013447378.1	XP_013447378.1 uncharacterized protein LOC25502284 isoform X1 [Medicago truncatula]
Chr01.g00906.m1	PNY09093.1	326	305	2.79e-187	89.6	94	299	31	0	1	299	1	299	527		PNY09093.1	PNY09093.1 2,3-bisphosphoglycerate-dependent phosphoglycerate mutase-like protein [Trifolium pratense]
Chr01.g05789.m1	PNX89250.1	588	447	5.71e-181	61.7	67.8	447	66	1	1	342	1	447	528		PNX89250.1	PNX89250.1 retrotransposon Ty-3/Gypsy protein, partial [Trifolium pratense]
Chr01.g04714.m1	XP_024634700.1	446	416	8.37e-134	51.6	64.5	380	125	1	67	446	76	396	401		XP_024634700.1	XP_024634700.1 uncharacterized protein LOC112420210 [Medicago truncatula]
Chr01.g04174.m1	XP_013455808.1	207	207	7.84e-133	95.2	97.6	207	10	0	1	207	1	207	380	3880	XP_013455808.1	XP_013455808.1 putative germin-like protein 9-2 [Medicago truncatula]
Chr01.g03444.m1	GAU10215.1	265	496	1.02e-49	58.6	71.6	232	85	4	45	265	72	303	180	3900	GAU10215.1	GAU10215.1 hypothetical protein TSUD_420210, partial [Trifolium subterraneum]
Chr01.g02032.m1	XP_013457002.1	247	248	8.35e-164	97.6	98.8	247	5	1	1	247	1	246	462	3880	XP_013457002.1	XP_013457002.1 40S ribosomal protein S6-1 [Medicago truncatula]
Chr01.g05780.m1	MCH79438.1	281	875	2.49e-139	69.4	75.9	320	58	2	1	280	555	874	423		MCH79438.1	MCH79438.1 gag-pol polyprotein [Trifolium medium]
Chr01.g04956.m1	XP_024632644.1	436	475	9.5e-223	68.2	81.8	428	132	2	1	425	41	467	629		XP_024632644.1	XP_024632644.1 uncharacterized protein LOC112419313 [Medicago truncatula]
Chr01.g01550.m1	XP_013457384.1	367	372	3.47e-217	84.1	89.5	372	51	3	3	367	2	372	607	3880	XP_013457384.1	XP_013457384.1 lysM domain-containing GPI-anchored protein 2 [Medicago truncatula]
Chr01.g01351.m1	PNY00248.1	173	182	2.77e-116	98.3	99.4	173	3	0	1	173	1	173	336		PNY00248.1	PNY00248.1 60S ribosomal protein l17-2-like [Trifolium pratense]
Chr01.g08112.m1	GAU41264.1	417	435	1.84e-231	76.5	87.5	417	98	0	1	417	19	435	648	3900	GAU41264.1	GAU41264.1 hypothetical protein TSUD_349040 [Trifolium subterraneum]
Chr01.g07630.m1	PNY14110.1	1064	996	0	60.2	69.7	999	318	12	7	949	22	996	1060		PNY14110.1	PNY14110.1 hypothetical protein L195_g010783 [Trifolium pratense]
Chr01.g06455.m1	PNY17105.1	175	205	2.1e-26	82.3	91.9	62	11	0	39	100	7	68	109		PNY17105.1	PNY17105.1 vesicle-associated protein 1-2-like [Trifolium pratense]
Chr01.g01061.m1	XP_004504192.1	129	159	1.95e-44	62.9	76.5	132	38	4	1	129	34	157	152	3827	XP_004504192.1	XP_004504192.1 GATA transcription factor 26-like [Cicer arietinum]
Chr01.g06103.m1	XP_003605398.2	928	928	0	92.8	95.6	928	67	0	1	928	1	928	1628	3880	XP_003605398.2	XP_003605398.2 SCY1-like protein 2 [Medicago truncatula]
Chr01.g06293.m1	XP_024626645.1	664	1420	2.47e-188	47.1	57.2	701	174	5	2	506	173	872	581		XP_024626645.1	XP_024626645.1 uncharacterized protein LOC112416619 [Medicago truncatula]
Chr01.g03393.m1	XP_003606687.1	290	807	1.25e-70	55.4	64.8	307	92	8	1	287	1	282	243	3880	XP_003606687.1	XP_003606687.1 ATP-dependent zinc metalloprotease FTSH 10, mitochondrial [Medicago truncatula]
Chr01.g03123.m1	XP_024632816.1	156	341	3.37e-64	59	67.8	183	45	2	1	155	152	332	209		XP_024632816.1	XP_024632816.1 uncharacterized protein LOC112419403 [Medicago truncatula]
Chr01.g06208.m1	PNY02735.1	385	402	8.78e-164	61.1	71.1	401	75	2	1	320	1	401	474		PNY02735.1	PNY02735.1 retrotransposon-related protein [Trifolium pratense]
Chr01.g01470.m1	GAU34665.1	810	795	0	84.6	89.1	817	97	10	1	810	1	795	1296	3900	GAU34665.1	GAU34665.1 hypothetical protein TSUD_67150 [Trifolium subterraneum]
Chr01.g08106.m1	PNX86350.1	242	240	4.47e-119	76.6	84.8	244	51	5	1	242	1	240	348		PNX86350.1	PNX86350.1 zinc finger protein [Trifolium pratense]
Chr01.g02238.m1	XP_003607940.2	410	410	1.12e-277	96.3	97.6	410	15	0	1	410	1	410	764	3880	XP_003607940.2	XP_003607940.2 U-box domain-containing protein 26 [Medicago truncatula]
Chr01.g00234.m1	XP_003630830.1	260	258	6.61e-169	92.7	95.8	260	17	1	1	260	1	258	476	3880	XP_003630830.1	XP_003630830.1 peptidyl-tRNA hydrolase, chloroplastic [Medicago truncatula]
Chr01.g05161.m1	RHN60072.1	355	346	8.35e-79	60.4	71.4	255	76	5	66	307	103	345	254		RHN60072.1	RHN60072.1 hypothetical protein MtrunA17_Chr4g0021241 [Medicago truncatula]
Chr01.g00258.m1	PNX74613.1	119	90	9.7e-40	86.8	89	91	6	5	1	86	1	90	137		PNX74613.1	PNX74613.1 hypothetical protein L195_g030538 [Trifolium pratense]
Chr01.g06742.m1	XP_024636180.1	674	673	0	89.9	93.6	675	65	2	1	674	1	673	1158		XP_024636180.1	XP_024636180.1 pentatricopeptide repeat-containing protein At2g22410, mitochondrial [Medicago truncatula]
Chr01.g05328.m1	XP_013460119.1	418	423	3.68e-240	82.3	89.8	423	70	2	1	418	1	423	670	3880	XP_013460119.1	XP_013460119.1 equilibrative nucleotide transporter 1 [Medicago truncatula]
Chr01.g01478.m1	XP_013446619.2	265	147	2.25e-47	57	66.4	149	37	2	142	265	1	147	164		XP_013446619.2	XP_013446619.2 LON peptidase N-terminal domain and RING finger protein 3 [Medicago truncatula]
Chr01.g07653.m1	XP_024638318.1	626	1092	9.53e-247	53.9	61.4	816	149	10	2	596	225	1034	720		XP_024638318.1	XP_024638318.1 disease resistance-like protein DSC1 isoform X2 [Medicago truncatula]
Chr01.g08210.m1	XP_024637430.1	450	864	8.31e-268	90.1	94.2	414	41	0	1	414	1	414	758		XP_024637430.1	XP_024637430.1 beta-amyrin 11-oxidase isoform X1 [Medicago truncatula]
Chr01.g04992.m1	GAU17623.1	743	1115	1.1e-193	91.4	93	327	28	0	1	327	789	1115	589	3900	GAU17623.1	GAU17623.1 hypothetical protein TSUD_254980 [Trifolium subterraneum]
Chr01.g07790.m1	GAU28398.1	329	769	2.05e-67	39.1	55.6	340	187	5	1	321	323	661	235	3900	GAU28398.1	GAU28398.1 hypothetical protein TSUD_257260 [Trifolium subterraneum]
Chr01.g06520.m1	XP_003605349.1	117	117	2.62e-58	82.1	86.3	117	21	0	1	117	1	117	185	3880	XP_003605349.1	XP_003605349.1 non-specific lipid-transfer protein 4 [Medicago truncatula]
Chr01.g01725.m1	XP_024638052.1	278	278	1.21e-194	98.2	98.2	278	5	0	1	278	1	278	543	3880	XP_024638052.1	XP_024638052.1 probable protein phosphatase 2C 9 [Medicago truncatula]
Chr01.g05974.m1	XP_028221673.1	386	391	1.05e-209	74.3	84.2	404	69	4	1	384	1	389	590		XP_028221673.1	XP_028221673.1 meiotic recombination protein SPO11-1 isoform X1 [Glycine soja]
Chr01.g03438.m1	PNY11827.1	649	649	0	99.2	99.5	649	5	0	1	649	1	649	1233		PNY11827.1	PNY11827.1 heat shock cognate 70 kDa protein 2-like [Trifolium pratense]
Chr01.g00298.m1	PNX92972.1	271	250	1.22e-107	74.9	80.4	255	45	6	1	244	1	247	321		PNX92972.1	PNX92972.1 dehydration-responsive element-binding protein 3-like [Trifolium pratense]
Chr01.g06604.m1	KEH29169.1	227	232	4.14e-123	82.1	89.5	229	38	2	1	227	1	228	358	3880	KEH29169.1	KEH29169.1 transmembrane protein, putative [Medicago truncatula]
Chr01.g06010.m1	XP_024631970.1	828	1638	0	76.4	88.2	832	192	1	1	828	778	1609	1289		XP_024631970.1	XP_024631970.1 uncharacterized protein LOC112419151 [Medicago truncatula]
Chr01.g02538.m1	GAU40525.1	317	168	1.16e-85	79.3	89.6	164	34	0	3	166	5	168	264	3900	GAU40525.1	GAU40525.1 hypothetical protein TSUD_92970 [Trifolium subterraneum]
Chr01.g04345.m1	MCH85026.1	120	611	2.54e-50	91.1	93.1	101	9	0	1	101	115	215	178		MCH85026.1	MCH85026.1 elongation factor Tu GTP-binding domain-containing protein 1-like [Trifolium medium]
Chr01.g01133.m1	AET04372.2	454	474	4.57e-272	89.6	94	451	41	3	1	451	1	445	754	3880	AET04372.2	AET04372.2 sulfite exporter TauE/SafE family protein [Medicago truncatula]
Chr01.g00674.m1	GAU25445.1	678	647	0	82.6	89.2	639	98	5	1	631	1	634	1072	3900	GAU25445.1	GAU25445.1 hypothetical protein TSUD_70990 [Trifolium subterraneum]
Chr01.g06764.m1	XP_003605125.2	224	232	1.47e-145	92.7	93.6	233	7	2	1	224	1	232	414	3880	XP_003605125.2	XP_003605125.2 uncharacterized protein LOC11434079 isoform X1 [Medicago truncatula]
Chr01.g06120.m1	XP_024639790.1	558	1079	4.51e-235	85.3	92.4	380	55	1	1	380	6	384	687		XP_024639790.1	XP_024639790.1 uncharacterized protein LOC112421907 [Medicago truncatula]
Chr01.g07898.m1	MCH81101.1	638	648	5.35e-158	43.4	58.7	654	307	6	3	635	35	646	478		MCH81101.1	MCH81101.1 hypothetical protein [Trifolium medium]
Chr01.g03067.m1	XP_024638597.1	281	296	1.7e-151	85.8	91.8	268	36	2	16	281	29	296	434	3880	XP_024638597.1	XP_024638597.1 uncharacterized protein LOC11413939 [Medicago truncatula]
Chr01.g02068.m1	XP_013456954.1	498	539	0	83.6	89.9	524	59	3	2	498	16	539	871	3880	XP_013456954.1	XP_013456954.1 berberine bridge enzyme-like 17 [Medicago truncatula]
Chr01.g06101.m1	AFK48770.1	349	373	8.82e-234	92.6	96.6	349	25	1	1	349	26	373	649	3880	AFK48770.1	AFK48770.1 unknown [Medicago truncatula]
Chr01.g04306.m1	XP_013443812.2	184	184	2.21e-114	89.7	95.1	184	19	0	1	184	1	184	332	3880	XP_013443812.2	XP_013443812.2 uncharacterized protein LOC25500042 [Medicago truncatula]
Chr01.g03373.m1	PNX92865.1	312	319	1.93e-196	88.3	92.4	317	31	2	2	312	3	319	550		PNX92865.1	PNX92865.1 tropinone reductase [Trifolium pratense]
Chr01.g03844.m1	XP_013455913.1	836	818	0	84.5	87.8	837	110	3	1	836	1	818	1284	3880	XP_013455913.1	XP_013455913.1 uncharacterized protein LOC25492361 [Medicago truncatula]
Chr01.g07241.m1	XP_024630834.1	197	206	1.8e-37	58.1	70.9	117	42	1	2	111	60	176	138		XP_024630834.1	XP_024630834.1 uncharacterized protein LOC112418630 [Medicago truncatula]
Chr01.g05922.m1	XP_013452255.1	111	110	2.51e-53	81.7	89	109	20	0	1	109	1	109	172	3880	XP_013452255.1	XP_013452255.1 heavy metal-associated isoprenylated plant protein 39 [Medicago truncatula]
Chr01.g00288.m1	XP_003630752.2	424	424	2.01e-294	94.6	96.7	424	23	0	1	424	1	424	807	3880	XP_003630752.2	XP_003630752.2 casein kinase 1-like protein 3 [Medicago truncatula]
Chr01.g02192.m1	XP_003608013.1	399	317	6.58e-210	90.6	94	318	29	1	1	318	1	317	588	3880	XP_003608013.1	XP_003608013.1 probable carboxylesterase 2 [Medicago truncatula]
Chr01.g03885.m1	ACJ86286.1	120	168	1.74e-24	44.7	54.1	159	44	4	1	116	1	158	101	3880	ACJ86286.1	ACJ86286.1 unknown [Medicago truncatula]
Chr01.g01326.m1	XP_003630496.2	456	456	0	97.4	98.9	456	12	0	1	456	1	456	895	3880	XP_003630496.2	XP_003630496.2 probable DNA primase large subunit [Medicago truncatula]
Chr01.g00311.m1	XP_003630722.1	664	672	0	92.4	94.9	668	47	2	1	664	1	668	1262	3880	XP_003630722.1	XP_003630722.1 E3 ubiquitin-protein ligase ORTHRUS 2 isoform X1 [Medicago truncatula]
Chr01.g06159.m1	ABE91936.1	610	985	2.96e-175	49.7	64.8	599	259	8	46	610	59	649	533	3880	ABE91936.1	ABE91936.1 Ovarian tumour, otubain [Medicago truncatula]
Chr01.g03241.m1	XP_024638043.1	249	249	1.62e-164	94.4	97.2	249	14	0	1	249	1	249	464	3880	XP_024638043.1	XP_024638043.1 gamma-secretase subunit APH1-like [Medicago truncatula]
Chr01.g00464.m1	XP_013447172.1	420	422	1.42e-297	93.1	96.9	422	27	1	1	420	1	422	815	3880	XP_013447172.1	XP_013447172.1 protein trichome birefringence-like 23 [Medicago truncatula]
Chr01.g08225.m1	XP_024642278.1	2093	1330	0	78	88.2	1330	256	3	801	2093	1	1330	2122		XP_024642278.1	XP_024642278.1 uncharacterized protein LOC112422828 [Medicago truncatula]
Chr01.g08034.m1	XP_003604235.1	477	688	5.47e-294	80	82	534	50	1	1	477	155	688	819	3880	XP_003604235.1	XP_003604235.1 pentatricopeptide repeat-containing protein At1g71460, chloroplastic [Medicago truncatula]
Chr01.g04493.m1	GAU10547.1	295	363	9.92e-82	59.5	69	210	85	0	5	214	38	247	260	3900	GAU10547.1	GAU10547.1 hypothetical protein TSUD_419500, partial [Trifolium subterraneum]
Chr01.g07739.m1	GAU47855.1	1533	1893	0	59	74.5	1156	425	15	418	1533	294	1440	1296	3900	GAU47855.1	GAU47855.1 hypothetical protein TSUD_404320 [Trifolium subterraneum]
Chr01.g05664.m1	PNY11526.1	310	1510	3.47e-130	83.1	89.9	237	40	0	1	237	1207	1443	414		PNY11526.1	PNY11526.1 ATP-dependent DNA helicase PIF1 [Trifolium pratense]
Chr01.g02379.m1	RHN62058.1	500	500	0	97.8	98.8	500	11	0	1	500	1	500	945		RHN62058.1	RHN62058.1 putative pyruvate kinase [Medicago truncatula]
Chr01.g02318.m1	XP_003607899.1	481	481	0	94.6	97.3	482	24	2	1	481	1	481	904	3880	XP_003607899.1	XP_003607899.1 probable arabinosyltransferase ARAD1 isoform X1 [Medicago truncatula]
Chr01.g06853.m1	RHN54842.1	656	715	0	81.6	88.2	619	101	5	38	655	108	714	971		RHN54842.1	RHN54842.1 putative ubiquitinyl hydrolase 1 [Medicago truncatula]
Chr01.g00688.m1	XP_024629226.1	680	668	0	88.8	91.7	677	61	6	7	680	4	668	894		XP_024629226.1	XP_024629226.1 phosphatidylinositol 4-phosphate 5-kinase 1 isoform X1 [Medicago truncatula]
Chr01.g02392.m1	AES90003.1	92	85	4.01e-31	88.6	92.9	70	7	1	1	70	1	69	114	3880	AES90003.1	AES90003.1 hypothetical protein MTR_4g083110 [Medicago truncatula]
Chr01.g06124.m1	PNY14043.1	1201	1497	0	85.5	90	1262	122	3	1	1201	219	1480	2069		PNY14043.1	PNY14043.1 cellular nucleic acid-binding protein [Trifolium pratense]
Chr01.g04945.m1	GAU40178.1	1033	1887	0	56.5	68.1	1004	302	15	161	1033	175	1174	1040	3900	GAU40178.1	GAU40178.1 hypothetical protein TSUD_292830 [Trifolium subterraneum]
Chr01.g02275.m1	KEH30879.1	139	140	1.46e-54	86.4	89.3	140	18	1	1	139	1	140	177	3880	KEH30879.1	KEH30879.1 transmembrane protein, putative [Medicago truncatula]
Chr01.g01319.m1	XP_013446598.1	515	515	0	93	95.1	515	36	0	1	515	1	515	917	3880	XP_013446598.1	XP_013446598.1 probable amidase At4g34880 [Medicago truncatula]
Chr01.g05240.m1	GAU32559.1	402	506	5.51e-137	56.5	72.3	400	142	6	1	375	1	393	410	3900	GAU32559.1	GAU32559.1 hypothetical protein TSUD_218170 [Trifolium subterraneum]
Chr01.g05875.m1	XP_028221673.1	390	391	1.16e-214	75	85.1	404	70	3	1	388	1	389	603		XP_028221673.1	XP_028221673.1 meiotic recombination protein SPO11-1 isoform X1 [Glycine soja]
Chr01.g04675.m1	XP_024638827.1	186	184	1.49e-108	89.2	93.5	186	18	2	1	186	1	184	317		XP_024638827.1	XP_024638827.1 vascular-related unknown protein 1 [Medicago truncatula]
Chr01.g01304.m1	XP_003608277.1	120	159	6.52e-64	90.4	96.5	115	11	0	6	120	45	159	201	3880	XP_003608277.1	XP_003608277.1 18.1 kDa class I heat shock protein [Medicago truncatula]
Chr01.g07135.m1	KYP41064.1	1599	1374	0	67.4	77.4	1139	246	7	552	1599	270	1374	1515	3821	KYP41064.1	KYP41064.1 Retrovirus-related Pol polyprotein from transposon TNT 1-94 [Cajanus cajan]
Chr01.g02014.m1	XP_024636834.1	123	90	4.33e-44	86.7	93.3	90	12	0	1	90	1	90	148		XP_024636834.1	XP_024636834.1 uncharacterized protein LOC25493147 [Medicago truncatula]
Chr01.g00973.m1	XP_013446783.2	402	490	1.06e-258	76.1	79.6	490	29	1	1	402	1	490	719		XP_013446783.2	XP_013446783.2 zeatin O-glucosyltransferase [Medicago truncatula]
Chr01.g03920.m1	MCH79544.1	1041	1376	0	55.7	69.8	1190	371	12	1	1041	123	1305	1232		MCH79544.1	MCH79544.1 gag-protease polyprotein [Trifolium medium]
Chr01.g03427.m1	XP_013456112.1	662	662	0	97.1	98.5	662	19	0	1	662	1	662	884	3880	XP_013456112.1	XP_013456112.1 U-box domain-containing protein 13 [Medicago truncatula]
Chr01.g01046.m1	XP_024628323.1	606	610	0	89.7	94.6	610	59	2	1	606	1	610	1082		XP_024628323.1	XP_024628323.1 cationic amino acid transporter 1 [Medicago truncatula]
Chr01.g05070.m1	MCH79292.1	957	1207	0	71	79.3	675	158	7	296	957	226	875	926		MCH79292.1	MCH79292.1 copia protein (gag-int-pol protein) [Trifolium medium]
[truncated: 59,470 more rows]
[truncated: 77 more columns]

## Sheet: Sheet3
Swiss-Prot,
[truncated: 32,408 more rows]
